# Supplementary material for: Transcriptomics reveal potential vaccine antigens and a drastic increase of upregulated genes during Theileria parva development from arthropod to bovine infective stages
Source: PLoS One. 2018 Oct 10;13(10):e0204047. doi: 10.1371/journal.pone.0204047 (PMC6179218; doi:10.1371/journal.pone.0204047)
Supplement: S1 File — (CSV) [file pone.0204047.s001.csv]

Gene ID	baseMean	log2FoldChange	lfcSE	stat	pvalue	padj
TP03_0287	76.83	8.48	0.81	10.42	2.04E-25	4.50E-22
TP03_0299	51.67	11.02	1.41	7.8	6.15E-15	6.78E-12
TP04_0128	24.34	7.4	0.99	7.5	6.24E-14	4.58E-11
TP02_0425	18.4	8.51	1.24	6.88	6.06E-12	3.34E-09
TP01_0178	15.99	7.64	1.14	6.67	2.47E-11	1.09E-08
TP04_0455	18.52	9.9	1.57	6.29	3.13E-10	1.15E-07
hsp_70	614.91	-3.46	0.56	-6.16	7.34E-10	2.31E-07
TP01_0552	14.36	8.99	1.51	5.97	2.34E-09	6.45E-07
TP02_0619	12.66	9	1.52	5.93	3.10E-09	7.58E-07
TP01_0701	13.08	5.58	0.97	5.76	8.26E-09	1.82E-06
TP03_0226	70.13	3.28	0.59	5.54	3.00E-08	6.02E-06
TP01_0403	12.67	6.01	1.13	5.31	1.09E-07	2.01E-05
TP01_0736	11.5	5.17	0.99	5.22	1.75E-07	2.90E-05
TP02_0275	18.34	4.13	0.79	5.21	1.84E-07	2.90E-05
TP02_0618	6.95	8.01	1.58	5.07	4.00E-07	5.88E-05
TP03_0403	10.92	4.6	0.94	4.91	9.23E-07	0.000127176
TP03_0778	5.25	6.61	1.43	4.61	4.04E-06	0.000523775
TP03_0585	24.05	3.63	0.84	4.34	1.43E-05	0.001745184
TP01_0684	4.44	7.16	1.67	4.29	1.77E-05	0.001953325
TP03_0225	24.64	3	0.7	4.3	1.71E-05	0.001953325
TP02_0526	271.46	-2.68	0.65	-4.14	3.52E-05	0.00354289
TP03_0148	4.98	5.39	1.3	4.14	3.54E-05	0.00354289
p67	3.39	7.37	1.81	4.08	4.44E-05	0.004252248
TP01_0689	4.4	5.8	1.43	4.06	4.87E-05	0.004473291
TP01_0690	5.1	5.39	1.33	4.05	5.11E-05	0.004503097
TP01_0047	3.16	7.01	1.77	3.95	7.66E-05	0.006490506
TP04_0875	33.29	2.66	0.7	3.83	0.000130708	0.010669672
TP03_0843	6.44	4.12	1.11	3.72	0.000197057	0.015511205
TP03_0926	7.88	5.08	1.37	3.71	0.00020422	0.015520685
TP02_0314	3.23	5.76	1.57	3.68	0.000234016	0.017192406
TP02_0615	13.98	4.54	1.24	3.65	0.000265213	0.018855775
TP03_0168	38.41	-3.02	0.84	-3.58	0.000339639	0.023392616
TP02_0606	8.84	3.44	0.96	3.56	0.000368108	0.024585128
TP03_0355	26.75	2.3	0.65	3.55	0.000388097	0.0251578
TP03_0614	8.85	4.15	1.17	3.53	0.000410277	0.025835732
TP02_0065	3.07	5.55	1.58	3.52	0.000438875	0.026283246
TP02_0557	8.67	3.28	0.93	3.51	0.000441234	0.026283246
TP02_0724	2.46	6.23	1.8	3.47	0.00052792	0.030056771
TP04_0143	8.88	3.81	1.1	3.46	0.000545495	0.030056771
TP04_0769	16.11	2.65	0.77	3.46	0.000542765	0.030056771
TP01_0380	42.6	-4.03	1.17	-3.44	0.000590959	0.03176763
TP03_0402	6.87	3.65	1.08	3.38	0.000712747	0.037163498
TP04_0112	12.13	2.82	0.83	3.38	0.000725059	0.037163498
TP02_0823	14.36	3.12	0.93	3.36	0.000771575	0.038648879
TP02_0069	33.99	2.39	0.72	3.33	0.000867594	0.042492838
TP04_0085	2	6.04	1.84	3.28	0.001047452	0.046436752
TP01_0298	1.81	6.31	1.93	3.28	0.001053227	0.046436752
TP02_0570	1.81	6.31	1.93	3.28	0.001053227	0.046436752
TP01_1126	2.76	5.22	1.59	3.28	0.001053465	0.046436752
TP04_0876	26.5	2.84	0.87	3.25	0.001155791	0.049948322
