# Supplementary material for: Transcriptomics reveal potential vaccine antigens and a drastic increase of upregulated genes during Theileria parva development from arthropod to bovine infective stages
Source: PLoS One. 2018 Oct 10;13(10):e0204047. doi: 10.1371/journal.pone.0204047 (PMC6179218; doi:10.1371/journal.pone.0204047)
Supplement: S1 Table — (XLSX) [file pone.0204047.s003.xlsx]

## Sheet: kallisto_average_TPM
Gene ID	GenBank Acc. No.	Sporoblast	Sporozoite	Schizont	Cluster
TP01_0003	XM_760437.1	0.471045	3.68221	0.028542	41
TP01_0004	XM_760613.1	2.76633	1703.67	28.8557	26
TP01_0005	XM_760439.1	0	777.193	11.3901	24
TP01_0006	XM_761046.1	2.0796	886.093	53.9924	25
TP01_0007	XM_760433.1	0	436.479	129.444	23
TP01_0008	XM_761167.1	65.0205	862.372	113.23	25
TP01_0009	XM_760443.1	0	676.061	33.2623	24
TP01_0010	XM_760444.1	51.9996	36.6705	43.8152	44
TP01_0011	XM_760445.1	12.085	44.0557	1.51934	41
TP01_0012	XM_760446.1	900.183	177.34	519.644	2
TP01_0013	XM_760447.1	73.4611	43.6206	152.935	45
TP01_0014	XM_760448.1	206.187	36.6645	25.534	48
TP01_0015	XM_760449.1	88.0576	133.029	126.893	47
TP01_0016	XM_760469.1	237.487	322.584	301.758	13
TP01_0017	XM_760451.1	76.3154	3.49088	23.5357	46
TP01_0018	XM_758840.1	517.223	677.771	294.236	1
TP01_0019	XM_760453.1	195.252	159.752	87.2025	49
TP01_0020	XM_760454.1	114.176	26.4192	122.246	45
TP01_0021	XM_760455.1	172.068	123.689	135.64	49
TP01_0022	XM_760456.1	36.8431	38.6619	67.1758	44
TP01_0023	XM_760457.1	22.4175	90.4164	27.4879	43
TP01_0024	XM_760936.1	103.546	339.087	134.125	20
TP01_0025	XM_758775.1	429.463	321.961	91.16	9
TP01_0026	XM_760460.1	16.04	8.07375	42.3044	41
TP01_0027	XM_760461.1	156.999	170.482	163.031	49
TP01_0028	XM_760462.1	24.6866	119.782	73.1558	43
TP01_0029	XM_760441.1	0	462.2	13.3202	23
TP01_0030	XM_760464.1	28.0751	81.7637	122.201	45
TP01_0031	XM_760465.1	119.387	194.578	166.61	49
TP01_0032	XM_760466.1	15.333	64.872	184.133	45
TP01_0033	XM_760467.1	11.3436	11.1242	56.2698	44
TP01_0034	XM_760468.1	7.94315	4.03903	45.5433	41
TP01_0035	XM_760470.1	133.009	310.881	318.062	13
TP01_0036	XM_760513.1	245.555	407.471	417.124	13
TP01_0037	XM_760471.1	115.038	119.106	99.442	47
TP01_0038	XM_760472.1	132.183	15.2627	43.3727	46
TP01_0039	XM_760463.1	208.626	471.22	136.796	23
TP01_0040	XM_760474.1	121.564	24.7353	116.788	45
TP01_0041	XM_760716.1	146.542	55.1575	487.884	3
TP01_0042	XM_760476.1	72.3669	192.724	139.476	42
TP01_0043	XM_758534.1	273.213	901.735	532.816	21
TP01_0044	XM_760478.1	160.962	99.6961	170.553	49
TP01_0045	XM_760479.1	96.8279	126.723	51.0352	47
TP01_0046	XM_760480.1	10.4081	26.8759	80.4599	44
TP01_0047	XM_759774.1	323.434	220.874	220.66	6
TP01_0048	XM_760482.1	16.3887	23.8529	139.844	45
TP01_0049	XM_760483.1	20.8803	2.11828	116.842	44
TP01_0050	XM_760484.1	29.8701	17.2945	95.0107	44
TP01_0051	XM_760485.1	63.7272	111.504	83.6777	43
TP01_0052	XM_760486.1	99.8724	152.968	76.721	47
TP01_0053	XM_760487.1	222.496	252.479	242.462	49
TP01_0054	XM_760488.1	44.3185	28.6565	190.094	45
TP01_0055	XM_760794.1	211.451	418.459	203.229	9
TP01_0056	XM_760490.1	309.015	1427.64	625.346	31
TP01_0057	XM_760491.1	23.0439	19.0765	104.25	44
TP01_0058	XM_760952.1	56.9192	300.519	100.038	20
TP01_0059	XM_760493.1	59.5809	74.3697	37.2903	43
TP01_0060	XM_760494.1	47.3342	106.979	58.998	43
TP01_0061	XM_760495.1	132.816	49.4074	118.598	45
TP01_0062	XM_760496.1	20.0388	15.6202	65.675	44
TP01_0063	XM_760497.1	22.456	17.0138	126.47	45
TP01_0064	XM_760498.1	116.708	83.2837	91.8486	47
TP01_0065	XM_760499.1	93.5821	130.564	100.747	47
TP01_0066	XM_759777.1	324.939	231.436	218.531	6
TP01_0067	XM_760501.1	2178.17	528.039	420.453	40
TP01_0068	XM_760558.1	286.935	9.00205	13.6004	11
TP01_0069	XM_760473.1	173.789	380.684	72.9557	23
TP01_0070	XM_760504.1	292.666	708.025	158.811	22
TP01_0071	XM_760902.1	363.16	364.017	265.684	9
TP01_0072	XM_758844.1	171.342	235.442	157.112	20
TP01_0073	XM_760507.1	176.038	28.6389	190.384	50
TP01_0074	XM_760508.1	15.3133	7.65994	29.4702	41
TP01_0075	XM_760509.1	1828.13	305.084	122.48	40
TP01_0076	XM_760510.1	35.9738	61.4752	63.2965	44
TP01_0077	XM_760511.1	182.555	168.239	96.2635	49
TP01_0078	XM_760606.1	305.714	44.3358	51.3713	11
TP01_0079	XM_760525.1	97.7771	479.224	349.124	13
TP01_0080	XM_760514.1	471.024	875.685	403.09	5
TP01_0081	XM_760614.1	374.287	19.5892	114.154	11
TP01_0082	XM_760516.1	135.988	584.381	160.865	22
TP01_0083	XM_759839.1	292.912	191.32	230.86	6
TP01_0084	XM_758890.1	173.76	235.562	104.819	20
TP01_0085	XM_760519.1	110.552	129.609	163.633	47
TP01_0086	XM_761362.1	415.664	145.305	123.498	6
TP01_0087	XM_760521.1	124.583	168.167	103.338	47
TP01_0088	XM_759436.1	69.5237	849.424	193.905	25
TP01_0089	XM_760747.1	169.113	38.4191	472.29	3
TP01_0090	XM_760524.1	79.9473	77.6793	298.612	50
TP01_0091	XM_760535.1	249.959	491.954	521.787	13
TP01_0092	XM_760526.1	195.031	10.3133	4.1872	48
TP01_0093	XM_760527.1	186.656	153.095	251.832	49
TP01_0094	XM_760528.1	84.6111	49.7584	138.541	45
TP01_0095	XM_760529.1	99.2735	43.0929	72.7721	46
TP01_0096	XM_759873.1	392.76	151.565	120.2	6
TP01_0097	XM_760531.1	149.785	11.8354	203.15	50
TP01_0098	XM_760532.1	42.1447	67.4145	71.0826	44
TP01_0099	XM_760533.1	622.682	293.731	208.8	2
TP01_0100	XM_760534.1	123.367	115.936	42.5651	47
TP01_0101	XM_760555.1	112.762	329.411	270.311	13
TP01_0102	XM_760536.1	233.183	229.64	130.403	49
TP01_0103	XM_760537.1	91.32	148.559	194.009	49
TP01_0104	XM_760538.1	149.141	103.332	149.198	47
TP01_0105	XM_760539.1	13.0462	32.2932	23.8934	41
TP01_0106	XM_760540.1	33.7109	8.72773	79.5005	44
TP01_0107	XM_760541.1	169.609	109.659	58.37	47
TP01_0108	XM_760542.1	575.948	44.3017	162.935	7
TP01_0109	XM_760543.1	98.8396	113.199	160.249	47
TP01_0110	XM_760971.1	117.183	223.106	165.409	20
TP01_0111	XM_760545.1	58.4972	16.5173	71.2965	44
TP01_0112	XM_760546.1	66.3675	37.0923	100.821	45
TP01_0113	XM_760547.1	151.831	9.62407	86.4452	48
TP01_0114	XM_760548.1	476.643	185.307	295.13	4
TP01_0115	XM_760673.1	376.507	16.9345	8.64059	11
TP01_0116	XM_760550.1	248.545	227.236	194.381	49
TP01_0117	XM_760551.1	24.6915	10.2758	31.3822	41
TP01_0118	XM_760552.1	46.7792	23.3667	146.739	45
TP01_0119	XM_760553.1	174.69	104.708	211.575	49
TP01_0120	XM_760554.1	79.368	151.568	158.13	42
TP01_0121	XM_760669.1	277.455	301.478	365.678	13
TP01_0122	XM_760556.1	152.925	219.129	208.266	49
TP01_0123	XM_760557.1	577.737	820.532	595.508	5
TP01_0124	XM_760702.1	307.484	16.4758	70.215	11
TP01_0125	XM_760559.1	189.743	196.242	210.337	49
TP01_0126	XM_760560.1	121.365	38.2317	78.8497	46
TP01_0127	XM_759889.1	325.002	187.781	79.1348	6
TP01_0128	XM_760973.1	182.466	260.092	225.059	20
TP01_0129	XM_758883.1	609.376	532.689	444.091	1
TP01_0130	XM_760564.1	119.817	97.8072	142.492	47
TP01_0131	XM_760565.1	26.2905	38.7672	104.563	44
TP01_0132	XM_760566.1	66.8686	8.28113	15.0521	46
TP01_0133	XM_759468.1	19.5973	1042.67	130.228	25
TP01_0134	XM_760568.1	51.9747	113.332	27.7621	43
TP01_0135	XM_760569.1	128.983	69.4983	29.5375	46
TP01_0136	XM_760570.1	707.327	576.339	259.289	2
TP01_0137	XM_760571.1	108.533	76.1414	20.6173	46
TP01_0138	XM_760915.1	388.807	372.922	154.769	9
TP01_0139	XM_761019.1	207.662	297.818	198.398	20
TP01_0140	XM_760574.1	287.813	521.279	248.38	22
TP01_0141	XM_760750.1	146.337	134.134	313.316	3
TP01_0142	XM_758381.1	178.119	167.832	279.957	3
TP01_0143	XM_760577.1	83.0147	61.4855	120.327	45
TP01_0144	XM_760578.1	10.9164	26.1401	15.5533	41
TP01_0145	XM_760579.1	75.2041	86.316	98.1011	47
TP01_0146	XM_760580.1	103.86	203.772	156.621	42
TP01_0147	XM_760581.1	23.3163	2.34594	17.3177	41
TP01_0148	XM_760582.1	41.5116	45.5094	137.607	45
TP01_0149	XM_760583.1	52.9197	196.194	138.01	42
TP01_0150	XM_760584.1	169.362	113.19	170.411	49
TP01_0151	XM_759936.1	433.941	136.19	150.141	6
TP01_0152	XM_760586.1	35.9631	9.40815	46.4569	44
TP01_0153	XM_760587.1	192.461	13.5329	72.559	48
TP01_0154	XM_760588.1	753.959	409.587	407.051	2
TP01_0155	XM_760589.1	40.6526	116.017	43.9321	43
TP01_0156	XM_760590.1	38.5219	140.548	127.01	43
TP01_0157	XM_760591.1	138.599	115.613	23.1738	47
TP01_0158	XM_760592.1	36.5832	11.4666	9.15302	41
TP01_0159	XM_760593.1	28.9883	176.657	146.533	42
TP01_0160	XM_760594.1	95.6611	189.922	152.436	42
TP01_0161	XM_760595.1	89.0163	57.2074	193.927	50
TP01_0162	XM_760596.1	108.242	190.498	221.663	49
TP01_0163	XM_759474.1	2.52258	964.781	106.223	25
TP01_0164	XM_760598.1	22.926	78.0211	38.3948	43
TP01_0165	XM_760599.1	20.7391	9.33589	52.5896	44
TP01_0166	XM_760600.1	202.915	117.588	193.815	49
TP01_0167	XM_760601.1	17.5579	43.245	90.0188	44
TP01_0168	XM_761024.1	88.919	295.456	118.123	20
TP01_0169	XM_760603.1	18.7915	16.1283	91.9452	44
TP01_0170	XM_760604.1	51.8881	23.3647	119.992	45
TP01_0171	XM_760605.1	32.2948	3.12057	27.9588	41
TP01_0172	XM_760733.1	388.59	23.2592	104.482	11
TP01_0173	XM_760607.1	102.198	85.801	119.781	47
TP01_0174	XM_760608.1	197.188	195.823	245.518	49
TP01_0175	XM_760609.1	244.2	29.9933	110.978	48
TP01_0176	XM_760760.1	244.403	211.148	373.088	3
TP01_0177	XM_760611.1	516.399	232.669	347.282	4
TP01_0178	XM_760612.1	3455.85	338.481	4.13837	39
TP01_0179	XM_760890.1	82.0638	1821.9	8.07586	26
TP01_0180	XM_760793.1	285.312	21.1725	9.3001	11
TP01_0181	XM_761182.1	478.359	571.016	226.142	1
TP01_0182	XM_758778.1	329.637	357.16	281.316	9
TP01_0183	XM_760919.1	230.907	379.879	126.642	9
TP01_0184	XM_760618.1	171.201	120.423	170.199	49
TP01_0185	XM_760619.1	81.807	7.46802	111.003	45
TP01_0186	XM_760620.1	135.943	155.407	187.829	49
TP01_0187	XM_760621.1	509.236	203.858	241.769	4
TP01_0188	XM_760622.1	475.59	261.288	275.154	4
TP01_0189	XM_760623.1	87.3379	101.699	145.485	47
TP01_0190	XM_760342.1	462.857	613.399	1182.5	10
TP01_0191	XM_760625.1	179.591	210.63	136.811	49
TP01_0192	XM_759957.1	407.089	160.549	135.23	6
TP01_0193	XM_760627.1	56.921	103.526	99.7284	43
TP01_0194	XM_760628.1	71.6905	10.1327	59.23	46
TP01_0195	XM_760629.1	72.2624	22.4328	152.336	45
TP01_0196	XM_760630.1	5.20059	7.77529	4.04091	41
TP01_0197	XM_760631.1	38.0705	11.4031	129.451	45
TP01_0198	XM_760632.1	82.7533	128.255	79.5601	47
TP01_0199	XM_760633.1	643.676	948.832	679.375	5
TP01_0200	XM_761294.1	549.082	596.696	327.704	1
TP01_0201	XM_761029.1	12.6277	351.676	236.182	20
TP01_0202	XM_760636.1	159.943	137.064	110.121	47
TP01_0203	XM_760637.1	159.902	44.2193	120.837	48
TP01_0204	XM_760638.1	223.351	37.1084	196.567	48
TP01_0205	XM_760639.1	231.556	81.3862	182.37	49
TP01_0206	XM_760640.1	92.844	114.347	73.5828	47
TP01_0207	XM_760947.1	258.835	360.213	188.592	9
TP01_0208	XM_760642.1	58.0312	106.941	66.4044	43
TP01_0209	XM_760643.1	85.9898	581.636	124.072	24
TP01_0210	XM_760644.1	169.507	163.637	156.723	49
TP01_0211	XM_760645.1	131.67	154.425	201.346	49
TP01_0212	XM_760646.1	26.6773	30.4395	90.478	44
TP01_0213	XM_760647.1	10.3186	7.99182	44.9031	41
TP01_0214	XM_760648.1	40.919	104.475	47.0629	43
TP01_0215	XM_760649.1	72.7592	11.3897	106.286	45
TP01_0216	XM_760809.1	125.811	66.1387	406.5	3
TP01_0217	XM_760651.1	57.985	13.1392	66.9867	44
TP01_0218	XM_760652.1	131.885	29.2864	85.9274	46
TP01_0219	XM_760953.1	484.742	443.765	142.127	9
TP01_0220	XM_760835.1	145.161	103.474	280.594	3
TP01_0221	XM_760005.1	372.684	88.433	177.244	6
TP01_0222	XM_761052.1	103.304	234.171	198.305	20
TP01_0223	XM_760657.1	70.2898	50.4636	138.516	45
TP01_0224	XM_760658.1	334.335	158.055	322.125	4
TP01_0225	XM_760979.1	378.31	267.139	248.224	9
TP01_0226	XM_760660.1	31.9306	48.8901	80.7918	44
TP01_0227	XM_760661.1	147.447	65.4448	109.843	47
TP01_0228	XM_760662.1	16.1476	99.6975	48.8827	43
TP01_0229	XM_760663.1	150.346	158.333	104.162	47
TP01_0230	XM_760664.1	647.168	1427.6	462.861	31
TP01_0231	XM_761026.1	159.843	1070.21	302.654	21
TP01_0232	XM_760666.1	45.7536	62.62	58.6727	44
TP01_0233	XM_760667.1	89.9994	151.761	102.446	47
TP01_0234	XM_760836.1	116.446	218.421	321.662	3
TP01_0235	XM_757661.1	241.283	502.811	510.305	13
TP01_0236	XM_760670.1	70.8621	162.934	98.0655	42
TP01_0237	XM_760671.1	63.296	82.9827	57.2786	43
TP01_0238	XM_760672.1	88.2051	162.256	92.1718	42
TP01_0239	XM_760805.1	363.229	23.5656	55.7289	11
TP01_0240	XM_760674.1	745.872	593.585	332.172	2
TP01_0241	XM_760675.1	125.568	93.2936	253.101	50
TP01_0242	XM_760676.1	41.286	154.004	118.91	42
TP01_0243	XM_760503.1	155.047	499.755	185.959	23
TP01_0244	XM_759512.1	871.319	3446.16	926.573	30
TP01_0245	XM_760679.1	48.0629	164.426	66.4847	43
TP01_0246	XM_760680.1	114.328	20.6387	15.2934	46
TP01_0247	XM_760681.1	120.35	137.699	122.421	47
TP01_0248	XM_760682.1	40.6572	153.906	77.5272	43
TP01_0249	XM_760683.1	20.0375	6.91094	47.7393	41
TP01_0250	XM_760684.1	128.804	4.63539	91.6345	46
TP01_0251	XM_760685.1	77.1159	14.6643	38.7172	46
TP01_0252	XM_761364.1	363.406	114.295	167.835	6
TP01_0253	XM_760687.1	452.97	282.398	215.467	4
TP01_0254	XM_760688.1	254.762	25.7772	92.3949	48
TP01_0255	XM_760689.1	107.634	7.03346	224.907	50
TP01_0256	XM_760690.1	3.91716	160.589	8.15589	43
TP01_0257	XM_760691.1	4.00408	97.8565	4.38451	43
TP01_0258	XM_760692.1	3.67288	5.0825	0.663818	41
TP01_0259	XM_760693.1	12.4633	13.4106	58.8061	44
TP01_0260	XM_760694.1	61.1171	18.8939	64.579	44
TP01_0261	XM_760695.1	108.998	274.478	517.549	13
TP01_0262	XM_760696.1	90.3323	209.166	171.204	42
TP01_0263	XM_760697.1	57.3329	110.233	53.937	43
TP01_0264	XM_760698.1	22.7785	17.1472	36.7096	41
TP01_0265	XM_760699.1	32.0211	10.0258	4.13057	41
TP01_0266	XM_760700.1	118.312	5.42831	12.7654	46
TP01_0267	XM_758900.1	208.425	259.182	117.611	20
TP01_0268	XM_760806.1	345.868	20.2969	45.1008	11
TP01_0269	XM_760703.1	25.5729	218.591	83.3136	42
TP01_0270	XM_760704.1	39.7391	67.5976	193.162	45
TP01_0271	XM_760705.1	13.1052	112.488	72.873	43
TP01_0272	XM_760706.1	114.169	66.3727	199.407	50
TP01_0273	XM_760707.1	194.771	161.082	94.4996	49
TP01_0274	XM_760708.1	81.4791	108.091	74.9545	43
TP01_0275	XM_760709.1	34.2196	51.8659	54.9814	44
TP01_0276	XM_761055.1	346.686	915.858	255.829	21
TP01_0277	XM_760711.1	153.071	112.427	95.9334	47
TP01_0278	XM_760712.1	51.9174	30.8395	78.4448	44
TP01_0279	XM_760713.1	139.724	188.248	138.992	49
TP01_0280	XM_760714.1	302.58	480.626	424.948	13
TP01_0281	XM_760715.1	95.5857	19.7757	52.0985	46
TP01_0282	XM_760850.1	214.327	177.371	392.17	3
TP01_0283	XM_760993.1	296.792	276.382	173.637	9
TP01_0284	XM_760718.1	47.9761	89.3711	123.445	45
TP01_0285	XM_758910.1	196.614	312.313	161.667	20
TP01_0286	XM_760720.1	116.599	39.5308	137.743	45
TP01_0287	XM_760721.1	385.085	812.206	683.062	5
TP01_0288	XM_760722.1	2.3395	752.74	29.2685	24
TP01_0289	XM_760723.1	49.9606	43.4889	37.4494	41
TP01_0290	XM_760027.1	307.053	128.609	190.728	6
TP01_0291	XM_760725.1	621.165	32.9948	67.9908	7
TP01_0292	XM_760726.1	226.257	33.8458	137.205	48
TP01_0293	XM_760727.1	4683.58	4665.32	1625.33	19
TP01_0294	XM_760728.1	1279.14	957.214	918.46	38
TP01_0295	XM_760729.1	52.3436	37.6218	91.4608	44
TP01_0296	XM_760730.1	180.881	98.6364	153.169	49
TP01_0297	XM_760074.1	304.553	106.167	246.971	6
TP01_0298	XM_760732.1	1730.59	80.6921	34.7383	40
TP01_0299	XM_760841.1	276.843	29.7879	79.2337	11
TP01_0300	XM_760734.1	146.366	10.3458	60.7222	46
TP01_0301	XM_760735.1	602.963	318.258	205.79	2
TP01_0302	XM_760736.1	532.508	199.15	260.115	4
TP01_0303	XM_758905.1	420.756	515.068	484.14	1
TP01_0304	XM_758226.1	913.269	182.946	544.746	12
TP01_0305	XM_758945.1	413.869	645.516	157.57	1
TP01_0306	XM_760740.1	74.1587	20.7589	111.069	45
TP01_0307	XM_760741.1	223.158	39.5889	150.976	48
TP01_0308	XM_760742.1	438.186	308.453	281.268	4
TP01_0309	XM_761079.1	43.2217	282.629	206.826	20
TP01_0310	XM_760744.1	121.682	130.771	122.221	47
TP01_0311	XM_760745.1	206.204	238.807	163.638	49
TP01_0312	XM_758952.1	504.544	464.513	379.902	1
TP01_0313	XM_760898.1	96.1166	27.1438	419.112	3
TP01_0314	XM_759018.1	353.386	617.688	567.717	1
TP01_0315	XM_760749.1	81.2283	199.624	115.658	42
TP01_0316	XM_760931.1	78.2949	189.08	291.933	3
TP01_0317	XM_760751.1	255.245	220.724	183.179	49
TP01_0318	XM_760752.1	67.3205	28.6703	69.0858	46
TP01_0319	XM_760753.1	93.3135	36.9237	71.5187	46
TP01_0320	XM_761524.1	618.151	360.947	652.972	10
TP01_0321	XM_760755.1	687.8	353.23	250.464	2
TP01_0322	XM_758355.1	605.207	961.575	496.089	5
TP01_0323	XM_758785.1	380.033	344.885	181.574	9
TP01_0324	XM_760758.1	81.2643	79.277	122.902	45
TP01_0325	XM_760759.1	113.375	178.813	122.78	42
TP01_0326	XM_758393.1	172.446	179.955	342.297	3
TP01_0327	XM_760761.1	147.148	149.798	97.1228	47
TP01_0328	XM_760763.1	75.0689	6.45826	40.0083	46
TP01_0329	XM_760762.1	31.8181	16.9609	261.071	50
TP01_0330	XM_760764.1	185.422	10.8205	139.658	48
TP01_0331	XM_760765.1	52.619	245.145	141.879	42
TP01_0332	XM_760766.1	103.931	172.352	187.575	49
TP01_0334	XM_760768.1	3.7012	26.7462	9.75468	41
TP01_0335	XM_760769.1	202.664	541.568	302.099	22
TP01_0336	XM_760770.1	1.23465	9.28053	0.346203	41
TP01_0337	XM_760771.1	110.229	428.753	382.116	13
TP01_0338	XM_760772.1	165.617	388.598	359.583	13
TP01_0339	XM_760773.1	148.764	550.463	219.415	22
TP01_0340	XM_760774.1	191.444	622.761	202.918	22
TP01_0341	XM_758928.1	220.103	252.117	92.9954	20
TP01_0342	XM_760776.1	7.82708	57.863	50.1475	44
TP01_0343	XM_760777.1	97.9876	77.7134	175.766	50
TP01_0344	XM_760778.1	130.104	132.485	89.5554	47
TP01_0345	XM_760779.1	70.127	54.4269	38.8891	46
TP01_0346	XM_760780.1	7.835	16.1567	50.7641	41
TP01_0347	XM_760781.1	110.284	53.0872	38.0234	46
TP01_0348	XM_760782.1	108.635	192.863	104.059	42
TP01_0349	XM_760783.1	39.7404	53.8862	58.6676	44
TP01_0350	XM_760784.1	126.66	9.39392	70.0708	46
TP01_0351	XM_760785.1	1757.64	1832.53	795.533	29
TP01_0352	XM_760756.1	583.919	707.925	633.4	5
TP01_0353	XM_760787.1	66.5182	9.51245	102.626	45
TP01_0354	XM_760788.1	39.9601	6.72279	83.6952	44
TP01_0355	XM_760789.1	16.2687	563.689	19.5286	24
TP01_0356	XM_760790.1	32.9579	105.704	91.5082	43
TP01_0357	XM_760791.1	16.1136	186.99	201.549	42
TP01_0358	XM_760677.1	61.0824	336.52	76.4494	23
TP01_0359	XM_760858.1	301.351	38.2713	122.909	11
TP01_0360	XM_761005.1	243.344	312.605	215.6	9
TP01_0361	XM_761123.1	111.516	218.855	243.889	20
TP01_0362	XM_760796.1	187.105	170.036	195.632	49
TP01_0363	XM_760797.1	811.5	99.4608	127.531	8
TP01_0364	XM_760798.1	453.893	203.511	229.741	4
TP01_0365	XM_760799.1	961.086	51.1723	14.1922	8
TP01_0366	XM_760800.1	22.5029	23.7503	49.1718	44
TP01_0368	XM_760802.1	64.5249	52.8487	111.691	45
TP01_0369	XM_760803.1	51.0463	4.1169	107.126	44
TP01_0370	XM_760792.1	39.1625	499.997	170.914	23
TP01_0371	XM_760860.1	293.962	20.9631	100.911	11
TP01_0372	XM_760920.1	329.419	78.1065	14.4849	11
TP01_0373	XM_760807.1	208.165	62.7948	118.092	48
TP01_0374	XM_760808.1	131.307	54.6776	99.7132	47
TP01_0375	XM_760995.1	177.111	187.196	309.139	3
TP01_0376	XM_760118.1	739.347	1231.14	777.182	32
TP01_0377	XM_760811.1	120.735	126.596	187.272	49
TP01_0378	XM_760804.1	62.7162	400.811	165.47	23
TP01_0379	XM_760813.1	57.7492	1455.44	187.487	33
TP01_0380	XM_760814.1	8.34177	1535.37	356.415	33
TP01_0381	XM_760815.1	124.169	76.9714	142.039	47
TP01_0382	XM_760816.1	221.966	56.3417	142.691	48
TP01_0383	XM_760817.1	190.369	29.0105	12.0399	48
TP01_0384	XM_760818.1	91.116	6.02153	10.1869	46
TP01_0385	XM_760819.1	18.8628	18.4794	44.4419	41
TP01_0386	XM_760820.1	40.1486	11.1124	144.815	45
TP01_0387	XM_760821.1	39.7299	193.091	161.137	42
TP01_0388	XM_760822.1	36.9042	213.19	139.778	42
TP01_0389	XM_760624.1	463.834	395.645	593.14	10
TP01_0390	XM_760824.1	39.0124	126.134	76.5366	43
TP01_0391	XM_760825.1	84.3129	88.3758	34.8877	43
TP01_0392	XM_760826.1	24.1139	14.4191	17.961	41
TP01_0393	XM_760827.1	134.562	126.337	78.9318	47
TP01_0394	XM_760828.1	220.975	95.8182	166.879	49
TP01_0395	XM_760829.1	172.47	16.8589	101.073	48
TP01_0396	XM_760830.1	45.2544	7.0621	38.9687	41
TP01_0397	XM_760831.1	505.393	71.9763	492.779	4
TP01_0398	XM_760832.1	150.679	132.714	153.838	49
TP01_0399	XM_760833.1	690.699	412.067	500.638	2
TP01_0400	XM_760834.1	215.495	77.4022	133.11	48
TP01_0401	XM_761028.1	149.324	142.862	391.27	3
TP01_0402	XM_761053.1	50.7743	94.9516	702.79	3
TP01_0403	XM_760837.1	106.397	35.2821	13.8233	46
TP01_0404	XM_760838.1	127.287	43.7181	82.3981	46
TP01_0405	XM_760839.1	32.0359	97.9038	67.5686	43
TP01_0406	XM_760840.1	70.1624	17.1905	68.1755	46
TP01_0407	XM_760978.1	466.113	21.0206	0.169756	11
TP01_0408	XM_760842.1	49.7491	78.2663	9.03519	41
TP01_0409	XM_760843.1	44.7131	75.3449	66.2913	43
TP01_0410	XM_760844.1	259.474	160.968	160.737	49
TP01_0411	XM_760845.1	129.17	24.4795	82.0007	46
TP01_0412	XM_760846.1	197.755	10.383	40.892	48
TP01_0413	XM_761479.1	937.494	1272.34	622.021	32
TP01_0414	XM_760848.1	194.188	36.227	127.402	48
TP01_0415	XM_760849.1	52.5985	42.0132	98.6412	45
TP01_0416	XM_758408.1	240.075	168.551	278.892	3
TP01_0417	XM_760851.1	226.251	115.157	165.203	49
TP01_0418	XM_760852.1	154.479	174.89	63.1687	47
TP01_0419	XM_760853.1	63.4311	57.3452	40.2614	46
TP01_0420	XM_760854.1	75.1186	16.5415	150.494	45
TP01_0421	XM_760855.1	205.668	24.31	57.0939	48
TP01_0422	XM_760856.1	133.411	49.9613	221.53	50
TP01_0423	XM_760857.1	215.532	11.3515	109.214	48
TP01_0424	XM_760990.1	427.246	45.5246	168.49	11
TP01_0425	XM_760859.1	497.859	142.047	174.708	7
TP01_0426	XM_761117.1	275.721	6.10512	6.84227	11
TP01_0427	XM_760861.1	465.607	32.5211	331.391	4
TP01_0428	XM_760862.1	187.544	535.297	191.172	22
TP01_0429	XM_760863.1	40.1389	132.497	123.277	43
TP01_0430	XM_760864.1	88.068	176.533	158.13	42
TP01_0431	XM_760865.1	28.318	15.103	39.2532	41
TP01_0432	XM_760866.1	95.0735	464.112	284.289	13
TP01_0433	XM_760867.1	4.65286	8.31055	1.9924	41
TP01_0437	XM_760871.1	126.404	15.5481	2.814	46
TP01_0438	XM_760872.1	27.6329	9.04944	4.32706	41
TP01_0439	XM_761370.1	394.405	141.553	194.491	6
TP01_0440	XM_760874.1	48.4619	14.5124	38.3673	41
TP01_0441	XM_758931.1	127.816	231.212	143.816	20
TP01_0442	XM_760876.1	21.7634	37.0317	51.5692	44
TP01_0443	XM_760877.1	22.2715	51.4907	157.709	45
TP01_0444	XM_760878.1	107.86	8.27034	155.15	45
TP01_0445	XM_760879.1	42.0375	14.9253	101.764	44
TP01_0456	XM_760083.1	393.218	159.786	207.484	6
TP01_0457	XM_760884.1	490.722	50.2887	133.425	7
TP01_0458	XM_760885.1	133.583	15.2364	53.1617	46
TP01_0459	XM_760886.1	194.533	140.169	218.326	49
TP01_0460	XM_760887.1	203.848	186.933	203.028	49
TP01_0461	XM_759035.1	480.526	469.092	636.846	1
TP01_0462	XM_760889.1	18.7047	23.6776	0.31948	41
TP01_0463	XM_761031.1	1.54074	2306.59	91.7546	26
TP01_0464	XM_760891.1	0.753032	1404.93	7.34808	33
TP01_0465	XM_761135.1	106.619	355.009	92.8315	20
TP01_0466	XM_760893.1	150.368	68.8436	52.8142	48
TP01_0467	XM_760894.1	260.583	23.8083	79.8279	48
TP01_0468	XM_760895.1	66.1344	13.9599	174.065	45
TP01_0469	XM_760896.1	193.083	112.63	145.029	49
TP01_0470	XM_760897.1	74.0981	179.332	135.723	42
TP01_0471	XM_761065.1	120.186	152.849	313.886	3
TP01_0473	XM_760900.1	105.529	14.5725	75.4816	46
TP01_0474	XM_760901.1	135.174	83.7535	120.772	47
TP01_0475	XM_758812.1	204.82	363.768	192.818	9
TP01_0476	XM_760903.1	36.2726	125.943	92.4808	43
TP01_0477	XM_760904.1	243.112	362.21	385.772	13
TP01_0478	XM_760905.1	155.63	146.906	101.269	47
TP01_0479	XM_760906.1	113.289	59.3029	109.681	45
TP01_0480	XM_760907.1	55.5523	34.3597	115.442	45
TP01_0482	XM_760909.1	18.0697	19.9163	18.5299	41
TP01_0483	XM_760910.1	74.0874	71.1162	112.273	45
TP01_0484	XM_760911.1	24.3725	11.1434	13.8204	41
TP01_0485	XM_760912.1	83.6033	14.7684	22.1404	46
TP01_0486	XM_760913.1	258.419	27.0272	30.5662	48
TP01_0487	XM_760914.1	552.174	69.2195	52.4657	7
TP01_0488	XM_758837.1	318.886	340.382	259.128	9
TP01_0489	XM_760916.1	66.0178	20.6061	22.1332	46
TP01_0490	XM_760917.1	58.0695	35.9482	102.656	45
TP01_0491	XM_760918.1	81.3092	87.2931	50.1237	43
TP01_0492	XM_761070.1	240.845	403.743	176.696	9
TP01_0493	XM_761119.1	344.231	30.0201	133.592	11
TP01_0494	XM_760921.1	2.70278	27.733	86.3268	44
TP01_0495	XM_760754.1	872.37	533.259	1426.04	10
TP01_0496	XM_760923.1	60.7574	97.5613	121.132	45
TP01_0497	XM_760924.1	134.423	136.288	45.9118	47
TP01_0498	XM_760925.1	252.486	481.917	428.075	13
TP01_0499	XM_760926.1	54.9361	19.5096	70.4568	44
TP01_0500	XM_760927.1	166.534	11.2535	51.3081	48
TP01_0501	XM_760928.1	43.5683	17.37	335.781	50
TP01_0502	XM_761312.1	763.154	2401.87	986.19	28
TP01_0503	XM_760930.1	28.7469	7.91368	27.0506	41
TP01_0504	XM_761066.1	191.166	228.613	400.092	3
TP01_0505	XM_760932.1	37.666	18.3283	41.8932	41
TP01_0506	XM_760933.1	145.226	556.306	241.85	22
TP01_0507	XM_760934.1	530.605	145.622	406.957	4
TP01_0508	XM_760935.1	797.978	215.84	212.254	2
TP01_0509	XM_758937.1	131.787	242.297	159.694	20
TP01_0510	XM_760937.1	21.6724	80.0456	56.7213	43
TP01_0511	XM_760938.1	27.3243	67.4339	120.62	45
TP01_0512	XM_760939.1	433.253	238.013	420.187	4
TP01_0513	XM_760940.1	135.887	125.427	92.6523	47
TP01_0514	XM_760941.1	60.6267	90.0908	120.282	45
TP01_0515	XM_760942.1	29.2294	64.0877	124.611	45
TP01_0516	XM_760943.1	13.1434	42.8445	14.361	41
TP01_0517	XM_760944.1	120.984	181.68	117.038	42
TP01_0518	XM_760945.1	538.845	2570.9	697.35	27
TP01_0519	XM_760946.1	144.705	140.948	96.8355	47
TP01_0520	XM_761076.1	255.598	314.173	257.184	9
TP01_0521	XM_760948.1	7.45947	13.1924	12.4894	41
TP01_0522	XM_760949.1	87.66	55.8448	121.316	45
TP01_0523	XM_760950.1	138.096	28.0392	268.476	50
TP01_0524	XM_760951.1	857.512	88.6628	191.289	8
TP01_0525	XM_761140.1	165.488	293.071	167.824	20
TP01_0526	XM_758874.1	385.271	314.864	247.703	9
TP01_0527	XM_760954.1	129.246	53.7609	152.732	45
TP01_0528	XM_760955.1	83.8062	82.4219	310.979	50
TP01_0529	XM_760956.1	345.612	1231.71	427.668	31
TP01_0530	XM_760957.1	131.976	513.127	563.497	13
TP01_0531	XM_760958.1	1080.31	202.185	12.0353	8
TP01_0532	XM_760959.1	193.292	170.697	241.074	49
TP01_0533	XM_760960.1	26.5751	142.523	64.1294	43
TP01_0534	XM_760847.1	978.377	1015.5	782.418	32
TP01_0535	XM_760962.1	2115.1	1810.46	563.441	29
TP01_0536	XM_760963.1	136.833	47.1642	100.138	46
TP01_0537	XM_760964.1	143.91	17.8288	86.3882	46
TP01_0538	XM_760965.1	33.4576	4.77902	47.2087	44
TP01_0539	XM_760966.1	3.10542	85.3418	1.0051	41
TP01_0541	XM_760968.1	0	9630.6	5.02474	17
TP01_0542	XM_760969.1	29.2213	573.868	88.5917	24
TP01_0543	XM_760970.1	131.426	1569.28	217.182	33
TP01_0544	XM_761161.1	186.747	248.533	120.127	20
TP01_0545	XM_760085.1	343.333	141.537	192.654	6
TP01_0546	XM_761179.1	77.469	270.882	187.12	20
TP01_0549	XM_760975.1	46.2066	3.52741	18.6983	41
TP01_0550	XM_760976.1	86.6251	7.46902	19.5886	46
TP01_0551	XM_760977.1	0.346811	1408.83	1.54071	33
TP01_0552	XM_758105.1	312.19	86.465	112.731	11
TP01_0553	XM_758884.1	335.984	264.561	132.2	9
TP01_0554	XM_760980.1	248.598	208.287	202.169	49
TP01_0555	XM_760981.1	1933.49	368.063	573.415	40
TP01_0556	XM_760982.1	162.421	36.5852	256.53	50
TP01_0557	XM_760983.1	256.923	169.135	68.6263	49
TP01_0558	XM_760984.1	166.523	195.069	98.9782	49
TP01_0559	XM_761339.1	518.129	492.188	461.493	1
TP01_0560	XM_761081.1	4265	2701.11	2008.82	37
TP01_0561	XM_760987.1	1.49591	6.19525	0.0587708	41
TP01_0563	XM_760989.1	97.2687	43.9124	9.83216	46
TP01_0564	XM_758114.1	337.915	44.584	79.103	11
TP01_0565	XM_761384.1	347.307	138.217	178.847	6
TP01_0566	XM_760099.1	391.427	201.538	194.836	6
TP01_0567	XM_758889.1	285.225	283.201	327.356	9
TP01_0568	XM_759058.1	402.419	540.716	514.901	1
TP01_0569	XM_761085.1	162.943	94.043	360.926	3
TP01_0570	XM_760996.1	630.926	371.683	271.741	2
TP01_0571	XM_761134.1	394.242	1076.9	505.144	21
TP01_0572	XM_760998.1	183.255	313.484	263.619	13
TP01_0573	XM_760999.1	1176.26	401.083	651.48	12
TP01_0574	XM_761000.1	468.726	75.4386	67.6629	7
TP01_0575	XM_761001.1	3.34045	15.5993	5.15223	41
TP01_0576	XM_761002.1	72.5109	52.9648	51.2836	46
TP01_0577	XM_761003.1	23.8935	74.2017	126.289	45
TP01_0578	XM_761006.1	1.8514	65.3559	30.9438	41
TP01_0579	XM_761007.1	9.6273	7.27781	19.7353	41
TP01_0581	XM_761009.1	62.7963	29.2871	105.16	45
TP01_0582	XM_761010.1	21.0629	31.7335	46.1265	41
TP01_0584	XM_761012.1	125.26	449.601	455.173	13
TP01_0585	XM_761013.1	336.525	259.622	341.364	4
TP01_0586	XM_761014.1	33.2686	19.45	85.6169	44
TP01_0587	XM_761015.1	58.9571	22.2809	117.048	45
TP01_0588	XM_759330.1	397.074	611.614	205.054	1
TP01_0589	XM_761017.1	142.931	228.802	259.802	49
TP01_0590	XM_761018.1	8.626	21.4743	2.6028	41
TP01_0591	XM_758972.1	203.871	306.074	174.375	20
TP01_0592	XM_761020.1	8.85977	120.513	184.163	45
TP01_0593	XM_761021.1	9.42706	64.1806	117.616	45
TP01_0594	XM_761022.1	5.75435	37.5173	39.4354	41
TP01_0595	XM_760105.1	307.067	238.98	174.181	6
TP01_0596	XM_761193.1	160.798	278.66	179.542	20
TP01_0597	XM_761025.1	24.5847	156.831	105.432	43
TP01_0598	XM_761241.1	158.602	909.242	232.929	21
TP01_0599	XM_761027.1	68.5864	32.7272	234.449	50
TP01_0600	XM_761110.1	270.739	208.923	311.211	3
TP01_0601	XM_759038.1	92.1786	305.064	132.956	20
TP01_0602	XM_761030.1	0.470368	258.216	132.97	42
TP01_0603	XM_758012.1	1.54178	1814.87	44.4171	26
TP01_0604	XM_761032.1	0.544112	1255.53	41.1091	33
TP01_0605	XM_761033.1	0	1569.99	108.757	33
TP01_0606	XM_761034.1	0	61.1203	30.8715	41
TP01_0607	XM_761035.1	0.851195	1577.14	21.2748	33
TP01_0608	XM_760812.1	25.0769	363.261	118.613	23
TP01_0609	XM_761037.1	0	54.2223	3.85259	41
TP01_0610	XM_761369.1	132.908	811.686	125.777	25
TP01_0611	XM_759618.1	111.061	859.923	262.373	25
TP01_0612	XM_761040.1	4.27143	1918.86	290.614	26
TP01_0613	XM_761036.1	0	374.677	1.13737	23
TP01_0614	XM_761041.1	1.17814	438.775	61.9417	23
TP01_0615	XM_761043.1	13.8899	2411.41	1006.76	27
TP01_0616	XM_761044.1	0.833111	241.912	104.554	42
TP01_0617	XM_761045.1	1.79415	1343.08	131.125	33
TP01_0618	XM_759828.1	121.791	1078.2	202.137	25
TP01_0619	XM_761047.1	0	183.809	29.4614	43
TP01_0620	XM_761042.1	5.24215	331.627	118.59	23
TP01_0621	XM_761049.1	3.79233	32.1299	0.387725	41
TP01_0622	XM_761050.1	8.72677	6.51131	8.85803	41
TP01_0623	XM_759569.1	1387.53	1942.85	602.262	28
TP01_0624	XM_761212.1	162.093	270.591	99.8914	20
TP01_0625	XM_761146.1	217.493	102.287	557.795	3
TP01_0626	XM_761054.1	100.317	54.5241	227.212	50
TP01_0627	XM_761306.1	182.694	995.05	394.478	21
TP01_0628	XM_761056.1	76.4751	167.339	54.2186	42
TP01_0629	XM_761057.1	30.3894	103.31	53.2816	43
TP01_0630	XM_761058.1	231.042	1273.76	180.743	33
TP01_0631	XM_761059.1	31.0445	92.6479	54.169	43
TP01_0632	XM_761048.1	1.52721	459.058	40.8758	23
TP01_0633	XM_760112.1	321.974	223.938	176.834	6
TP01_0634	XM_761062.1	240.477	87.7743	189.662	49
TP01_0635	XM_761063.1	13.7855	59.1631	54.8693	44
TP01_0636	XM_761064.1	43.713	216.023	155.328	42
TP01_0637	XM_761319.1	100.194	132.744	319.991	3
TP01_0638	XM_758500.1	172.726	202.24	372.766	3
TP01_0639	XM_761067.1	176.402	181.335	160.201	49
TP01_0640	XM_761068.1	3.08287	4.51293	0.547657	41
TP01_0641	XM_761069.1	61.4812	66.7592	59.2052	46
TP01_0642	XM_761139.1	257.218	254.758	195.37	9
TP01_0643	XM_761071.1	70.8649	178.234	131.388	42
TP01_0644	XM_761072.1	134.27	68.6774	178.395	50
TP01_0645	XM_761073.1	50.2427	31.4118	167.919	45
TP01_0646	XM_761074.1	47.7554	128.261	41.3181	43
TP01_0647	XM_761075.1	5.68186	5.6512	0.347012	41
TP01_0648	XM_761173.1	283.413	244.936	329.308	9
TP01_0649	XM_761077.1	22.8754	47.042	30.1899	41
TP01_0650	XM_761078.1	58.1626	62.378	31.8347	46
TP01_0651	XM_761242.1	98.5423	339.459	156.885	20
TP01_0652	XM_761060.1	101.511	494.852	153.567	23
TP01_0653	XM_758041.1	2543.93	2384.09	2206.4	37
TP01_0654	XM_761082.1	27.8555	25.425	33.9011	41
TP01_0655	XM_761083.1	218.973	139.952	174.877	49
TP01_0656	XM_761084.1	17.2771	58.1814	92.0038	44
TP01_0657	XM_761326.1	296.638	120.408	446.288	3
TP01_0658	XM_760139.1	385.685	92.5631	153.171	6
TP01_0659	XM_761087.1	63.4055	52.7561	28.5879	46
TP01_0660	XM_761405.1	275.001	210.607	217.838	6
TP01_0661	XM_761089.1	162.105	90.5202	152.178	49
TP01_0662	XM_761090.1	190.245	45.4558	63.7148	48
TP01_0663	XM_761091.1	27.2464	34.5666	124.153	45
TP01_0664	XM_761092.1	54.1119	106.32	42.0856	43
TP01_0665	XM_761093.1	289.416	614.316	217.659	22
TP01_0666	XM_761094.1	46.6537	35.7279	104.448	45
TP01_0667	XM_761227.1	229.3	290.568	224.577	9
TP01_0669	XM_761097.1	27.8574	69.9647	63.8853	44
TP01_0670	XM_761098.1	25.2233	26.6161	23.7873	41
TP01_0671	XM_761099.1	16.6664	22.07	67.049	44
TP01_0672	XM_761080.1	88.7641	388.315	79.4364	23
TP01_0673	XM_759771.1	1441.58	1758.21	1036.1	28
TP01_0674	XM_761102.1	192.623	288.057	296.279	13
TP01_0675	XM_759559.1	1116.54	2675.32	1324.33	30
TP01_0676	XM_761104.1	486.687	54.3964	145.432	7
TP01_0677	XM_761105.1	608.915	31.2455	123.8	7
TP01_0678	XM_761106.1	128.518	51.4131	183.17	50
TP01_0679	XM_761107.1	170.556	15.3143	4.99025	48
TP01_0680	XM_761108.1	158.921	26.7952	0.988884	48
TP01_0681	XM_761109.1	116.121	78.2528	119.801	47
TP01_0682	XM_758456.1	195.781	185.201	279.777	3
TP01_0683	XM_761111.1	2068.78	79.8478	463.084	40
TP01_0684	XM_761112.1	615.125	47.3549	0.352984	7
TP01_0685	XM_761113.1	151.436	17.0856	0.521414	46
TP01_0686	XM_761114.1	474.318	131.18	317.378	4
TP01_0687	XM_760153.1	312.851	12.9748	218.302	6
TP01_0688	XM_761511.1	375.38	107.137	160.994	6
TP01_0689	XM_761153.1	404.931	83.8496	139.745	11
TP01_0690	XM_761118.1	179.856	6.25423	3.9954	48
TP01_0691	XM_761189.1	337.503	15.6793	39.3011	11
TP01_0692	XM_761120.1	692.701	129.942	141.934	7
TP01_0694	XM_761122.1	133.337	53.473	65.6276	46
TP01_0695	XM_761272.1	151.391	301.119	225.354	20
TP01_0696	XM_761124.1	232.517	32.9244	10.8706	48
TP01_0697	XM_761125.1	107.415	628.611	128.255	24
TP01_0698	XM_761126.1	138.264	115.607	59.7611	47
TP01_0699	XM_760881.1	245.454	1031.74	893.853	32
TP01_0700	XM_761128.1	42.0882	8.95426	2.15021	41
TP01_0701	XM_761129.1	1558.95	114.495	17.1702	40
TP01_0702	XM_761130.1	22.1701	802.203	55.8146	24
TP01_0703	XM_761131.1	24.4915	1868.62	47.0804	26
TP01_0704	XM_761132.1	129.34	22.9048	16.0208	46
TP01_0705	XM_761133.1	111.424	195.231	142.266	42
TP01_0706	XM_761374.1	119.614	877.089	394.583	21
TP01_0707	XM_759044.1	124.604	290.356	158.655	20
TP01_0708	XM_761136.1	84.2322	10.6325	38.8289	46
TP01_0709	XM_761137.1	181.896	155.704	175.012	49
TP01_0710	XM_761138.1	47.0293	19.6583	64.919	44
TP01_0711	XM_761622.1	335.209	489.538	283.531	9
TP01_0712	XM_759056.1	205.819	276.331	170.176	20
TP01_0713	XM_761141.1	113.633	72.4941	106.999	47
TP01_0715	XM_761143.1	75.0318	3.35443	66.7708	46
TP01_0716	XM_761144.1	107.919	28.2904	71.72	46
TP01_0717	XM_761145.1	19.7508	93.0986	84.3242	43
TP01_0718	XM_758457.1	137.02	199.432	350.154	3
TP01_0719	XM_761147.1	81.6135	174.735	213.21	49
TP01_0720	XM_761100.1	131.847	431.909	159.737	23
TP01_0721	XM_761149.1	4807.58	6184.6	2647.68	19
TP01_0722	XM_761515.1	399.199	169.39	171.103	6
TP01_0723	XM_761151.1	99.7288	178.772	106.634	42
TP01_0724	XM_761152.1	6.25305	22.5913	63.0526	44
TP01_0725	XM_758145.1	307.098	50.5964	31.8264	11
TP01_0726	XM_761154.1	2650.65	4874.9	3213.24	19
TP01_0727	XM_761155.1	19.7665	29.015	137.321	45
TP01_0728	XM_761156.1	512.896	1387.41	485.511	31
TP01_0729	XM_761157.1	66.0778	101.569	136.849	45
TP01_0730	XM_761158.1	230.591	25.4226	108.056	48
TP01_0731	XM_761159.1	110.01	20.4215	85.2606	46
TP01_0732	XM_761356.1	551.819	411.471	320.297	1
TP01_0733	XM_761280.1	201.49	235.474	99.806	20
TP01_0734	XM_761162.1	210.245	11.2688	24.962	48
TP01_0735	XM_761163.1	63.0691	131.914	151.344	47
TP01_0736	XM_761164.1	2258.04	36.1189	78.3543	40
TP01_0737	XM_761165.1	35.7064	37.778	95.305	44
TP01_0738	XM_761166.1	5.21101	9.23434	37.7711	41
TP01_0739	XM_759868.1	57	987.699	230.883	25
TP01_0740	XM_761168.1	13.2027	220.694	78.5797	42
TP01_0741	XM_761169.1	73.4627	7.5264	6.64751	46
TP01_0742	XM_761170.1	164.678	26.3765	166.401	50
TP01_0743	XM_761171.1	33.9785	3.28803	7.60529	41
TP01_0744	XM_761528.1	288.601	189.239	275.587	6
TP01_0745	XM_758927.1	383.453	300.439	184.704	9
TP01_0746	XM_761174.1	160.131	122.736	188.235	49
TP01_0747	XM_761148.1	47.2896	448.459	126.43	23
TP01_0748	XM_761176.1	504.13	24.7591	38.5639	7
TP01_0749	XM_761177.1	42.1404	194.051	62.7665	42
TP01_0750	XM_761178.1	64.585	140.94	82.6939	43
TP01_0751	XM_761297.1	130.804	264.89	203.658	20
TP01_0752	XM_761180.1	19.4365	93.077	98.0573	43
TP01_0753	XM_761181.1	108.893	128.633	173.025	47
TP01_0754	XM_761427.1	414.642	591.12	360.386	1
TP01_0755	XM_761183.1	114.312	41.5135	29.7877	46
TP01_0756	XM_761184.1	34.2212	8.27623	29.9577	41
TP01_0757	XM_759960.1	924.391	1855.99	819.504	28
TP01_0758	XM_761186.1	165.866	146.29	139.49	49
TP01_0759	XM_761187.1	0.77445	1.62486	1.19319	41
TP01_0760	XM_761188.1	37.2985	2.67617	110.544	44
TP01_0761	XM_761279.1	382.491	9.57237	14.5757	11
TP01_0762	XM_761190.1	11.7557	29.8999	51.3635	44
TP01_0763	XM_761191.1	92.0924	150.232	85.296	47
TP01_0765	XM_761441.1	146.166	310.352	96.2194	20
TP01_0766	XM_761194.1	13.392	45.5388	121.083	45
TP01_0767	XM_761195.1	39.1523	52.585	107.778	45
TP01_0768	XM_761196.1	31.6477	21.4648	17.903	41
TP01_0769	XM_761197.1	117.25	182.373	150.678	42
TP01_0770	XM_761198.1	93.3485	51.8092	57.729	46
TP01_0771	XM_761199.1	19.3536	11.9674	7.46142	41
TP01_0772	XM_761200.1	191.788	35.5986	49.9889	48
TP01_0773	XM_761201.1	484.462	74.2863	276.083	4
TP01_0774	XM_761202.1	188.372	41.7189	214.694	50
TP01_0775	XM_761203.1	33.2398	7.95448	18.6264	41
TP01_0776	XM_761204.1	15.2583	13.8721	45.9564	41
TP01_0777	XM_761175.1	108.403	489.296	196.088	23
TP01_0778	XM_761206.1	36.3225	133.51	118.064	43
TP01_0779	XM_761207.1	75.895	228.94	105.429	42
TP01_0780	XM_761208.1	21.1271	84.4299	77.8818	43
TP01_0781	XM_761209.1	89.8271	122.632	102.129	47
TP01_0782	XM_761210.1	151.452	150.074	156.161	49
TP01_0783	XM_761211.1	958.926	396.758	335.908	2
TP01_0784	XM_761460.1	137.623	239.869	125.242	20
TP01_0785	XM_761213.1	57.1832	29.1568	72.9693	44
TP01_0786	XM_761214.1	65.2565	118.792	99.6411	43
TP01_0787	XM_761215.1	36.7096	103.182	98.2402	43
TP01_0788	XM_761216.1	162.923	25.9345	128.895	48
TP01_0789	XM_761217.1	115.488	9.08103	45.13	46
TP01_0790	XM_761218.1	171.733	135.969	75.6381	47
TP01_0791	XM_761219.1	34.3345	96.7056	55.1106	43
TP01_0792	XM_761220.1	49.6212	64.8133	104.303	45
TP01_0793	XM_761221.1	150.857	1620.31	693.365	31
TP01_0794	XM_761222.1	78.8857	39.8225	94.3978	45
TP01_0795	XM_761223.1	38.1941	42.3128	78.3234	44
TP01_0796	XM_761224.1	12.0186	160.548	145.316	42
TP01_0797	XM_761225.1	90.401	82.0608	113.744	47
TP01_0798	XM_761226.1	20.9034	66.3246	200.93	45
TP01_0799	XM_761254.1	377.655	301.751	142.193	9
TP01_0800	XM_761228.1	80.8721	130.928	122.36	47
TP01_0801	XM_761229.1	78.895	116.582	203.667	50
TP01_0802	XM_761230.1	73.0335	35.9116	43.8638	46
TP01_0803	XM_761231.1	180.311	63.2944	66.2571	48
TP01_0804	XM_761232.1	252.711	754.162	312.254	22
TP01_0805	XM_761233.1	86.5035	6.3011	76.6932	46
TP01_0806	XM_761234.1	740.644	199.828	444.042	2
TP01_0807	XM_761235.1	3.78226	15.7178	38.874	41
TP01_0808	XM_761236.1	69.6241	16.6835	67.9342	46
TP01_0809	XM_761237.1	18.0947	119.849	69.1899	43
TP01_0810	XM_761238.1	773.569	623.762	307.551	2
TP01_0811	XM_761239.1	61.5154	148.47	48.6218	43
TP01_0812	XM_761240.1	39.8224	117.372	49.6123	43
TP01_0813	XM_758729.1	283.742	835.095	159.426	21
TP01_0814	XM_759082.1	63.8261	315.742	124.597	20
TP01_0815	XM_761243.1	47.3896	250.785	110.148	42
TP01_0816	XM_761244.1	119.773	22.9512	93.6784	46
TP01_0817	XM_761245.1	36.8786	142.506	96.0729	43
TP01_0818	XM_761246.1	9.10912	9.46406	113.712	44
TP01_0820	XM_761248.1	243.579	207.265	123.382	49
TP01_0821	XM_760300.1	382.597	151.056	184.256	6
TP01_0822	XM_761250.1	74.6435	199.511	157.268	42
TP01_0823	XM_761251.1	1182.59	327.862	588.109	12
TP01_0824	XM_761252.1	22.1611	12.8812	49.0189	44
TP01_0825	XM_761253.1	67.3599	19.9615	83.8097	44
TP01_0826	XM_758978.1	264.567	372.885	196.83	9
TP01_0827	XM_761255.1	208.92	305.857	252.392	13
TP01_0828	XM_761256.1	47.7324	203.174	95.4481	42
TP01_0829	XM_761257.1	48.602	179.481	143.536	42
TP01_0830	XM_761258.1	73.9546	72.0842	56.9399	46
TP01_0831	XM_761259.1	141.689	38.4974	118.464	48
TP01_0832	XM_761260.1	67.6857	10.7748	101.938	45
TP01_0833	XM_761261.1	211.289	148.535	104.801	49
TP01_0834	XM_761262.1	1.79237	5.86135	0.492554	41
TP01_0835	XM_761263.1	0.728645	2.20884	0.251524	41
TP01_0836	XM_761264.1	577.764	139.214	198.966	7
TP01_0837	XM_761265.1	75.6203	64.1723	43.4983	46
TP01_0838	XM_761266.1	132.485	29.3602	97.2543	46
TP01_0839	XM_761267.1	138.388	50.6311	164.869	50
TP01_0840	XM_761268.1	33.2567	20.2609	65.9739	44
TP01_0841	XM_761269.1	40.7812	77.0853	34.0162	43
TP01_0842	XM_761270.1	64.2854	21.243	135.025	45
TP01_0843	XM_761271.1	91.1498	103.81	218.048	50
TP01_0844	XM_759083.1	95.3184	285.102	187.302	20
TP01_0845	XM_761273.1	263.329	187.471	142.901	49
TP01_0846	XM_761274.1	134.153	630.447	194.08	22
TP01_0847	XM_761275.1	152.501	163.682	64.341	47
TP01_0848	XM_761276.1	10.302	5.96197	39.3234	41
TP01_0849	XM_761277.1	71.3042	12.7854	122.07	45
TP01_0850	XM_761278.1	59.6979	6.36177	89.3843	44
TP01_0851	XM_761296.1	387.727	29.8385	17.0283	11
TP01_0852	XM_761475.1	137.018	250.905	85.1119	20
TP01_0853	XM_761281.1	320.894	694.28	180.57	22
TP01_0854	XM_761282.1	59.4579	116.362	88.2535	43
TP01_0855	XM_761283.1	111.577	156.702	76.4001	47
TP01_0856	XM_761284.1	102.631	114.684	68.9391	47
TP01_0857	XM_761205.1	83.5132	420.383	175.055	23
TP01_0858	XM_761286.1	83.1164	204.256	100.531	42
TP01_0859	XM_761287.1	70.3609	69.6036	84.6252	45
TP01_0860	XM_761288.1	792.09	447.943	250.269	2
TP01_0861	XM_761289.1	125.467	782.507	128.234	24
TP01_0862	XM_761290.1	151.572	194.361	102.492	42
TP01_0863	XM_761532.1	282.641	208.91	160.234	6
TP01_0864	XM_761292.1	133.93	59.7885	96.5316	47
TP01_0865	XM_761293.1	654.423	3488.9	478.996	27
TP01_0866	XM_759439.1	487.073	573.171	361.415	1
TP01_0867	XM_761295.1	5.71886	11.4498	29.8265	41
TP01_0868	XM_761401.1	280.208	61.0135	145.252	11
TP01_0869	XM_761533.1	61.2823	222.338	262.429	20
TP01_0870	XM_761298.1	171.639	54.6851	154.014	48
TP01_0871	XM_760303.1	304.023	96.1656	160.031	6
TP01_0872	XM_761300.1	213.374	224.83	123.826	49
TP01_0873	XM_761301.1	145.335	21.5383	151.332	45
TP01_0874	XM_761302.1	369.938	236.751	308.876	4
TP01_0875	XM_761303.1	22.3326	32.3153	57.5964	44
TP01_0876	XM_761304.1	244.39	180.755	61.8481	49
TP01_0877	XM_761305.1	250.389	385.838	235.364	9
TP01_0878	XM_761419.1	428.299	940.272	187.968	21
TP01_0879	XM_761307.1	34.9573	182.04	33.1374	43
TP01_0880	XM_761308.1	61.6378	254.836	93.8468	42
TP01_0881	XM_761285.1	154.768	461.186	167.456	23
TP01_0882	XM_761310.1	17.0038	6.24808	81.5779	44
TP01_0883	XM_761311.1	65.2317	26.1095	146.495	45
TP01_0884	XM_760194.1	769.914	1863.13	734.522	28
TP01_0885	XM_760786.1	627.312	898.879	657.102	5
TP01_0886	XM_761314.1	72.2592	187.599	59.5384	42
TP01_0887	XM_761309.1	149.053	443.356	73.2812	23
TP01_0888	XM_761424.1	578.775	343.739	815.444	10
TP01_0890	XM_761318.1	117.326	147.438	68.8687	47
TP01_0891	XM_761341.1	148.41	89.4807	312.261	3
TP01_0892	XM_761320.1	111.153	38.7014	153.728	45
TP01_0893	XM_761313.1	572.034	936.298	703.727	5
TP01_0894	XM_761322.1	264.193	228.434	84.0331	49
TP01_0895	XM_761323.1	78.9029	250.861	105.041	42
TP01_0896	XM_761324.1	212.634	267.831	439.496	13
TP01_0897	XM_761325.1	34.7149	12.0687	36.5331	41
TP01_0898	XM_758471.1	309.3	43.1104	300.374	3
TP01_0899	XM_761327.1	96.5562	29.5095	149.475	45
TP01_0900	XM_761328.1	39.1249	107.535	116.094	43
TP01_0901	XM_761329.1	35.9405	34.5407	34.7561	41
TP01_0902	XM_761330.1	29.3251	55.6951	85.8606	44
TP01_0903	XM_760823.1	420.513	254.321	590.622	10
TP01_0904	XM_760350.1	383.816	76.5552	273.877	6
TP01_0905	XM_761333.1	83.4387	101.861	74.0519	47
TP01_0906	XM_761334.1	12.5139	10.2747	19.259	41
TP01_0907	XM_761335.1	152.703	25.6553	117.754	48
TP01_0908	XM_761336.1	361.255	237.042	274.973	4
TP01_0909	XM_761337.1	77.1605	92.2209	61.6926	43
TP01_0910	XM_761338.1	64.1058	9.18985	160.669	45
TP01_0911	XM_759524.1	381.145	476.133	453.083	1
TP01_0912	XM_761321.1	808.21	1002.16	564.518	5
TP01_0913	XM_761351.1	86.676	31.1117	373.026	3
TP01_0914	XM_760922.1	636.785	324.294	643.425	10
TP01_0915	XM_761343.1	61.4372	8.91939	68.1006	44
TP01_0916	XM_761344.1	124.723	213.394	119.984	42
TP01_0917	XM_761345.1	509.893	125.234	97.154	7
TP01_0918	XM_761346.1	455.675	219.117	218.292	4
TP01_0919	XM_761347.1	149.452	70.0046	51.5036	48
TP01_0920	XM_761348.1	13.734	20.1133	46.7623	41
TP01_0921	XM_761349.1	7.50421	28.3751	154.644	45
TP01_0922	XM_761350.1	46.8802	41.2669	195.885	50
TP01_0923	XM_761390.1	202.543	187.45	331.44	3
TP01_0924	XM_761352.1	2060.64	1515.65	914.412	29
TP01_0925	XM_761353.1	133.358	95.5406	217.682	50
TP01_0926	XM_761354.1	1166.69	1025.82	1085.92	38
TP01_0927	XM_761355.1	429.951	232.983	411.615	4
TP01_0928	XM_759556.1	481.399	640.614	379.906	1
TP01_0929	XM_761357.1	258.248	106.698	132.146	49
TP01_0930	XM_761358.1	150.534	171.02	44.4392	47
TP01_0931	XM_761359.1	93.5617	36.1613	135.65	45
TP01_0932	XM_761360.1	126.387	91.2878	141.89	47
TP01_0933	XM_761361.1	168.544	17.9255	41.4345	48
TP01_0934	XM_760389.1	328.378	188.71	171.839	6
TP01_0935	XM_761363.1	57.7479	102.209	142.688	45
TP01_0936	XM_760481.1	394.85	130.561	142.352	6
TP01_0937	XM_761365.1	777.216	476.885	333.953	2
TP01_0938	XM_761366.1	194.513	190.567	113.458	49
TP01_0939	XM_761367.1	24.0072	261.173	113.087	42
TP01_0940	XM_761368.1	116.356	218.66	100.902	42
TP01_0941	XM_759911.1	110.514	923.21	93.8862	25
TP01_0942	XM_760500.1	379.593	165.917	156.673	6
TP01_0943	XM_761371.1	80.3972	13.4137	49.1631	46
TP01_0944	XM_761372.1	632.329	42.569	92.78	7
TP01_0945	XM_761373.1	598.64	2322.49	517.254	27
TP01_0946	XM_758781.1	168.082	1050.17	301.774	21
TP01_0947	XM_761375.1	137.728	151.949	125.193	47
TP01_0948	XM_761376.1	201.592	36.7529	125.909	48
TP01_0949	XM_761377.1	293.896	496.972	168.021	9
TP01_0950	XM_761378.1	135.26	193.122	128.261	42
TP01_0951	XM_761379.1	97.9404	180.133	95.3351	42
TP01_0952	XM_761380.1	20.6151	50.3341	67.4906	44
TP01_0953	XM_761381.1	27.4513	75.3892	120.774	45
TP01_0954	XM_761382.1	89.2142	337.81	424.515	13
TP01_0955	XM_761383.1	139.825	11.0587	119.862	48
TP01_0956	XM_760517.1	403.515	239.909	181.674	6
TP01_0957	XM_761385.1	185.032	581.154	280.233	22
TP01_0958	XM_761386.1	57.7769	94.2614	173.308	45
TP01_0959	XM_761387.1	33.5278	61.1166	63.6429	44
TP01_0960	XM_761388.1	230.253	27.3169	35.8801	48
TP01_0961	XM_761389.1	20.042	53.9135	68.1619	44
TP01_0962	XM_761400.1	182.551	234.658	382.282	3
TP01_0963	XM_761391.1	258.741	574.803	100.329	22
TP01_0964	XM_759599.1	493.544	2468.44	1177.14	30
TP01_0965	XM_761393.1	414.776	1470.58	526.103	31
TP01_0966	XM_761394.1	2.41678	566.284	168.726	24
TP01_0967	XM_761395.1	22.2315	50.5094	5.45739	41
TP01_0968	XM_761396.1	100.257	31.7195	76.6576	46
TP01_0969	XM_761397.1	170.687	135.237	226.691	49
TP01_0970	XM_761398.1	326.632	385.238	305.523	9
TP01_0971	XM_761399.1	88.7089	586.928	315.579	22
TP01_0972	XM_758510.1	118.148	60.5157	503.098	3
TP01_0973	XM_761537.1	449.956	40.3509	63.9173	11
TP01_0975	XM_761403.1	24.8617	31.2405	36.2555	41
TP01_0976	XM_761404.1	207.96	92.3964	179.469	49
TP01_0977	XM_761592.1	305.837	126.354	158.415	6
TP01_0978	XM_761406.1	143.081	281.445	358.804	13
TP01_0979	XM_761407.1	121.682	9.34183	72.6586	46
TP01_0980	XM_761408.1	1037.35	1193.13	857.204	38
TP01_0981	XM_761409.1	93.5883	215.913	138.284	42
TP01_0982	XM_761410.1	171.129	48.4346	34.3464	48
TP01_0983	XM_761411.1	6.43924	21.8386	40.5693	41
TP01_0984	XM_761412.1	475.393	29.9671	48.1348	7
TP01_0985	XM_761413.1	24.3212	55.9702	96.8503	44
TP01_0986	XM_761315.1	180.705	403.43	135.181	23
TP01_0987	XM_761415.1	195.032	27.2034	23.0449	48
TP01_0988	XM_761416.1	82.9062	27.0951	69.6046	46
TP01_0989	XM_761417.1	163.624	25.0434	80.8616	48
TP01_0990	XM_761418.1	173.729	1963.58	198.297	26
TP01_0991	XM_761629.1	280.91	817.958	309.142	21
TP01_0992	XM_761420.1	810.422	657.315	386.174	2
TP01_0993	XM_761421.1	42.4682	14.3496	22.529	41
TP01_0994	XM_761422.1	43.4495	70.8479	57.989	43
TP01_0995	XM_761423.1	214.692	198.672	138.539	49
TP01_0996	XM_761316.1	217.627	556.976	690.066	10
TP01_0997	XM_761425.1	347.196	119.23	382.185	4
TP01_0998	XM_761426.1	98.9787	18.6372	38.8737	46
TP01_0999	XM_761623.1	526.957	524.319	455.318	1
TP01_1000	XM_761428.1	184.125	39.4506	58.7502	48
TP01_1001	XM_761429.1	28.4609	4.64535	54.4877	44
TP01_1002	XM_761430.1	95.9914	51.1086	171.726	45
TP01_1003	XM_761431.1	23.7979	25.2459	192.079	45
TP01_1004	XM_761432.1	126.248	173.924	171.493	49
TP01_1005	XM_761433.1	103.158	29.38	84.1612	46
TP01_1006	XM_761434.1	221.9	78.7297	127.766	48
TP01_1007	XM_761435.1	30.1163	136.756	102.673	43
TP01_1008	XM_761436.1	104.757	135.655	70.5332	47
TP01_1009	XM_761437.1	138.808	179.591	117.93	47
TP01_1010	XM_761438.1	96.3226	115.898	83.3101	47
TP01_1011	XM_761439.1	1.45499	303.736	13.9618	42
TP01_1012	XM_761440.1	205.946	103.94	90.9483	48
TP01_1013	XM_759087.1	141.372	316.472	162.658	20
TP01_1014	XM_761442.1	69.6992	49.0041	70.5335	46
TP01_1015	XM_761443.1	188.355	178.328	186.496	49
TP01_1016	XM_761444.1	247.994	183.462	81.318	49
TP01_1017	XM_761445.1	64.527	126.223	112.341	43
TP01_1018	XM_761446.1	107.561	7.99501	56.2158	46
TP01_1019	XM_761447.1	94.2594	163.708	88.9402	42
TP01_1020	XM_761448.1	268.192	28.1071	33.6693	48
TP01_1021	XM_761449.1	60.2139	105.792	45.9349	43
TP01_1022	XM_761450.1	41.5127	135.845	101.813	43
TP01_1023	XM_761451.1	62.8285	174.866	126.148	42
TP01_1024	XM_761452.1	101.653	11.3435	102.923	46
TP01_1025	XM_761453.1	148.358	28.4714	259.508	50
TP01_1026	XM_761454.1	12.115	42.028	82.7447	44
TP01_1027	XM_761455.1	79.8031	177.203	80.0302	42
TP01_1028	XM_761456.1	66.6306	101.817	37.7783	43
TP01_1029	XM_761457.1	128.439	749.626	124.253	24
TP01_1030	XM_761458.1	42.0341	133.301	64.9989	43
TP01_1031	XM_761459.1	42.9526	186.934	89.7122	42
TP01_1032	XM_761541.1	160.663	246.271	234.307	20
TP01_1033	XM_761461.1	50.0463	123.963	48.0414	43
TP01_1034	XM_761462.1	78.2382	15.2386	80.146	46
TP01_1035	XM_761463.1	16.9731	128.579	18.8211	43
TP01_1036	XM_761464.1	22.2452	16.4423	22.328	41
TP01_1037	XM_758981.1	325.681	419.375	371.892	9
TP01_1038	XM_761466.1	28.9424	8.99761	56.2877	44
TP01_1039	XM_761467.1	62.8986	10.3385	51.3745	46
TP01_1040	XM_761468.1	527.475	8061.79	497.887	17
TP01_1041	XM_761469.1	91.9483	349.045	354.622	13
TP01_1042	XM_761470.1	11.5644	25.7341	5.27846	41
TP01_1043	XM_761471.1	90.9528	31.0794	28.3797	46
TP01_1044	XM_761472.1	17.3575	5.79794	8.4777	41
TP01_1045	XM_761473.1	74.7702	17.6169	142.939	45
TP01_1046	XM_761474.1	155.363	369.031	320.259	13
TP01_1047	XM_761544.1	119.395	311.642	200.842	20
TP01_1048	XM_761476.1	59.3287	188.021	132.986	42
TP01_1049	XM_761414.1	66.1339	463.404	177.845	23
TP01_1050	XM_761478.1	145.811	157.71	313.544	3
TP01_1051	XM_760961.1	124.528	1313.81	1454.01	32
TP01_1052	XM_761480.1	48.9265	34.9542	84.4204	44
TP01_1053	XM_761481.1	183.528	169.117	224.91	49
TP01_1054	XM_761482.1	88.9067	8.86856	24.0823	46
TP01_1055	XM_761483.1	34.2051	241.338	153.899	42
TP01_1056	XM_761484.1	115.119	1673.94	95.4408	26
TP01_1058	XM_761486.1	331.774	648.917	197.361	22
TP01_1059	XM_761477.1	155.072	456.768	197.852	23
TP01_1060	XM_761488.1	51.2153	24.2653	181.581	45
TP01_1061	XM_761489.1	189.755	20.4177	105.335	48
TP01_1062	XM_761490.1	173.331	104.944	126.348	47
TP01_1063	XM_761491.1	107.252	74.0035	88.0738	47
TP01_1064	XM_761492.1	112.418	17.392	14.0517	46
TP01_1065	XM_761493.1	58.0268	105.255	117.846	43
TP01_1066	XM_761494.1	93.6926	69.6632	182.102	50
TP01_1067	XM_761495.1	125.463	372.835	224.015	13
TP01_1069	XM_761497.1	401.621	189.247	337.331	4
TP01_1070	XM_761498.1	8512.76	2152.34	2226.59	36
TP01_1071	XM_761465.1	362.348	339.608	225.426	9
TP01_1072	XM_761487.1	99.6934	394.145	124.591	23
TP01_1073	XM_761501.1	3.49369	1136.13	20.596	25
TP01_1074	XM_759687.1	1.02558	4649.94	316.98	18
TP01_1075	XM_761503.1	26.3696	31.3485	30.942	41
TP01_1076	XM_761504.1	36.279	61.6815	37.6034	41
TP01_1077	XM_761505.1	29.1634	49.5458	28.5444	41
TP01_1078	XM_761506.1	27.0077	20.4066	113.459	44
TP01_1079	XM_761507.1	92.0586	54.6895	301.939	50
TP01_1080	XM_761508.1	84.4311	8.67121	131.112	45
TP01_1081	XM_761509.1	38.122	24.643	27.899	41
TP01_1082	XM_761510.1	39.1537	45.5459	16.577	41
TP01_1083	XM_760520.1	309.856	163.981	116.241	6
TP01_1084	XM_761512.1	11.0137	19.2923	65.7549	44
TP01_1085	XM_761513.1	561.52	1188.81	422.006	31
TP01_1087	XM_760530.1	346.823	112.789	157.235	6
TP01_1088	XM_761516.1	73.7369	34.6387	53.8949	46
TP01_1089	XM_761517.1	230.232	617.697	105.084	22
TP01_1090	XM_761518.1	103.36	53.9499	45.2069	46
TP01_1091	XM_761519.1	777.646	456.411	2095.41	34
TP01_1092	XM_761520.1	186.457	134.627	217.945	49
TP01_1093	XM_761521.1	25.5908	87.3268	508.881	3
TP01_1094	XM_761522.1	18.3303	18.0296	99.036	44
TP01_1095	XM_761523.1	57.4652	79.4079	97.44	43
TP01_1096	XM_761331.1	419.788	245.055	827.211	10
TP01_1097	XM_761525.1	119.976	24.4368	135.92	45
TP01_1098	XM_761526.1	248.707	176.245	298.357	3
TP01_1099	XM_761527.1	97.4743	107.1	306.779	50
TP01_1100	XM_760561.1	346.644	157.378	228.666	6
TP01_1101	XM_761529.1	137.923	513.394	294.524	22
TP01_1102	XM_761530.1	63.9279	49.8825	112.451	45
TP01_1103	XM_761531.1	146.722	122.48	31.5962	47
TP01_1104	XM_761607.1	285.761	153.321	113.052	6
TP01_1105	XM_761574.1	97.5437	219.797	218.62	20
TP01_1106	XM_761534.1	24.0389	34.7548	22.9454	41
TP01_1107	XM_761535.1	162.342	10.7909	20.6413	48
TP01_1108	XM_761536.1	72.0636	29.9104	94.1299	45
TP01_1109	XM_758150.1	273.999	90.1058	83.5776	11
TP01_1110	XM_761538.1	198.569	450.108	292.029	13
TP01_1111	XM_761539.1	121.917	34.7349	63.6075	46
TP01_1112	XM_761540.1	168.166	96.5171	130.39	47
TP01_1113	XM_761595.1	99.5917	234.647	154.289	20
TP01_1114	XM_761542.1	121.525	1707.79	133.018	26
TP01_1116	XM_759092.1	94.0384	314.895	212.455	20
TP01_1117	XM_761647.1	448.894	388.871	256.522	9
TP01_1118	XM_761546.1	22.8646	788.866	15.167	24
TP01_1119	XM_761547.1	67.7341	89.2429	132.416	45
TP01_1120	XM_761548.1	194.932	142.11	196.983	49
TP01_1121	XM_761549.1	27.0554	31.8687	66.7293	44
TP01_1122	XM_761550.1	87.9171	383.078	272.714	13
TP01_1123	XM_761551.1	82.9956	7.22059	46.265	46
TP01_1124	XM_761552.1	117.29	44.2997	94.2419	46
TP01_1125	XM_761553.1	37.7566	22.9988	164.145	45
TP01_1126	XM_761554.1	568.296	24.8357	4.90113	7
TP01_1127	XM_761555.1	244.489	15.9591	233.922	50
TP01_1128	XM_761556.1	124.058	67.656	354.191	3
TP01_1129	XM_761557.1	116.911	50.2244	344.902	3
TP01_1130	XM_761558.1	168.054	120.657	223.776	49
TP01_1131	XM_761559.1	3.02555	23.0297	41.5326	41
TP01_1132	XM_761560.1	62.4408	95.9779	116.226	43
TP01_1133	XM_761561.1	81.1601	7.90945	73.5814	46
TP01_1134	XM_761562.1	38.3699	34.7378	127.779	45
TP01_1135	XM_761563.1	130.196	75.7237	144.895	47
TP01_1136	XM_761564.1	40.5642	226.65	124.171	42
TP01_1137	XM_761565.1	140.417	773.881	234.653	22
TP01_1138	XM_761566.1	540.607	245.257	519.553	4
TP01_1139	XM_761567.1	82.0826	1517.39	254.38	33
TP01_1140	XM_761340.1	782.485	900.741	599.756	5
TP01_1141	XM_761569.1	85.2697	459.142	415.676	13
TP01_1142	XM_761570.1	101.072	66.0175	66.1874	46
TP01_1143	XM_761571.1	39.5892	99.5909	29.6944	43
TP01_1146	XM_761599.1	34.8386	312.187	203.297	20
TP01_1147	XM_761575.1	85.8438	19.1495	77.6756	46
TP01_1148	XM_761576.1	71.6675	24.9792	112.334	45
TP01_1149	XM_761577.1	64.3016	90.8814	102.927	43
TP01_1150	XM_761578.1	264.178	32.3033	262.666	3
TP01_1151	XM_761579.1	90.2516	89.1745	146.086	45
TP01_1152	XM_761499.1	227.652	480.945	235.499	9
TP01_1153	XM_761581.1	329.173	13.0823	37.3487	11
TP01_1154	XM_761582.1	33.8514	35.4115	75.6241	44
TP01_1155	XM_761583.1	5.72416	16.5856	52.3721	44
TP01_1156	XM_761584.1	687.828	251.514	520.189	2
TP01_1157	XM_761585.1	75.5962	158.778	88.0133	42
TP01_1158	XM_761586.1	33.8583	127.345	97.185	43
TP01_1159	XM_761587.1	144.757	153.752	200.416	49
TP01_1160	XM_761588.1	12.4265	8.92134	18.9344	41
TP01_1161	XM_761589.1	24.7158	3.95231	0.901847	41
TP01_1162	XM_761590.1	70.5692	119.349	16.628	43
TP01_1163	XM_761591.1	60.7621	308.16	260.297	13
TP01_1164	XM_761619.1	357.418	122.564	269.018	6
TP01_1165	XM_761593.1	33.9995	42.4868	116.868	45
TP01_1166	XM_761594.1	53.1635	121.412	21.3855	43
TP01_1167	XM_761602.1	120.623	243.996	120.479	20
TP01_1168	XM_761500.1	62.9016	513.063	257.909	23
TP01_1169	XM_761597.1	153.742	114.708	130.639	47
TP01_1170	XM_761598.1	5.41031	0.882899	34.7225	41
TP01_1171	XM_759152.1	69.3499	304.431	156.64	20
TP01_1172	XM_761600.1	14.3746	296.753	345.335	13
TP01_1173	XM_761601.1	106.944	125.168	106.722	47
TP01_1174	XM_761635.1	147.047	364.921	160.346	20
TP01_1175	XM_761603.1	209.112	115.198	159.076	49
TP01_1176	XM_761604.1	13.596	41.2807	28.6538	41
TP01_1177	XM_761605.1	9.02347	37.3164	22.6477	41
TP01_1178	XM_761606.1	184.411	105.495	126.043	49
TP01_1179	XM_761636.1	425.019	158.345	121.74	6
TP01_1180	XM_761608.1	92.4152	203.033	171.415	42
TP01_1181	XM_761609.1	52.802	288.137	70.4656	42
TP01_1182	XM_759085.1	1143.45	4940.8	1196.78	18
TP01_1183	XM_761611.1	262.149	604.947	470.208	22
TP01_1184	XM_761612.1	190.836	139.808	172.231	49
TP01_1185	XM_761613.1	34.114	96.1407	44.5301	43
TP01_1186	XM_761614.1	63.5653	255.109	82.4027	42
TP01_1187	XM_761615.1	475.179	19.3142	22.4478	7
TP01_1188	XM_761616.1	332.261	60.764	83.958	11
TP01_1189	XM_761617.1	34.4607	16.1067	18.7195	41
TP01_1190	XM_761618.1	141.884	71.0894	58.1758	47
TP01_1191	XM_760585.1	337.793	103.016	261.171	6
TP01_1192	XM_761620.1	213.696	33.2441	342.82	3
TP01_1193	XM_761621.1	397.692	2304.46	438.599	27
TP01_1194	XM_761545.1	286.502	262.87	92.9556	9
TP01_1195	XM_759658.1	703.593	676.023	238.027	1
TP01_1196	XM_761624.1	907.824	78.7094	384.53	8
TP01_1197	XM_761625.1	666.627	78.2731	152.766	7
TP01_1198	XM_761626.1	131.211	69.0466	210.181	50
TP01_1199	XM_761627.1	783.688	538.55	232.369	2
TP01_1200	XM_761628.1	295.19	22.1873	96.5908	11
TP01_1201	XM_758792.1	288.379	1130.05	406.619	21
TP01_1202	XM_761630.1	205.308	164.194	39.1009	47
TP01_1203	XM_761631.1	2464.75	443.621	547.655	39
TP01_1204	XM_758451.1	579.452	752.513	413.245	5
TP01_1205	XM_761633.1	68.5443	45.4371	18.5005	46
TP01_1206	XM_761634.1	48.2736	195.607	81.0738	42
TP01_1207	XM_759153.1	119.45	334.425	110.893	20
TP01_1208	XM_760626.1	348.987	198.253	95.103	6
TP01_1209	XM_761637.1	159.361	51.8723	45.3751	48
TP01_1210	XM_761638.1	99.4222	198.881	148.901	42
TP01_1211	XM_761639.1	257.047	101.709	244.888	6
TP01_1212	XM_761640.1	137.067	58.9912	137.115	47
TP01_1213	XM_761641.1	53.0234	87.6164	164.926	45
TP01_1214	XM_761642.1	252.676	558.134	97.4967	22
TP01_1215	XM_761643.1	100.331	99.2176	508.446	3
TP01_1216	XM_761644.1	21.5372	137.761	123.987	43
TP01_1217	XM_761645.1	18.8965	30.8242	23.1215	41
TP01_1218	XM_761646.1	26.6531	31.5541	6.48234	41
TP01_1219	XM_759072.1	255.685	283.405	130.274	9
TP01_1220	XM_761648.1	6.08329	52.0467	4.38102	41
TP01_1222	XM_761650.1	14.5436	13.7491	1.26906	41
TP01_1223	XM_761651.1	20.499	128.193	3.98161	43
TP01_1225	XM_761653.1	4.68906	1349.22	159.361	33
TP01_1226	XM_761654.1	7.14244	677.068	167.192	24
TP01_1227	XM_761655.1	4.72191	709.401	97.3938	24
TP01_1228	XM_760882.1	531.75	4379.29	4621.61	19
TP01_1229	XM_760974.1	193.795	7.22199	2.29318	48
TP01_1230	XM_761004.1	46.648	31.0505	242.127	50
TP01_1231	XM_761095.1	289.811	310.269	163.747	9
TP01_1232	XM_760880.1	185.099	92.8664	245.703	49
TP01_1233	XM_760810.1	868.925	1490.41	846.229	32
TP02_0003	XM_759479.1	2.12527	577.538	82.4078	24
TP02_0004	XM_759480.1	1.29178	144.879	29.2997	43
TP02_0005	XM_759481.1	0	237.958	19.11	42
TP02_0006	XM_759482.1	0	200.661	22.4184	43
TP02_0007	XM_759483.1	3.90174	266.479	54.6969	42
TP02_0009	XM_759485.1	0.775449	17.5779	2.66905	41
TP02_0010	XM_759486.1	0.563665	431.523	99.5404	23
TP02_0011	XM_759487.1	1.02875	51.1719	3.16008	41
TP02_0012	XM_759488.1	0.620457	744.618	25.8735	24
TP02_0013	XM_758666.1	1017.02	4570.24	764.335	18
TP02_0014	XM_759490.1	14.692	27.6652	43.1511	41
TP02_0015	XM_759491.1	21.8913	17.0959	52.667	44
TP02_0016	XM_759492.1	5.89837	33.8854	1.22397	41
TP02_0017	XM_759493.1	12.7436	71.6472	5.73847	41
TP02_0018	XM_759494.1	26.7255	15.0609	43.7707	41
TP02_0019	XM_759495.1	2.00819	10.7666	3.39134	41
TP02_0020	XM_759496.1	64.3936	125.669	118.621	47
TP02_0021	XM_759497.1	95.6927	115.083	118.255	47
TP02_0022	XM_759543.1	900.001	787.778	420.567	5
TP02_0023	XM_759499.1	63.23	9.96394	75.7731	44
TP02_0024	XM_759500.1	166.803	25.5966	105.811	48
TP02_0025	XM_759501.1	105.729	65.2088	83.1776	46
TP02_0026	XM_759502.1	40.5618	10.1581	153.253	45
TP02_0027	XM_759503.1	49.7577	6.6289	106.072	44
TP02_0028	XM_759504.1	29.1355	13.1611	111.722	44
TP02_0029	XM_759505.1	12.4855	8.62969	66.0967	44
TP02_0030	XM_759506.1	0	460.811	4.06697	23
TP02_0031	XM_759507.1	0.924801	280.617	3.76963	42
TP02_0032	XM_757957.1	3.14529	1711.17	98.3245	26
TP02_0033	XM_759509.1	58.6291	38.0865	124.486	45
TP02_0034	XM_760305.1	92.3022	340.379	84.585	20
TP02_0035	XM_759511.1	105.954	48.3236	82.3423	46
TP02_0036	XM_758838.1	1483.03	2574.31	1542.21	30
TP02_0037	XM_759513.1	10.6298	245.248	22.7381	42
TP02_0038	XM_759514.1	152.938	710.524	266.334	22
TP02_0039	XM_758908.1	371.172	104.467	148.164	6
TP02_0040	XM_759516.1	91.166	20.0163	113.904	45
TP02_0041	XM_759517.1	680.464	277.087	236.532	2
TP02_0042	XM_760097.1	327.534	440.026	79.5767	9
TP02_0043	XM_759519.1	9.55755	1309.35	58.0839	33
TP02_0044	XM_759520.1	344.98	609.893	82.0442	22
TP02_0045	XM_760141.1	307.065	246.641	291.204	9
TP02_0046	XM_759522.1	103.56	10.8095	44.5881	46
TP02_0047	XM_759523.1	78.294	3.25237	76.6455	46
TP02_0048	XM_760746.1	531.777	594.52	440.88	1
TP02_0049	XM_759525.1	253.066	24.2624	131.878	48
TP02_0050	XM_760171.1	263.787	298.655	117.032	9
TP02_0051	XM_759527.1	83.2279	10.5045	25.1575	46
TP02_0052	XM_759528.1	233.825	14.8281	37.9023	48
TP02_0053	XM_759529.1	0.809343	550.579	13.9152	23
TP02_0054	XM_759530.1	11.4413	37.23	50.5917	44
TP02_0055	XM_759531.1	2.92965	9.07304	28.3429	41
TP02_0056	XM_759532.1	166.601	114.316	134.771	49
TP02_0057	XM_759533.1	46.4553	201.105	162.6	42
TP02_0058	XM_759534.1	46.7197	68.8188	31.0563	41
TP02_0059	XM_759535.1	50.1539	45.2339	136.109	45
TP02_0060	XM_759536.1	26.3458	6.89498	49.0345	44
TP02_0061	XM_759537.1	728.912	91.7355	269.003	7
TP02_0062	XM_759538.1	219.22	67.3392	83.8193	48
TP02_0063	XM_759539.1	82.94	42.5806	184.082	50
TP02_0064	XM_759700.1	664.776	784.262	767.62	5
TP02_0065	XM_759541.1	1108.53	58.0031	52.0105	8
TP02_0066	XM_759542.1	901.311	46.3648	345.141	8
TP02_0067	XM_757944.1	974.194	812.651	354.941	5
TP02_0068	XM_759544.1	180.571	128.431	61.6432	47
TP02_0069	XM_759664.1	1242.36	132.845	648.25	12
TP02_0070	XM_758021.1	323.9	15.5514	89.5552	11
TP02_0071	XM_759547.1	44.2712	2.92846	60.6047	44
TP02_0072	XM_759548.1	20.6115	5.18193	68.6374	44
TP02_0073	XM_759549.1	75.9975	12.0175	83.5074	46
TP02_0074	XM_759550.1	50.6322	22.3369	99.7358	44
TP02_0075	XM_759551.1	96.7126	21.445	105.481	45
TP02_0076	XM_759552.1	61.4926	31.9744	76.0124	44
TP02_0077	XM_759553.1	75.5565	37.5111	88.3351	46
TP02_0078	XM_759023.1	581.015	1405.39	787.979	32
TP02_0079	XM_759555.1	111.055	25.2903	103.494	46
TP02_0080	XM_760748.1	560.359	546.151	497.442	1
TP02_0081	XM_759963.1	310.997	92.1734	90.6869	11
TP02_0082	XM_759554.1	661.345	1128.82	691.062	32
TP02_0083	XM_758846.1	1013.74	3028.18	1293.5	30
TP02_0084	XM_759560.1	45.6464	529.876	60.7586	23
TP02_0085	XM_759561.1	77.6304	126.197	94.7863	47
TP02_0086	XM_759562.1	47.4181	70.0714	39.709	43
TP02_0087	XM_759563.1	268.481	790.624	254.596	22
TP02_0088	XM_760314.1	179.123	273.718	161.641	20
TP02_0089	XM_759565.1	1550.62	1231.51	678.28	38
TP02_0090	XM_758428.1	316.274	1016.75	430.362	21
TP02_0091	XM_759567.1	106.743	61.3197	170.448	50
TP02_0092	XM_760288.1	229.004	80.0394	296.184	3
TP02_0093	XM_759254.1	998.518	2207.79	730.671	28
TP02_0094	XM_759570.1	112.396	52.4306	141.429	45
TP02_0095	XM_760281.1	308.084	1063.6	624.27	21
TP02_0096	XM_760336.1	174.692	288.874	168.676	20
TP02_0097	XM_759573.1	8.52743	56.4219	25.8978	41
TP02_0098	XM_759574.1	4.09264	8.71084	1.58514	41
TP02_0099	XM_759575.1	30.2319	30.2328	40.9036	41
TP02_0100	XM_759576.1	10.8065	34.2164	48.1387	41
TP02_0101	XM_759577.1	87.0028	164.576	93.9752	42
TP02_0102	XM_759578.1	99.479	31.3145	278.305	50
TP02_0103	XM_759579.1	109.807	68.3806	132.009	45
TP02_0104	XM_759580.1	63.3893	41.7012	109.102	45
TP02_0105	XM_759581.1	51.6256	190.213	132.018	42
TP02_0106	XM_759582.1	182.327	1604.51	465.005	31
TP02_0107	XM_759583.1	280.462	664.836	379.569	22
TP02_0108	XM_759584.1	31.593	12.2369	60.1083	44
TP02_0109	XM_759585.1	17.7036	17.2264	85.0432	44
TP02_0110	XM_759586.1	97.6683	169.51	101.002	42
TP02_0111	XM_759587.1	530.24	274.481	317.194	4
TP02_0112	XM_759588.1	65.3198	32.6997	119.768	45
TP02_0113	XM_759589.1	214.588	189.098	131.279	49
TP02_0114	XM_759679.1	1318.04	340.97	544.652	12
TP02_0115	XM_759591.1	22.6607	5.54987	131.84	45
TP02_0116	XM_759600.1	151.05	371.716	477.954	13
TP02_0117	XM_759593.1	62.7227	48.8505	47.3839	46
TP02_0118	XM_760224.1	256.462	300.233	137.394	9
TP02_0119	XM_758966.1	377.884	101.551	214.306	6
TP02_0120	XM_759596.1	16.6371	14.05	26.5614	41
TP02_0121	XM_759597.1	160.582	98.0926	117.608	47
TP02_0122	XM_759598.1	6.29058	5.50144	5.93317	41
TP02_0123	XM_759312.1	1329.7	3111.93	415.673	30
TP02_0124	XM_759648.1	103.491	395.187	241.244	13
TP02_0125	XM_759601.1	73.4866	634.109	178.719	24
TP02_0126	XM_759602.1	121.165	105.634	258.868	50
TP02_0127	XM_759603.1	157.78	63.6051	214.979	50
TP02_0128	XM_759604.1	1029.3	56.0826	75.2248	8
TP02_0129	XM_759605.1	262.374	133.819	68.0954	48
TP02_0130	XM_759606.1	155.709	170.999	110.532	47
TP02_0131	XM_759607.1	14.4162	9.03361	90.991	44
TP02_0132	XM_759608.1	35.5192	39.4852	66.7038	44
TP02_0133	XM_759609.1	33.1141	119.295	95.8978	43
TP02_0134	XM_759610.1	89.3232	22.5116	94.0078	46
TP02_0135	XM_759611.1	105.395	38.9779	184.425	50
TP02_0136	XM_759612.1	4.3128	43.6519	127.823	45
TP02_0138	XM_759614.1	66.0943	115.216	56.5326	43
TP02_0139	XM_759615.1	126.133	6.96998	136.722	45
TP02_0140	XM_759624.1	3146.21	1658.38	4315.38	34
TP02_0141	XM_759617.1	761.735	370.998	364.312	2
TP02_0142	XM_758561.1	1.16742	879.997	31.0019	25
TP02_0143	XM_761115.1	369.141	130.787	252	6
TP02_0144	XM_759620.1	155.065	76.2203	69.5918	48
TP02_0145	XM_759621.1	7.50421	37.8477	50.9061	44
TP02_0146	XM_759622.1	54.9921	106.809	121.449	43
TP02_0147	XM_759623.1	22.7557	75.1211	111.478	45
TP02_0148	XM_758863.1	1542.56	292.169	2306.88	34
TP02_0149	XM_759625.1	59.4438	85.5482	32.3002	43
TP02_0150	XM_759626.1	231.667	163.53	124.566	49
TP02_0151	XM_759627.1	96.2612	81.2351	90.4857	47
TP02_0152	XM_759628.1	48.8478	4.29958	3.64458	41
TP02_0154	XM_759630.1	102.179	10.5455	165.351	45
TP02_0160	XM_760289.1	270.242	135.002	303.792	3
TP02_0161	XM_760258.1	472.146	329.342	147.77	9
TP02_0162	XM_761116.1	268.356	118.273	137.97	6
TP02_0163	XM_759972.1	357.513	21.0042	62.1153	11
TP02_0164	XM_759635.1	67.9679	4.4011	34.651	46
TP02_0165	XM_759636.1	78.6395	121.826	81.0696	47
TP02_0166	XM_759637.1	8.75422	11.44	7.85213	41
TP02_0167	XM_759638.1	24.0792	20.8373	50.6264	44
TP02_0168	XM_759639.1	247.659	23.8873	24.9726	48
TP02_0169	XM_759640.1	92.0961	6.66117	8.119	46
TP02_0170	XM_759641.1	58.2155	6.88396	10.6698	41
TP02_0171	XM_758983.1	268.944	221.987	210.207	6
TP02_0172	XM_759643.1	424.398	145.079	378.604	4
TP02_0173	XM_759729.1	956.855	221.606	539.233	12
TP02_0174	XM_759645.1	218.23	28.6043	38.5701	48
TP02_0176	XM_759781.1	29.5936	1874.13	161.348	26
TP02_0177	XM_759660.1	151.27	279.381	411.946	13
TP02_0178	XM_759649.1	99.268	63.3523	41.0719	46
TP02_0179	XM_759650.1	26.4837	48.0124	29.9419	41
TP02_0180	XM_760268.1	305.838	338.055	199.668	9
TP02_0181	XM_759652.1	249.738	172.691	220.077	49
TP02_0182	XM_761342.1	331.847	88.9532	777.414	10
TP02_0183	XM_760357.1	221.949	292.435	120.125	20
TP02_0184	XM_759655.1	38.7168	20.55	64.5373	44
TP02_0185	XM_759656.1	59.5071	4.09103	5.45359	41
TP02_0186	XM_759657.1	87.524	10.1356	53.1011	46
TP02_0187	XM_758342.1	694.742	697.645	291.319	1
TP02_0188	XM_759659.1	93.9186	31.1044	212.175	50
TP02_0189	XM_759707.1	147.456	336.375	228.829	13
TP02_0190	XM_759661.1	149.831	170.707	71.6875	47
TP02_0191	XM_759662.1	207.349	14.8771	55.4593	48
TP02_0192	XM_759663.1	657.783	65.5461	239.524	7
TP02_0193	XM_759755.1	891.224	489.776	1020.15	12
TP02_0194	XM_759665.1	244.043	86.0967	122.002	48
TP02_0195	XM_759666.1	32.1662	6.65873	3.88112	41
TP02_0196	XM_759036.1	324.895	174.398	118.325	6
TP02_0197	XM_759668.1	41.7085	112.155	125.754	43
TP02_0198	XM_759670.1	106.68	161.521	178.705	49
TP02_0199	XM_760297.1	344.339	355.153	184.809	9
TP02_0200	XM_759672.1	275.558	720.484	279.793	22
TP02_0201	XM_761150.1	275.195	54.3051	205.564	6
TP02_0202	XM_759674.1	112.541	79.5715	52.7649	46
TP02_0203	XM_759675.1	132.082	14.0091	200.06	50
TP02_0204	XM_759676.1	116.956	16.1635	152.779	45
TP02_0205	XM_759677.1	498.874	333.56	215.392	4
TP02_0206	XM_760038.1	451.44	83.5485	26.5479	11
TP02_0207	XM_759899.1	1153.19	340.047	646.224	12
TP02_0208	XM_759680.1	13.9348	406.539	9.94792	23
TP02_0209	XM_759681.1	185.419	191.656	105.09	49
TP02_0210	XM_759682.1	8.24056	1295.7	74.2756	33
TP02_0211	XM_759683.1	5.33728	285.27	42.5368	42
TP02_0212	XM_759684.1	3.26156	644.355	9.19422	24
TP02_0213	XM_758864.1	1385.58	6092.19	1752.74	18
TP02_0214	XM_759685.1	16.3285	5317.41	831.653	18
TP02_0215	XM_759688.1	1.9519	79.0238	109.569	43
TP02_0216	XM_759689.1	0.557797	88.0918	62.5906	43
TP02_0217	XM_759194.1	325.514	225.844	168.993	6
TP02_0218	XM_759203.1	298.199	144.332	148.035	6
TP02_0219	XM_759692.1	27.5281	8.06249	89.7138	44
TP02_0220	XM_759693.1	1577.18	393.371	609.247	40
TP02_0221	XM_760888.1	466.57	518.833	339.323	1
TP02_0222	XM_759708.1	1412	3713.37	851.131	37
TP02_0223	XM_760043.1	421.983	93.3893	0.718947	11
TP02_0224	XM_759697.1	113.966	250.662	61.4832	42
TP02_0225	XM_759698.1	70.8655	663.465	42.8784	24
TP02_0226	XM_759699.1	6.2076	7.44198	7.59703	41
TP02_0227	XM_759823.1	440.035	827.63	470.947	5
TP02_0228	XM_759701.1	317.135	249.868	357.004	4
TP02_0230	XM_759703.1	235.776	63.8249	155.13	48
TP02_0231	XM_759704.1	75.1361	140.516	152.907	47
TP02_0232	XM_759705.1	502.831	1387.2	265.704	31
TP02_0233	XM_759706.1	33.1239	6.32853	78.7539	44
TP02_0234	XM_759716.1	282.659	404.456	423.707	13
TP02_0235	XM_759778.1	2604.8	3572.99	1371.19	37
TP02_0236	XM_759709.1	40.3051	414.103	127.36	23
TP02_0237	XM_759710.1	1332.66	1395.37	514.223	38
TP02_0238	XM_759711.1	73.521	121.576	61.0474	43
TP02_0239	XM_759712.1	58.9813	34.0853	142.804	45
TP02_0240	XM_759713.1	117.469	97.0184	268.095	50
TP02_0241	XM_759714.1	87.8464	113.046	120.571	47
TP02_0242	XM_759715.1	165.686	214.579	199.922	49
TP02_0243	XM_759720.1	207.948	374.038	387.434	13
TP02_0244	XM_758538.1	2363.01	2324.52	803.675	29
TP02_0245	XM_759756.1	3224.68	2711.89	913.756	29
TP02_0246	XM_759719.1	36.8593	55.3029	81.4101	44
TP02_0247	XM_759736.1	124.963	445.642	222.595	13
TP02_0248	XM_760298.1	444.991	508.155	101.914	9
TP02_0249	XM_759722.1	127.846	141.167	25.09	47
TP02_0250	XM_759723.1	233.088	10.9865	65.8868	48
TP02_0251	XM_759724.1	38.1006	131.438	108.384	43
TP02_0252	XM_759725.1	331.218	269.483	412.608	4
TP02_0253	XM_761172.1	293.736	143.556	106.106	6
TP02_0254	XM_759727.1	76.2042	12.1416	194.687	50
TP02_0255	XM_758032.1	222.611	92.2577	283.559	3
TP02_0256	XM_758151.1	1112.87	450.936	678.334	12
TP02_0257	XM_759730.1	74.9582	37.7897	9.79852	46
TP02_0258	XM_759731.1	252.283	60.5916	199.555	49
TP02_0259	XM_759732.1	82.9344	20.1501	142.36	45
TP02_0260	XM_760311.1	124.591	136.03	273.504	3
TP02_0261	XM_759734.1	146.402	209.612	79.3099	42
TP02_0262	XM_759735.1	32.4826	11.6198	25.8696	41
TP02_0263	XM_759784.1	190.506	289.067	320.454	13
TP02_0264	XM_758312.1	260.09	332.673	223.169	9
TP02_0265	XM_758380.1	308.586	342.998	281.249	9
TP02_0266	XM_759739.1	142.716	89.3992	80.3118	47
TP02_0267	XM_759740.1	50.7161	22.5244	39.7875	41
TP02_0268	XM_759741.1	32.3711	17.0018	71.6247	44
TP02_0269	XM_759742.1	54.9553	14.2131	107.275	45
TP02_0270	XM_759743.1	36.3075	46.3831	114.984	45
TP02_0271	XM_759744.1	76.0207	95.2569	143.206	45
TP02_0272	XM_759745.1	32.5823	41.3963	86.8749	44
TP02_0273	XM_759746.1	115.301	45.7105	76.6873	46
TP02_0274	XM_759747.1	4.04761	295.131	28.0443	42
TP02_0275	XM_759748.1	5295.09	1415.95	286.455	35
TP02_0276	XM_759749.1	49.43	480.416	159.571	23
TP02_0277	XM_759238.1	368.412	88.5644	183.73	6
TP02_0278	XM_759751.1	142.089	106.468	90.6239	47
TP02_0279	XM_759752.1	89.4096	64.2784	55.3751	46
TP02_0280	XM_759753.1	35.9005	23.0643	191.06	45
TP02_0281	XM_759754.1	40.9735	165.67	317.839	50
TP02_0282	XM_759900.1	1242.38	868.23	170.546	12
TP02_0283	XM_758819.1	2342.85	1966.65	802.825	29
TP02_0284	XM_759757.1	43.3423	70.7976	25.6791	41
TP02_0285	XM_759758.1	71.5579	33.2643	78.6605	46
TP02_0286	XM_758518.1	76.8129	281.442	197.474	20
TP02_0287	XM_759760.1	114.956	184.743	247.607	49
TP02_0288	XM_759761.1	129.083	119.168	132.301	47
TP02_0289	XM_760385.1	256.532	268.298	133.295	9
TP02_0290	XM_759763.1	159.847	120.637	82.0722	47
TP02_0291	XM_759558.1	773.952	1458.87	1085.69	32
TP02_0292	XM_759765.1	56.5722	49.0052	141.785	45
TP02_0293	XM_759314.1	1346.66	2652.37	1131.52	30
TP02_0294	XM_759767.1	47.2981	78.4501	142.866	45
TP02_0295	XM_759768.1	29.4324	27.0209	128.46	45
TP02_0296	XM_759769.1	47.3342	99.9092	183.125	45
TP02_0297	XM_759770.1	485.713	233.315	111.407	7
TP02_0298	XM_761185.1	693.562	2028.96	688.936	28
TP02_0299	XM_759772.1	76.7132	189.206	104.844	42
TP02_0300	XM_759773.1	97.8119	187.243	61.9654	42
TP02_0301	XM_759305.1	389.649	185.117	120.535	6
TP02_0302	XM_759775.1	29.3914	41.4292	87.1179	44
TP02_0303	XM_760362.1	38.6094	295.933	244.613	20
TP02_0304	XM_759306.1	285.364	157.415	215.029	6
TP02_0305	XM_759843.1	2560.08	3314.93	1977.94	37
TP02_0306	XM_759779.1	6.83945	21.3334	38.5729	41
TP02_0307	XM_759780.1	363.796	710.324	211.389	22
TP02_0308	XM_759884.1	457.339	1949.43	395.534	26
TP02_0309	XM_759782.1	37.73	790.827	190.604	24
TP02_0310	XM_759783.1	58.369	148.417	176.22	42
TP02_0311	XM_759792.1	156.927	312.94	384.385	13
TP02_0312	XM_759785.1	236.276	134.371	105.595	49
TP02_0313	XM_759786.1	52.5515	23.7696	141.767	45
TP02_0314	XM_760045.1	307.929	26.4737	149.022	11
TP02_0315	XM_759788.1	49.4318	6.03831	67.5323	44
TP02_0316	XM_759789.1	145.643	40.3416	67.6068	48
TP02_0317	XM_759764.1	621.199	1377.72	842.456	32
TP02_0318	XM_759791.1	171.336	125.785	112.297	47
TP02_0319	XM_759803.1	156.354	418.808	284.272	13
TP02_0320	XM_759793.1	116.224	8.67459	88.0283	46
TP02_0321	XM_760319.1	90.7027	92.4505	323.095	3
TP02_0322	XM_759795.1	44.9368	99.6653	103.247	43
TP02_0323	XM_759790.1	995.309	1262.07	598.06	32
TP02_0324	XM_759797.1	183.629	185.096	80.4486	47
TP02_0325	XM_759798.1	252.135	215.986	219.988	49
TP02_0326	XM_759799.1	37.0694	3.3005	11.722	41
TP02_0328	XM_759801.1	108.013	148.048	92.4731	47
TP02_0329	XM_759802.1	52.1769	53.1547	104.72	45
TP02_0330	XM_759874.1	178.783	322.763	292.461	13
TP02_0331	XM_759804.1	32.4923	4.25501	110.421	44
TP02_0332	XM_759805.1	94.8211	238.835	83.9157	42
TP02_0333	XM_760363.1	15.9686	1185.96	461.314	21
TP02_0334	XM_759807.1	136.548	76.8065	70.2471	47
TP02_0335	XM_759808.1	80.0921	51.1697	213.507	50
TP02_0336	XM_759809.1	30.1621	25.5624	75.9498	44
TP02_0337	XM_759810.1	23.7802	186.296	124.504	42
TP02_0338	XM_760410.1	359.544	293.616	258.83	9
TP02_0339	XM_759812.1	12.8255	19.5913	66.7712	44
TP02_0340	XM_759813.1	6.46356	4.23594	0.606953	41
TP02_0342	XM_759815.1	54.7122	131.962	113.002	43
TP02_0343	XM_760364.1	28.213	979.872	410.385	21
TP02_0344	XM_759817.1	175.425	184.754	233.146	49
TP02_0345	XM_759818.1	15.3331	26.6813	173.121	45
TP02_0346	XM_759819.1	317.359	1356.64	428.266	31
TP02_0347	XM_759820.1	34.531	10.9353	102.952	44
TP02_0348	XM_758478.1	418.757	973.241	470.69	21
TP02_0349	XM_760343.1	309.127	165.083	387.745	3
TP02_0350	XM_759835.1	626.582	934.967	464.235	5
TP02_0351	XM_759824.1	114.64	45.7916	68.7501	46
TP02_0352	XM_759825.1	15.2221	411.184	80.6872	23
TP02_0353	XM_758513.1	521.456	711.28	438.499	1
TP02_0354	XM_760386.1	204.154	320.004	130.73	20
TP02_0355	XM_760522.1	4.97818	966.551	28.8643	25
TP02_0356	XM_759829.1	176.278	198.515	90.7083	49
TP02_0357	XM_760390.1	204.154	320.004	130.73	20
TP02_0358	XM_759831.1	68.2375	155.964	90.4987	42
TP02_0359	XM_759832.1	256.898	718.331	351.876	22
TP02_0360	XM_759833.1	169.257	128.23	144.867	49
TP02_0361	XM_760402.1	184.439	243.28	169.8	20
TP02_0362	XM_759918.1	635.952	1066.1	412.655	5
TP02_0363	XM_759836.1	3.8462	629.412	76.3814	24
TP02_0364	XM_759837.1	71.9982	199.041	105.432	42
TP02_0365	XM_758521.1	49.0417	321.19	101.299	20
TP02_0366	XM_759310.1	341.514	199.688	135.968	6
TP02_0367	XM_759653.1	245.16	363.274	648.062	10
TP02_0368	XM_760387.1	219.773	101.639	251.377	3
TP02_0369	XM_759842.1	109.802	111.844	276.389	50
TP02_0370	XM_760080.1	2216.82	3257.3	1134.93	37
TP02_0371	XM_758531.1	130.538	255.799	124.848	20
TP02_0372	XM_759845.1	154.686	203.997	92.1312	42
TP02_0373	XM_759846.1	82.6321	19.5352	107.171	45
TP02_0374	XM_760459.1	302.197	239.108	297.101	9
TP02_0375	XM_759848.1	8.42252	684.619	100.125	24
TP02_0376	XM_759849.1	231.562	560.262	326.053	22
TP02_0377	XM_759850.1	210.262	728.846	308.772	22
TP02_0378	XM_759851.1	206.249	3412.71	107.623	27
TP02_0379	XM_759852.1	93.9393	17.2341	38.6255	46
TP02_0380	XM_759853.1	106.755	12.0262	79.6851	46
TP02_0381	XM_760489.1	344.48	433.798	233.548	9
TP02_0382	XM_759856.1	25.6907	24.9183	70.4078	44
TP02_0383	XM_759857.1	62.2569	11.5137	47.8643	46
TP02_0384	XM_759858.1	23.5563	3.49791	24.5616	41
TP02_0385	XM_759859.1	27.4008	16.3096	62.4435	44
TP02_0386	XM_759860.1	147.381	99.4021	148.448	47
TP02_0388	XM_759861.1	120.039	33.9163	56.1107	46
TP02_0389	XM_760985.1	380.438	683.958	372.124	1
TP02_0390	XM_759863.1	45.422	63.8446	134.03	45
TP02_0391	XM_759864.1	131.993	10.2247	125.707	45
TP02_0392	XM_759865.1	23.948	5.88512	80.4487	44
TP02_0393	XM_760505.1	300.961	444.741	319.338	9
TP02_0395	XM_760567.1	5.67075	929.444	1.59105	25
TP02_0396	XM_759869.1	194.12	625.213	266.903	22
TP02_0397	XM_759870.1	115.701	24.8404	116.439	45
TP02_0398	XM_758527.1	620.041	535.765	497.767	1
TP02_0399	XM_759872.1	59.4428	275.726	57.1159	42
TP02_0400	XM_759326.1	350.591	224.077	234.402	6
TP02_0401	XM_759962.1	151.216	396.446	281.031	13
TP02_0402	XM_759875.1	43.5382	8.88824	129.568	45
TP02_0403	XM_759876.1	61.0358	30.6672	66.804	44
TP02_0404	XM_758108.1	263.395	196.697	288.213	3
TP02_0405	XM_759878.1	185.51	10.9007	33.7723	48
TP02_0406	XM_759879.1	223.464	73.8041	28.0757	48
TP02_0408	XM_759881.1	187.167	184.086	137.27	49
TP02_0409	XM_759882.1	214.327	646.479	202.065	22
TP02_0410	XM_759883.1	189.59	521.004	252.102	22
TP02_0411	XM_759989.1	134.697	1668.64	201.128	26
TP02_0412	XM_759885.1	200.26	82.4505	24.6012	48
TP02_0413	XM_758402.1	281.146	300.963	284.896	9
TP02_0414	XM_759887.1	154.132	115.389	87.6901	47
TP02_0415	XM_760405.1	184.439	243.28	169.8	20
TP02_0416	XM_761249.1	377.302	238.508	136.529	6
TP02_0417	XM_759890.1	548.135	272.088	325.403	4
TP02_0418	XM_759891.1	213.101	31.7163	165.373	48
TP02_0419	XM_759892.1	31.9373	5.77179	0.988129	41
TP02_0420	XM_759893.1	111.285	33.349	80.5381	46
TP02_0421	XM_759894.1	112.267	177.098	140.878	42
TP02_0422	XM_759895.1	2089.81	353.092	401.87	40
TP02_0423	XM_759896.1	242.898	121.709	76.6927	48
TP02_0424	XM_759897.1	88.1102	52.3109	19.489	46
TP02_0425	XM_759898.1	5032.26	173.14	12.6322	35
TP02_0426	XM_760033.1	978.696	458.037	601.125	12
TP02_0427	XM_760152.1	1142.29	434.297	1004.92	12
TP02_0428	XM_760088.1	345.021	173.897	13.6229	11
TP02_0429	XM_759902.1	996.871	528.252	180.241	2
TP02_0430	XM_760408.1	153.823	247.83	154.034	20
TP02_0431	XM_759904.1	24.3042	125.781	129.639	43
TP02_0432	XM_759905.1	157.953	124.873	144.592	49
TP02_0433	XM_759906.1	251.384	125.992	89.2696	48
TP02_0434	XM_759907.1	76.79	196.689	140.564	42
TP02_0435	XM_759908.1	19.2387	14.954	67.617	44
TP02_0436	XM_759909.1	143.992	70.6442	20.1357	46
TP02_0437	XM_759910.1	98.9935	78.3087	41.239	46
TP02_0438	XM_758640.1	0.999441	1074.8	33.2517	25
TP02_0439	XM_758892.1	131.105	820.596	230.868	25
TP02_0440	XM_759913.1	113.702	409.63	66.022	23
TP02_0441	XM_758533.1	92.6319	227.718	191.403	20
TP02_0442	XM_759915.1	34.4887	79.8904	102.38	43
TP02_0443	XM_759916.1	106.229	16.8993	160.106	45
TP02_0444	XM_759917.1	38.0515	9.54632	113.076	44
TP02_0445	XM_760087.1	601.433	844.705	772.345	5
TP02_0446	XM_760089.1	337.623	53.3108	89.6645	11
TP02_0447	XM_759920.1	168.496	15.754	62.0618	48
TP02_0448	XM_760572.1	303.626	361.829	213.97	9
TP02_0449	XM_759922.1	581.545	191.839	403.404	4
TP02_0450	XM_759923.1	138.939	207.368	177.589	49
TP02_0451	XM_759924.1	17.1782	15.8083	57.8817	44
TP02_0452	XM_759925.1	84.4432	166.354	154.155	42
TP02_0453	XM_760388.1	248.843	104.632	351.264	3
TP02_0454	XM_759927.1	64.7627	26.9098	140.096	45
TP02_0455	XM_760401.1	167.026	122.887	371.656	3
TP02_0456	XM_759929.1	219.82	44.1196	65.5453	48
TP02_0457	XM_759930.1	92.5012	23.2982	52.6002	46
TP02_0458	XM_759931.1	67.4252	12.8487	150.924	45
TP02_0459	XM_759932.1	108.688	21.9897	282.149	50
TP02_0460	XM_760422.1	32.1824	249.315	244.047	20
TP02_0461	XM_758125.1	67.4362	167.496	371.838	3
TP02_0462	XM_759935.1	153.983	73.1114	61.0611	48
TP02_0463	XM_759377.1	343.423	207.551	220.268	6
TP02_0464	XM_759937.1	735.551	48.4448	274.382	7
TP02_0465	XM_759938.1	230.623	694.368	278.098	22
TP02_0466	XM_759939.1	108.689	8.18386	61.2749	46
TP02_0467	XM_759940.1	130.633	15.1939	95.6964	46
TP02_0468	XM_759941.1	7.36843	4.07232	57.7051	44
TP02_0469	XM_759942.1	206.412	12.8279	175.938	48
TP02_0470	XM_760186.1	349.202	57.3771	67.2968	11
TP02_0471	XM_759944.1	122.722	105.014	44.768	47
TP02_0472	XM_759945.1	11.0766	6.24447	29.2632	41
TP02_0475	XM_759948.1	194.368	12.4956	68.3725	48
TP02_0476	XM_759949.1	33.5355	148.911	74.787	43
TP02_0477	XM_759950.1	217.847	12.1793	56.294	48
TP02_0478	XM_758156.1	255.839	91.4936	256.329	3
TP02_0479	XM_759952.1	165.155	31.4631	129.599	48
TP02_0480	XM_760597.1	149.02	830.955	103.751	25
TP02_0481	XM_759954.1	34.7239	59.1423	86.2104	44
TP02_0482	XM_760616.1	411.121	283.651	216.195	9
TP02_0483	XM_759956.1	205.988	178.952	52.6131	47
TP02_0484	XM_759427.1	367.819	45.4678	196.263	6
TP02_0485	XM_759958.1	60.6432	28.638	63.3567	44
TP02_0486	XM_759959.1	2422.28	720.549	937.76	39
TP02_0487	XM_759291.1	757.615	1595.94	764.702	28
TP02_0488	XM_759961.1	276.043	614.2	186.775	22
TP02_0489	XM_760023.1	179.666	366.513	220.999	13
TP02_0490	XM_760188.1	443.946	14.1217	142.257	11
TP02_0491	XM_759964.1	10.986	18.2544	7.29553	41
TP02_0492	XM_759965.1	21.4831	10.9558	43.8772	41
TP02_0493	XM_759966.1	127.192	177.196	151.946	49
TP02_0494	XM_759967.1	4939.35	1057.16	438.524	35
TP02_0495	XM_759968.1	249.402	522.5	124.191	22
TP02_0496	XM_760458.1	186.339	221.137	70.636	20
TP02_0497	XM_759970.1	25.805	3.37989	2.56146	41
TP02_0498	XM_759971.1	47.407	116.549	80.7478	43
TP02_0499	XM_760280.1	294.072	45.4307	100.649	11
TP02_0500	XM_759973.1	259.55	124.337	18.5265	48
TP02_0503	XM_759976.1	177.918	15.0868	1.80114	48
TP02_0504	XM_759977.1	76.3862	176.651	77.5321	42
TP02_0505	XM_759978.1	31.4916	83.0245	109.924	43
TP02_0506	XM_759979.1	46.6709	67.4024	33.8223	41
TP02_0507	XM_759980.1	12.5328	32.0166	25.8934	41
TP02_0508	XM_759981.1	79.959	431.428	149.855	23
TP02_0509	XM_759982.1	28.7578	4.74461	49.1249	44
TP02_0510	XM_759983.1	25.8621	14.4178	2.99609	41
TP02_0511	XM_760492.1	169.755	266.49	68.2718	20
TP02_0512	XM_759985.1	116.791	16.945	183.62	50
TP02_0513	XM_759986.1	74.8659	2769.78	172.921	27
TP02_0514	XM_758547.1	142.89	330.421	152.752	20
TP02_0515	XM_759988.1	1.73751	363.311	24.7128	23
TP02_0516	XM_760051.1	1.17227	1692.17	3.05944	26
TP02_0517	XM_759990.1	131.404	157.215	134.743	47
TP02_0518	XM_759991.1	10.8453	12.0922	29.7854	41
TP02_0519	XM_759992.1	24.3794	15.2127	57.53	44
TP02_0520	XM_759993.1	483.857	157.169	308.14	4
TP02_0522	XM_759995.1	90.9129	3.60036	2.04395	46
TP02_0524	XM_759997.1	179.049	18.9357	40.0086	48
TP02_0525	XM_759998.1	100.939	56.668	76.5295	46
TP02_0526	XM_759388.1	919.388	2597.08	1009.27	30
TP02_0527	XM_760000.1	89.3185	466.407	11.0712	23
TP02_0528	XM_760001.1	70.6641	9.75658	0	41
TP02_0530	XM_760003.1	437.635	218.539	247.72	4
TP02_0531	XM_760004.1	1084.09	538.313	261.113	2
TP02_0532	XM_759515.1	364.148	163.597	252.936	6
TP02_0533	XM_761038.1	0	1094.67	55.4425	25
TP02_0534	XM_760007.1	25.7077	144.792	138.674	43
TP02_0535	XM_760008.1	16.7214	376.732	223.774	23
TP02_0536	XM_760009.1	86.1005	736.796	375.57	22
TP02_0537	XM_760010.1	94.1312	29.7197	92.2967	46
TP02_0538	XM_760011.1	91.6532	109.205	100.856	47
TP02_0539	XM_760012.1	197.203	626.739	294.435	22
TP02_0540	XM_760013.1	196.755	88.5535	70.8132	48
TP02_0541	XM_760014.1	22.5696	6.19392	78.4381	44
TP02_0542	XM_758236.1	288.329	21.1036	634.341	3
TP02_0543	XM_760016.1	134.803	16.2328	297.853	50
TP02_0544	XM_760506.1	154.817	291.188	174.68	20
TP02_0545	XM_760018.1	93.2303	74.9255	131.121	45
TP02_0546	XM_760019.1	135.77	47.6976	41.7994	46
TP02_0547	XM_760020.1	493.875	123.91	167.482	7
TP02_0548	XM_760021.1	89.0926	35.3142	107.206	45
TP02_0549	XM_758575.1	80.3002	280.493	74.7195	20
TP02_0550	XM_760048.1	199.677	394.464	231.44	13
TP02_0551	XM_760024.1	225.203	166.97	120.829	49
TP02_0552	XM_760025.1	127.246	18.7102	5.50137	46
TP02_0553	XM_760026.1	101.543	25.1319	8.30436	46
TP02_0554	XM_761291.1	262.889	32.4249	206.89	6
TP02_0555	XM_760028.1	250.744	231.915	143.04	49
TP02_0556	XM_760029.1	100.4	35.4984	201.884	50
TP02_0557	XM_760030.1	7884.45	236.769	384.868	36
TP02_0558	XM_760031.1	238.011	230.831	144.259	49
TP02_0559	XM_760032.1	525.042	56.7114	32.1531	7
TP02_0560	XM_758182.1	1115.51	727.701	567.675	12
TP02_0561	XM_760034.1	89.5469	48.0505	86.7991	46
TP02_0562	XM_760035.1	252.133	27.8942	42.7518	48
TP02_0563	XM_760518.1	116.173	372.636	201.308	20
TP02_0564	XM_760037.1	3.49324	10.292	1.26835	41
TP02_0565	XM_758029.1	287.591	34.9076	1.86404	11
TP02_0566	XM_760039.1	924.782	664.383	90.0797	2
TP02_0567	XM_760040.1	73.2498	33.5741	10.0687	46
TP02_0568	XM_760041.1	1395.1	1097.06	602.919	38
TP02_0569	XM_760042.1	701.062	557.735	74.6076	2
TP02_0570	XM_758034.1	340.423	49.7893	109.325	11
TP02_0571	XM_760044.1	92.3727	12.3828	0.235663	46
TP02_0572	XM_760334.1	452.211	39.5735	81.8757	11
TP02_0573	XM_760404.1	151.086	128.585	335.833	3
TP02_0574	XM_759840.1	328.162	218.824	949.658	10
TP02_0575	XM_760050.1	181.202	455.278	237.523	13
TP02_0576	XM_760049.1	233.209	74.9406	25.3111	48
TP02_0577	XM_760146.1	110.851	359.146	263.189	13
TP02_0578	XM_760365.1	21.4437	1916.33	111.331	26
TP02_0579	XM_760052.1	235.939	77.6377	73.6174	48
TP02_0580	XM_760053.1	126.283	221.443	124.7	42
TP02_0581	XM_760054.1	31.2069	21.7715	117.766	45
TP02_0582	XM_760055.1	10.9941	5.96103	3.02623	41
TP02_0583	XM_760056.1	21.5637	29.9768	135.384	45
TP02_0584	XM_760057.1	120.217	543.803	91.4525	23
TP02_0585	XM_760994.1	493.014	447.861	328.413	1
TP02_0586	XM_760059.1	267.153	37.7073	126.728	48
TP02_0587	XM_760412.1	144.607	153.289	282.55	3
TP02_0588	XM_760061.1	56.8424	44.0273	60.3802	44
TP02_0589	XM_760062.1	27.9726	48.5137	83.8244	44
TP02_0590	XM_758522.1	154.269	957.213	394.807	21
TP02_0591	XM_760064.1	56.6908	29.4835	26.5283	41
TP02_0592	XM_760065.1	16.5365	46.0283	9.19424	41
TP02_0593	XM_760066.1	23.3171	20.2731	24.2896	41
TP02_0594	XM_760067.1	42.1407	191.096	84.8445	42
TP02_0595	XM_760544.1	89.3244	238.519	147.039	20
TP02_0596	XM_760068.1	42.6814	112.739	105.191	43
TP02_0597	XM_760070.1	343.143	209.557	354.303	4
TP02_0598	XM_760071.1	166.015	116.592	120.89	47
TP02_0599	XM_760072.1	34.5428	16.2672	40.4971	41
TP02_0600	XM_760073.1	710.748	49.132	420.375	4
TP02_0601	XM_759595.1	305.286	213.32	187.516	6
TP02_0602	XM_760075.1	2606.24	545.402	1539.46	39
TP02_0603	XM_760076.1	437.358	86.9862	261.199	4
TP02_0604	XM_758503.1	323.134	329.286	263.728	9
TP02_0605	XM_758576.1	129.862	317.524	219.459	20
TP02_0606	XM_760079.1	4435.65	1587.88	379.38	35
TP02_0607	XM_760986.1	1626.75	4204.5	1519.77	37
TP02_0609	XM_758573.1	448.663	434.822	238.757	9
TP02_0610	XM_759619.1	331.311	92.0902	159.234	6
TP02_0611	XM_760084.1	9103.95	1848.53	1798.41	36
TP02_0612	XM_759633.1	263.788	128.156	184.632	6
TP02_0613	XM_760086.1	608.056	247.373	302.025	4
TP02_0614	XM_760222.1	647.673	719.32	809.456	5
TP02_0615	XM_760346.1	297.681	58.9146	10.1644	11
TP02_0616	XM_760347.1	403.87	19.3989	1.04285	11
TP02_0618	XM_760091.1	1061.26	98.1737	0.0753718	8
TP02_0619	XM_760092.1	179.842	6.72258	0.218755	48
TP02_0620	XM_758620.1	107.645	283.108	148.883	20
TP02_0621	XM_760094.1	76.9491	38.5064	1.43829	46
TP02_0622	XM_760095.1	60.9752	60.847	6.56227	41
TP02_0623	XM_760047.1	649.913	227.943	785.679	10
TP02_0624	XM_760617.1	272.364	358.106	233.816	9
TP02_0625	XM_760098.1	575.681	415.996	240.491	2
TP02_0626	XM_759642.1	376.031	73.6154	172.006	6
TP02_0627	XM_760100.1	257.012	86.8734	113.418	48
TP02_0628	XM_760101.1	137.227	19.4508	27.7987	46
TP02_0630	XM_760103.1	62.8959	10.3598	81.2764	44
TP02_0631	XM_760104.1	52.7948	361.681	86.4098	23
TP02_0632	XM_759667.1	311.182	115.162	303.844	6
TP02_0633	XM_760106.1	702.674	42.6137	200.091	7
TP02_0634	XM_760107.1	65.7353	5.25947	88.5725	44
TP02_0635	XM_760108.1	177.211	24.2767	133.212	48
TP02_0636	XM_760109.1	134.04	536.744	143.283	23
TP02_0637	XM_760110.1	1.39934	4.57381	27.5038	41
TP02_0638	XM_760562.1	126.817	284.34	88.9232	20
TP02_0639	XM_759673.1	279.766	196.151	156.085	6
TP02_0640	XM_760113.1	32.3454	32.6343	110.061	44
TP02_0642	XM_760115.1	61.7652	32.6575	98.4466	45
TP02_0644	XM_760117.1	202.854	70.6311	130.502	48
TP02_0645	XM_759796.1	864.51	1173.71	789.631	32
TP02_0646	XM_760119.1	53.8168	15.281	252.759	50
TP02_0647	XM_760120.1	79.7778	55.7019	98.4304	45
TP02_0648	XM_760573.1	99.1402	253.385	181.101	20
TP02_0649	XM_760122.1	56.1889	49.0758	131.447	45
TP02_0651	XM_760124.1	55.385	27.0268	66.7387	44
TP02_0652	XM_760125.1	69.5228	92.1385	23.3068	43
TP02_0653	XM_760126.1	39.7138	135.428	116.546	43
TP02_0654	XM_758634.1	455.649	441.547	359.145	1
TP02_0655	XM_760128.1	47.6432	62.6824	24.3437	41
TP02_0656	XM_760129.1	68.183	229.353	63.4483	42
TP02_0657	XM_760130.1	63.1448	102.957	33.0305	43
TP02_0658	XM_760131.1	22.9432	55.4692	43.1169	41
TP02_0659	XM_760132.1	35.8329	1174.69	143.353	33
TP02_0660	XM_760133.1	99.9435	49.2561	41.6956	46
TP02_0661	XM_760134.1	139.358	104.316	208.706	50
TP02_0662	XM_760135.1	67.6986	151.805	88.2851	43
TP02_0663	XM_760136.1	71.6115	118.564	127.472	47
TP02_0664	XM_760137.1	192.313	63.6987	86.4076	48
TP02_0665	XM_760138.1	230.269	28.6597	64.8293	48
TP02_0666	XM_759690.1	399.567	206.285	245.318	6
TP02_0667	XM_760140.1	48.072	27.294	77.8181	44
TP02_0668	XM_758585.1	321.167	261.108	171.613	9
TP02_0669	XM_760142.1	117.527	143.643	85.5217	47
TP02_0670	XM_760143.1	49.5796	164.446	67.3075	43
TP02_0671	XM_760144.1	136.557	88.532	100.07	47
TP02_0672	XM_760145.1	63.7282	33.9633	20.2865	46
TP02_0673	XM_760172.1	199.699	398.568	312.652	13
TP02_0674	XM_760147.1	42.5079	56.4962	30.4917	41
TP02_0675	XM_760148.1	7.23636	5.78918	20.379	41
TP02_0676	XM_760149.1	60.3147	51.9326	153.74	45
TP02_0677	XM_760150.1	105.521	601.744	197.031	22
TP02_0678	XM_760151.1	939.144	363.012	246.446	2
TP02_0679	XM_760278.1	1096.91	595.253	995.384	12
TP02_0680	XM_761299.1	314.031	153.274	225.216	6
TP02_0681	XM_760154.1	52.6729	3.81154	52.9807	44
TP02_0682	XM_760155.1	72.0176	53.4978	161.418	45
TP02_0683	XM_760156.1	73.9952	95.8761	123.774	47
TP02_0684	XM_760157.1	40.1332	145.007	182.447	42
TP02_0685	XM_760158.1	248.537	10.9772	45.468	48
TP02_0686	XM_760159.1	42.4573	70.5627	157.601	45
TP02_0687	XM_760160.1	25.115	26.5745	103.888	44
TP02_0688	XM_760161.1	30.1415	23.0132	160.863	45
TP02_0689	XM_760602.1	63.9011	269.197	134.269	20
TP02_0690	XM_758680.1	155.241	300.259	175.561	20
TP02_0691	XM_760164.1	1.88743	9.09753	1.43446	41
TP02_0692	XM_760635.1	140.606	228.022	178.185	20
TP02_0693	XM_760166.1	56.4862	133.765	126.166	43
TP02_0694	XM_760167.1	36.2305	123.683	133.542	43
TP02_0695	XM_760168.1	48.1392	158.294	210.388	42
TP02_0696	XM_760169.1	146.711	495.117	179.049	23
TP02_0697	XM_760170.1	90.855	102.448	39.8435	43
TP02_0698	XM_760641.1	256.96	414.948	299.957	9
TP02_0699	XM_760207.1	156.779	264.603	332.429	13
TP02_0700	XM_760173.1	465.599	1275.2	339.251	31
TP02_0701	XM_760174.1	494.512	283.739	233.35	4
TP02_0702	XM_760175.1	22.2913	7.96271	60.3352	44
TP02_0703	XM_760176.1	19.2378	4.00008	1.58365	41
TP02_0704	XM_760177.1	95.6208	6.75941	128.776	45
TP02_0705	XM_760178.1	8.84468	11.1816	1.43368	41
TP02_0706	XM_760179.1	10.7453	16.6242	1.41543	41
TP02_0707	XM_760180.1	149.885	97.4979	163.944	49
TP02_0708	XM_760656.1	199.192	260.489	158.598	20
TP02_0709	XM_760183.1	147.088	20.4797	213.714	50
TP02_0710	XM_760096.1	465.343	347.175	787.052	10
TP02_0711	XM_760185.1	178.829	30.1862	139.363	48
TP02_0712	XM_760383.1	272.688	36.5695	49.7442	11
TP02_0713	XM_760187.1	499.301	136.376	88.1163	7
TP02_0714	XM_758061.1	338.297	58.3402	73.695	11
TP02_0715	XM_758707.1	56.433	250.701	173.234	20
TP02_0717	XM_760191.1	3983.31	390.085	724.949	35
TP02_0718	XM_760192.1	564.248	149.216	451.442	4
TP02_0719	XM_760193.1	54.0161	97.3513	166.226	45
TP02_0720	XM_759333.1	832.11	2055.34	532.433	28
TP02_0721	XM_760195.1	19.6598	4.09558	27.2073	41
TP02_0722	XM_760196.1	825.981	352.501	267.257	2
TP02_0723	XM_760197.1	330.551	196.3	565.059	4
TP02_0724	XM_760198.1	201.071	64.588	10.0437	48
TP02_0725	XM_760199.1	130.652	226.737	70.8074	42
TP02_0726	XM_760200.1	920.667	34.6618	254.91	8
TP02_0727	XM_760201.1	18.1964	54.138	172.111	45
TP02_0728	XM_760202.1	44.1072	188.311	95.4084	42
TP02_0729	XM_761016.1	492.885	397.578	433.326	1
TP02_0730	XM_760204.1	33.6912	28.7502	77.7735	44
TP02_0731	XM_760205.1	173.181	227.051	188.492	49
TP02_0732	XM_760206.1	54.5905	79.4368	70.9993	43
TP02_0733	XM_760264.1	223.986	417.617	328.799	13
TP02_0734	XM_760208.1	15.7437	65.46	84.6231	44
TP02_0735	XM_760209.1	563.188	1321.69	408.016	31
TP02_0736	XM_760210.1	81.3411	172.593	242.618	50
TP02_0737	XM_760211.1	175.655	69.6905	61.3191	48
TP02_0738	XM_760212.1	44.1441	230.093	168.015	42
TP02_0739	XM_760213.1	65.7	23.1555	25.3808	46
TP02_0740	XM_760214.1	146.384	11.7895	101.683	48
TP02_0741	XM_760215.1	127.935	46.897	32.5795	46
TP02_0742	XM_760216.1	244.127	59.0162	179.073	49
TP02_0743	XM_760701.1	211.006	291.589	204.078	20
TP02_0744	XM_760218.1	19.1732	101.857	92.6754	43
TP02_0745	XM_760219.1	167.609	10.992	52.7176	48
TP02_0746	XM_760221.1	166.411	156.689	226.448	49
TP02_0747	XM_760220.1	89.5692	44.5065	75.3012	46
TP02_0748	XM_757953.1	705.285	892.444	383.129	5
TP02_0749	XM_760223.1	37.9827	105.341	88.1593	43
TP02_0750	XM_760653.1	453.921	573.112	31.2753	9
TP02_0751	XM_760225.1	480.06	326.032	279.7	4
TP02_0752	XM_760226.1	43.5104	93.0214	119.344	43
TP02_0753	XM_760184.1	696.326	282.377	660.425	10
TP02_0754	XM_760228.1	125.29	31.9811	70.9136	46
TP02_0755	XM_760229.1	129.195	46.3912	76.7118	46
TP02_0756	XM_760230.1	137.258	200.952	128.921	42
TP02_0757	XM_760231.1	158.532	145.932	117.077	47
TP02_0758	XM_760227.1	604.988	403.902	751.297	10
TP02_0759	XM_760233.1	29.0406	183.37	88.8437	42
TP02_0760	XM_760234.1	24.6441	13.9059	6.39369	41
TP02_0761	XM_760235.1	3.47999	5.32002	1.95322	41
TP02_0762	XM_760236.1	1.53637	6.70148	1.10184	41
TP02_0763	XM_760237.1	2.21855	8.29449	1.47504	41
TP02_0764	XM_758708.1	95.4916	289.995	194.289	20
TP02_0765	XM_760239.1	89.2142	219.098	56.6707	42
TP02_0766	XM_760240.1	60.9057	145.214	94.6456	43
TP02_0767	XM_760241.1	702.137	503.276	292.615	2
TP02_0768	XM_760242.1	166.112	214.497	239.846	49
TP02_0769	XM_760243.1	115.698	201.339	255.902	49
TP02_0770	XM_760244.1	28.5839	46.2791	4.88231	41
TP02_0771	XM_760245.1	36.6798	16.7656	84.0106	44
TP02_0772	XM_760246.1	43.3815	140.519	50.1539	43
TP02_0773	XM_760247.1	6.75063	1337.07	18.8781	33
TP02_0774	XM_760248.1	56.8253	73.6524	69.8996	43
TP02_0775	XM_760249.1	99.7506	97.1029	124.884	47
TP02_0776	XM_760250.1	79.011	86.3587	177.27	50
TP02_0777	XM_760251.1	55.0529	36.5353	123.517	45
TP02_0779	XM_760253.1	80.5829	40.4257	116.552	45
TP02_0780	XM_760254.1	1460.84	1350.13	1146.56	38
TP02_0781	XM_760255.1	85.4628	157.745	127.286	42
TP02_0782	XM_760256.1	2.23419	1.352	0	41
TP02_0783	XM_760719.1	182.846	316.127	90.3885	20
TP02_0784	XM_758760.1	263.008	382.325	178.081	9
TP02_0785	XM_760259.1	98.4861	7.19217	4.37094	46
TP02_0786	XM_760260.1	394.517	97.957	308.131	4
TP02_0787	XM_760261.1	37.2988	5.64097	44.8855	41
TP02_0788	XM_760262.1	10.7188	1604.14	6.32632	33
TP02_0789	XM_760263.1	1045.48	47.0397	1.66075	8
TP02_0790	XM_760269.1	174.255	438.03	342.22	13
TP02_0791	XM_760265.1	227.798	1427.06	287.325	33
TP02_0792	XM_760266.1	1387.85	76.9528	30.5328	8
TP02_0793	XM_760267.1	648.978	912.545	303.757	5
TP02_0794	XM_760659.1	264.337	349.165	248.912	9
TP02_0795	XM_760301.1	208.499	398.222	238.896	13
TP02_0796	XM_760270.1	21.5224	60.2576	40.556	41
TP02_0797	XM_760271.1	24.3322	4.24956	5.2324	41
TP02_0798	XM_758724.1	68.3219	273.821	109.936	20
TP02_0799	XM_760366.1	7.05603	1098.99	709.868	21
TP02_0800	XM_760274.1	19.6574	9.18668	102.847	44
TP02_0801	XM_760275.1	2680.3	1778.88	1153.98	29
TP02_0802	XM_760276.1	2.85263	2.99037	1.4832	41
TP02_0803	XM_760277.1	1151.06	1432.49	1056.41	38
TP02_0804	XM_760349.1	1117.05	176.118	839.615	12
TP02_0805	XM_760279.1	131.447	18.5986	69.5233	46
TP02_0806	XM_760391.1	278.052	19.0347	26.5145	11
TP02_0807	XM_760371.1	26.5846	1171.94	461.725	21
TP02_0808	XM_760282.1	50.8028	14.0228	6.77343	41
TP02_0809	XM_760284.1	5.13285	6.7535	33.6727	41
TP02_0810	XM_760285.1	134.27	13.9358	75.716	46
TP02_0811	XM_760286.1	140.038	146.877	228.721	49
TP02_0812	XM_760287.1	195.269	56.4776	13.3518	48
TP02_0813	XM_760418.1	192.017	222.896	329.976	3
TP02_0814	XM_758301.1	99.2051	86.9301	345.572	3
TP02_0815	XM_760290.1	86.9512	20.0491	35.3663	46
TP02_0816	XM_760291.1	4.43236	6.67472	3.42542	41
TP02_0817	XM_760292.1	23.0524	25.993	76.7252	44
TP02_0818	XM_760293.1	20.3181	19.8491	14.0925	41
TP02_0819	XM_760294.1	91.2631	58.9833	152.655	45
TP02_0820	XM_760295.1	114.262	185.412	85.7422	42
TP02_0821	XM_760296.1	107.749	159.249	164.88	49
TP02_0822	XM_760717.1	267.631	383.396	216.831	9
TP02_0823	XM_760757.1	518.741	377.558	229.213	9
TP02_0824	XM_760299.1	177.654	21.9888	32.5819	48
TP02_0825	XM_759691.1	385.595	180.485	198.836	6
TP02_0826	XM_760369.1	109.177	328.092	479.176	13
TP02_0827	XM_760302.1	157.99	418.373	167.49	23
TP02_0828	XM_761332.1	301.587	148.17	270.992	6
TP02_0829	XM_760304.1	258.826	26.7626	144.235	48
TP02_0830	XM_758728.1	117.416	330.14	50.5311	20
TP02_0831	XM_760306.1	49.6934	93.8882	135.137	45
TP02_0832	XM_760307.1	101.026	21.8045	52.8823	46
TP02_0833	XM_760308.1	23.7498	5.33705	4.90441	41
TP02_0835	XM_760310.1	29.5043	125.452	116.778	43
TP02_0836	XM_760475.1	279.719	18.8206	333.137	3
TP02_0837	XM_760312.1	237.004	188.895	234.316	49
TP02_0838	XM_760313.1	87.1784	182.572	157.851	42
TP02_0839	XM_760743.1	134.487	250.292	110.85	20
[truncated: 1,925 more rows]
[truncated: 1 more columns]

## Sheet: Unmapped reads_Hits
Genes hit by unmapped reads	Number of reads
	Sporoblast	Sporozoite 1	Sporozoite 2	Sporozoite 3	Schizont 1	Schizont 2	Schizont 3
Theileria_annulata_40S_ribosomal_protein_S11_putative_(TA12390)_mRNA	1	0	0	0	0	0	0
Theileria_annulata_60S_ribosomal_subunit_protein_L18_putative_(TA15210)	1	0	0	0	0	0	0
Theileria_annulata_ATP_synthase_delta_chain_mitochondrial_(TA12155)_mRNA	1	0	0	0	0	0	0
Theileria_annulata_actin-related_protein_putative_(TA14685)_mRNA_complete_cds	1	0	0	0	0	0	0
Theileria_annulata_adp-ribosylation_factor_putative_(TA12110)_mRNA_complete_cds	1	0	0	0	0	0	4
Theileria_annulata_autophagy_protein_8I_putative_(TA12615)_mRNA_complete	1	0	0	1	1	1	0
Theileria_annulata_hsp70_gene_for_heat_shock_protein_70	1	0	0	0	0	0	0
Theileria_annulata_hypothetical_protein_conserved_(TA03555)_mRNA_complete_cds	1	0	0	0	0	0	0
Theileria_annulata_hypothetical_protein_conserved_(TA12215)_mRNA_complete_cds	1	0	0	0	0	0	0
Theileria_annulata_hypothetical_protein_conserved_(TA12395)_mRNA_complete_cds	1	0	0	0	0	0	1
Theileria_annulata_hypothetical_protein_conserved_(TA13300)_mRNA_complete_cds	1	0	0	0	0	0	0
Theileria_annulata_hypothetical_protein_conserved_(TA13320)_mRNA_complete_cds	1	0	0	0	0	0	0
Theileria_annulata_hypothetical_protein_(TA08445)_mRNA_complete_cds_	1	0	0	3	4	0	0
Theileria_annulata_hypothetical_protein_(TA11195)_mRNA_complete_cds_	1	2	0	0	7	7	2
Theileria_annulata_hypothetical_protein_(TA11770)_mRNA_complete_cds_	1	0	0	0	0	0	0
Theileria_annulata_hypothetical_protein_(TA12130)_mRNA_complete_cds_	1	2	0	0	0	0	0
Theileria_annulata_hypothetical_protein_(TA13345)_mRNA_complete_cds_	1	0	0	0	0	0	0
Theileria_annulata_hypothetical_protein_(TA14660)_mRNA_complete_cds_	1	0	0	0	1	0	0
Theileria_annulata_hypothetical_protein_(TA15280)_mRNA_complete_cds_	1	0	0	0	0	0	0
Theileria_annulata_hypothetical_protein_(TA17765)_mRNA_complete_cds_	1	1	0	6	3	4	11
Theileria_annulata_initiation_factor_4E_putative_(TA14820)_mRNA_complete	1	0	0	0	1	0	0
Theileria_annulata_isolate_Konya_18S_ribosomal_RNA_gene_partial	1	2	0	0	5	1	0
Theileria_annulata_mitochondrial_carrier_putative_(TA04520)_mRNA_complete_cds	1	1	0	0	0	0	1
Theileria_annulata_mitochondrial_carrier_protein_putative_(TA10990)_mRNA_complete	1	1	0	0	0	0	0
Theileria_annulata_strain_Ankara_Myb-like_DNA_binding_protein_(CDC5	1	0	0	0	0	0	0
Theileria_annulata_strain_Ankara_hypothetical_protein_(TA17085)_mRNA_complete	1	2	0	3	1	2	14
Theileria_annulata_strain_Ankara_hypothetical_protein_(TA19290)_mRNA_complete	1	0	0	0	0	0	0
Theileria_annulata_strain_Ankara_hypothetical_protein_(TA19635)_mRNA_complete	1	0	0	0	1	0	1
Theileria_annulata_strain_vaccine_S15_18S_ribosomal_RNA_gene	1	4	0	0	1	3	1
Theileria_annulata_subunit_of_proteaseome_activator_complex_putative_(TA15430)	1	0	0	0	0	0	0
Theileria_annulata_syntaxin_5_putative_(TA12540)_mRNA_complete_cds	1	0	0	0	0	0	0
Theileria_annulata_topoisomerase-related_nucleotidyltransferase_putative_(TA12470)_mRNA_complete_cds	1	0	0	0	1	0	1
Theileria_cervi_clone_2_18S_ribosomal_RNA_gene_partial	1	10	0	1	1	2	3
Theileria_orientalis_strain_Shintoku_28S_ribosomal_RNA_rRNA_	1	1	0	0	1	7	1
Theileria_orientalis_strain_Shintoku_RNA_processing_protein_partial_mRNA	1	0	0	0	0	0	0
Theileria_parva_16S_ribosmal_RNA_(16S_rRNA)_gene_3'	1	47	0	55	55	114	115
Theileria_parva_clone_E20_cytochrome_oxidase_subunit_I_(coxI)	1	37	53	41	17	17	47
Theileria_parva_clone_Marikebuni_clone_A3_heat_shock_protein	1	0	0	2	1	2	2
Theileria_parva_lawrencei_strain_BDF3-6_isolate_7014_stabilate_3081	1	37	81	62	34	28	39
Theileria_parva_non-coding_region_with_two_minisatellites__	1	2	4	1	0	4	2
Theileria_parva_short_internal_transcribed_spacer_1_5.8S_ribosomal	1	1	0	2	2	3	1
Theileria_parva_sporozoite_surface_protein_p67_gene_complete_cds	1	0	0	0	0	0	0
Theileria_parva_strain_7013_p67_surface_antigen_(p67)_gene	1	0	0	0	0	0	0
Theileria_parva_strain_Lawrenci_3081_glutaredoxin-like_protein_gene_complete	1	0	0	0	2	0	4
Theileria_parva_strain_Marikebuni_glutaredoxin-like_protein_gene_complete_cds	1	0	0	1	5	3	10
Theileria_parva_strain_Muguga_4-diphosphocytidyl-2C-methyl-D-erythritol_kinase_(TP02_0681)_partial_mRNA	1	0	1	0	2	3	3
Theileria_parva_strain_Muguga_60S_ribosomal_protein_L18_(TP02_0803)	1	1	1	0	13	34	29
Theileria_parva_strain_Muguga_60S_ribosomal_protein_L7/L12_(TP02_0775)	1	0	0	2	2	3	2
Theileria_parva_strain_Muguga_AAA_family_ATPase_(TP02_0917)_partial	1	2	0	0	4	10	9
Theileria_parva_strain_Muguga_ABC_transporter_(TP02_0460)_partial_mRNA	1	1	2	0	1	20	5
Theileria_parva_strain_Muguga_ATP-dependent_RNA_Helicase_(TP02_0286)_partial	1	1	1	0	9	8	14
Theileria_parva_strain_Muguga_ATP-dependent_RNA_helicase_(TP02_0728)_partial	1	0	1	0	2	7	5
Theileria_parva_strain_Muguga_DNA-directed_RNA_polymerase_subunit_N	1	0	1	0	0	7	1
Theileria_parva_strain_Muguga_DNA_helicase_(TP02_0144)_partial_mRNA	1	0	1	1	7	3	8
Theileria_parva_strain_Muguga_GTP-binding_nuclear_protein_1_(TP02_0248)	1	2	5	2	4	24	6
Theileria_parva_strain_Muguga_NIMA-related_protein_kinase_(TP02_0139)_partial	1	0	0	0	11	16	12
Theileria_parva_strain_Muguga_aldo-keto_reductase_(TP02_0941)_partial_mRNA	1	0	1	0	5	18	17
Theileria_parva_strain_Muguga_cAMP-dependent_protein_kinase_catalytic_subunit	1	0	2	0	7	12	16
Theileria_parva_strain_Muguga_calcium-dependent_protein_kinase_(TP02_0399)_partial	1	0	1	3	1	11	8
Theileria_parva_strain_Muguga_cathepsin_C_(TP02_0883)_partial_mRNA	1	0	0	1	0	1	1
Theileria_parva_strain_Muguga_chaperonin_20_precursor_(TP02_0311)_partial	1	1	2	0	5	17	4
Theileria_parva_strain_Muguga_choline_kinase_(TP02_0659)_partial_mRNA	1	8	18	12	5	12	10
Theileria_parva_strain_Muguga_chromosome_1_1-deoxy-D-xylulose_5-phosphate_synthase	1	1	0	0	1	2	0
Theileria_parva_strain_Muguga_chromosome_1_32_kDa_surface	1	1	4	4	0	5	6
Theileria_parva_strain_Muguga_chromosome_1_5'-3'_exonuclease_(TP01_0842)	1	0	0	0	4	6	16
Theileria_parva_strain_Muguga_chromosome_1_6-phosphogluconate_dehydrogenase_(TP01_0193)	1	0	2	0	4	5	3
Theileria_parva_strain_Muguga_chromosome_1_ABC1_protein_(TP01_0065)	1	0	0	2	0	3	6
Theileria_parva_strain_Muguga_chromosome_1_ABC_transporter_(TP01_0646)	1	3	0	1	0	1	0
Theileria_parva_strain_Muguga_chromosome_1_ATP-dependent_helicase_(TP01_0923)	1	0	0	0	7	34	36
Theileria_parva_strain_Muguga_chromosome_1_DNA_gyrase_subunit	1	0	0	0	8	30	10
Theileria_parva_strain_Muguga_chromosome_1_U3_small_nuclear	1	0	0	1	0	2	4
Theileria_parva_strain_Muguga_chromosome_1_actin_(TP01_0789)_partial	1	1	0	0	2	4	2
Theileria_parva_strain_Muguga_chromosome_1_adapter_protein_(TP01_0087)	1	1	3	4	3	17	7
Theileria_parva_strain_Muguga_chromosome_1_adrenodoxin-type_ferredoxin_(TP01_0173)	1	1	0	1	0	0	0
Theileria_parva_strain_Muguga_chromosome_1_ankyrin_repeat_protein	1	2	0	2	4	15	9
Theileria_parva_strain_Muguga_chromosome_1_aspartyl_aminopeptidase_(TP01_1150)	1	0	1	0	10	15	11
Theileria_parva_strain_Muguga_chromosome_1_cell_division_protein	1	0	3	2	17	39	18
Theileria_parva_strain_Muguga_chromosome_1_chaperonin_10_kDa	1	0	0	1	4	3	6
Theileria_parva_strain_Muguga_chromosome_1_cyclin-dependent_kinase_(TP01_0781)	1	0	0	0	3	4	3
Theileria_parva_strain_Muguga_chromosome_1_cysteine_desulfurase_(TP01_0024)	1	0	0	0	0	4	5
Theileria_parva_strain_Muguga_chromosome_1_cytochrome_c1_heme	1	1	2	0	2	3	0
Theileria_parva_strain_Muguga_chromosome_1_diacylglycerol_O-acyltransferase_(TP01_0247)	1	4	2	2	2	7	17
Theileria_parva_strain_Muguga_chromosome_1_exosome_complex_exonuclease	1	0	2	0	5	17	3
Theileria_parva_strain_Muguga_chromosome_1_geranylgeranyl_transferase_type	1	0	0	0	0	0	4
Theileria_parva_strain_Muguga_chromosome_1_glutathione_synthetase_(TP01_0265)	1	0	0	0	0	1	0
Theileria_parva_strain_Muguga_chromosome_1_glycerol-3-phosphate_o-acyltransferase_(TP01_0222)	1	3	2	3	9	11	11
Theileria_parva_strain_Muguga_chromosome_1_hexokinase_(TP01_0045)_partial	1	0	3	2	4	7	6
Theileria_parva_strain_Muguga_chromosome_1_hypothetical_protein_(TP01_0020)	1	0	0	0	7	10	7
Theileria_parva_strain_Muguga_chromosome_1_hypothetical_protein_(TP01_0022)	1	5	4	2	1	11	10
Theileria_parva_strain_Muguga_chromosome_1_hypothetical_protein_(TP01_0023)	1	0	1	0	0	1	0
Theileria_parva_strain_Muguga_chromosome_1_hypothetical_protein_(TP01_0027)	1	0	3	1	5	0	3
Theileria_parva_strain_Muguga_chromosome_1_hypothetical_protein_(TP01_0033)	1	0	0	0	7	3	10
Theileria_parva_strain_Muguga_chromosome_1_hypothetical_protein_(TP01_0042)	1	2	0	0	8	11	3
Theileria_parva_strain_Muguga_chromosome_1_hypothetical_protein_(TP01_0044)	1	0	4	0	1	10	4
Theileria_parva_strain_Muguga_chromosome_1_hypothetical_protein_(TP01_0046)	1	0	0	0	10	1	0
Theileria_parva_strain_Muguga_chromosome_1_hypothetical_protein_(TP01_0051)	1	0	0	0	12	14	10
Theileria_parva_strain_Muguga_chromosome_1_hypothetical_protein_(TP01_0058)	1	3	5	2	3	4	0
Theileria_parva_strain_Muguga_chromosome_1_hypothetical_protein_(TP01_0062)	1	0	0	0	0	0	0
Theileria_parva_strain_Muguga_chromosome_1_hypothetical_protein_(TP01_0069)	1	3	6	1	4	16	9
Theileria_parva_strain_Muguga_chromosome_1_hypothetical_protein_(TP01_0079)	1	1	1	2	2	2	3
Theileria_parva_strain_Muguga_chromosome_1_hypothetical_protein_(TP01_0080)	1	0	0	0	3	4	2
Theileria_parva_strain_Muguga_chromosome_1_hypothetical_protein_(TP01_0090)	1	2	0	0	15	22	54
Theileria_parva_strain_Muguga_chromosome_1_hypothetical_protein_(TP01_0096)	1	1	0	0	0	2	3
Theileria_parva_strain_Muguga_chromosome_1_hypothetical_protein_(TP01_0098)	1	3	0	3	4	13	13
Theileria_parva_strain_Muguga_chromosome_1_hypothetical_protein_(TP01_0116)	1	2	3	3	4	9	7
Theileria_parva_strain_Muguga_chromosome_1_hypothetical_protein_(TP01_0117)	1	0	0	0	3	5	0
Theileria_parva_strain_Muguga_chromosome_1_hypothetical_protein_(TP01_0121)	1	1	1	3	3	9	8
Theileria_parva_strain_Muguga_chromosome_1_hypothetical_protein_(TP01_0132)	1	0	0	0	1	1	0
Theileria_parva_strain_Muguga_chromosome_1_hypothetical_protein_(TP01_0133)	1	2	1	0	2	0	0
Theileria_parva_strain_Muguga_chromosome_1_hypothetical_protein_(TP01_0139)	1	3	2	2	3	8	7
Theileria_parva_strain_Muguga_chromosome_1_hypothetical_protein_(TP01_0164)	1	2	0	0	5	10	1
Theileria_parva_strain_Muguga_chromosome_1_hypothetical_protein_(TP01_0168)	1	0	0	0	6	0	0
Theileria_parva_strain_Muguga_chromosome_1_hypothetical_protein_(TP01_0189)	1	0	0	0	3	15	8
Theileria_parva_strain_Muguga_chromosome_1_hypothetical_protein_(TP01_0194)	1	1	1	0	2	8	3
Theileria_parva_strain_Muguga_chromosome_1_hypothetical_protein_(TP01_0198)	1	2	0	2	2	0	1
Theileria_parva_strain_Muguga_chromosome_1_hypothetical_protein_(TP01_0207)	1	0	1	0	4	3	6
Theileria_parva_strain_Muguga_chromosome_1_hypothetical_protein_(TP01_0208)	1	0	0	0	0	9	4
Theileria_parva_strain_Muguga_chromosome_1_hypothetical_protein_(TP01_0209)	1	5	11	1	9	13	14
Theileria_parva_strain_Muguga_chromosome_1_hypothetical_protein_(TP01_0224)	1	0	1	0	7	5	7
Theileria_parva_strain_Muguga_chromosome_1_hypothetical_protein_(TP01_0236)	1	0	0	0	7	12	11
Theileria_parva_strain_Muguga_chromosome_1_hypothetical_protein_(TP01_0245)	1	1	1	0	3	15	1
Theileria_parva_strain_Muguga_chromosome_1_hypothetical_protein_(TP01_0248)	1	0	0	1	1	4	1
Theileria_parva_strain_Muguga_chromosome_1_hypothetical_protein_(TP01_0277)	1	0	1	1	0	5	2
Theileria_parva_strain_Muguga_chromosome_1_hypothetical_protein_(TP01_0279)	1	2	0	0	6	15	11
Theileria_parva_strain_Muguga_chromosome_1_hypothetical_protein_(TP01_0281)	1	0	0	0	2	11	4
Theileria_parva_strain_Muguga_chromosome_1_hypothetical_protein_(TP01_0284)	1	2	3	2	6	18	12
Theileria_parva_strain_Muguga_chromosome_1_hypothetical_protein_(TP01_0285)	1	4	5	1	8	6	7
Theileria_parva_strain_Muguga_chromosome_1_hypothetical_protein_(TP01_0288)	1	4	14	5	6	5	7
Theileria_parva_strain_Muguga_chromosome_1_hypothetical_protein_(TP01_0295)	1	0	2	3	8	10	11
Theileria_parva_strain_Muguga_chromosome_1_hypothetical_protein_(TP01_0310)	1	0	0	1	0	1	2
Theileria_parva_strain_Muguga_chromosome_1_hypothetical_protein_(TP01_0317)	1	0	2	0	6	11	2
Theileria_parva_strain_Muguga_chromosome_1_hypothetical_protein_(TP01_0322)	1	3	6	6	3	20	11
Theileria_parva_strain_Muguga_chromosome_1_hypothetical_protein_(TP01_0325)	1	0	4	2	13	40	16
Theileria_parva_strain_Muguga_chromosome_1_hypothetical_protein_(TP01_0326)	1	0	1	0	2	11	7
Theileria_parva_strain_Muguga_chromosome_1_hypothetical_protein_(TP01_0329)	1	0	0	0	18	35	29
Theileria_parva_strain_Muguga_chromosome_1_hypothetical_protein_(TP01_0337)	1	75	66	49	40	73	86
Theileria_parva_strain_Muguga_chromosome_1_hypothetical_protein_(TP01_0338)	1	23	27	20	27	36	55
Theileria_parva_strain_Muguga_chromosome_1_hypothetical_protein_(TP01_0343)	1	2	1	0	9	17	11
Theileria_parva_strain_Muguga_chromosome_1_hypothetical_protein_(TP01_0348)	1	0	0	0	2	4	9
Theileria_parva_strain_Muguga_chromosome_1_hypothetical_protein_(TP01_0350)	1	0	0	0	5	7	1
Theileria_parva_strain_Muguga_chromosome_1_hypothetical_protein_(TP01_0355)	1	0	7	1	0	2	0
Theileria_parva_strain_Muguga_chromosome_1_hypothetical_protein_(TP01_0356)	1	10	3	4	6	10	10
Theileria_parva_strain_Muguga_chromosome_1_hypothetical_protein_(TP01_0371)	1	0	0	0	2	0	1
Theileria_parva_strain_Muguga_chromosome_1_hypothetical_protein_(TP01_0379)	1	4	5	2	3	9	2
Theileria_parva_strain_Muguga_chromosome_1_hypothetical_protein_(TP01_0380)	1	41	52	20	41	165	74
Theileria_parva_strain_Muguga_chromosome_1_hypothetical_protein_(TP01_0384)	1	1	0	0	0	0	1
Theileria_parva_strain_Muguga_chromosome_1_hypothetical_protein_(TP01_0391)	1	2	1	5	6	3	2
Theileria_parva_strain_Muguga_chromosome_1_hypothetical_protein_(TP01_0392)	1	0	0	0	0	0	0
Theileria_parva_strain_Muguga_chromosome_1_hypothetical_protein_(TP01_0411)	1	0	0	0	5	1	0
Theileria_parva_strain_Muguga_chromosome_1_hypothetical_protein_(TP01_0419)	1	6	6	2	2	9	11
Theileria_parva_strain_Muguga_chromosome_1_hypothetical_protein_(TP01_0426)	1	0	0	0	6	6	3
Theileria_parva_strain_Muguga_chromosome_1_hypothetical_protein_(TP01_0441)	1	1	2	1	2	8	5
Theileria_parva_strain_Muguga_chromosome_1_hypothetical_protein_(TP01_0459)	1	0	1	0	5	11	8
Theileria_parva_strain_Muguga_chromosome_1_hypothetical_protein_(TP01_0469)	1	25	37	5	37	30	52
Theileria_parva_strain_Muguga_chromosome_1_hypothetical_protein_(TP01_0479)	1	0	2	0	8	21	13
Theileria_parva_strain_Muguga_chromosome_1_hypothetical_protein_(TP01_0482)	1	0	0	0	2	7	4
Theileria_parva_strain_Muguga_chromosome_1_hypothetical_protein_(TP01_0510)	1	10	8	3	0	2	4
Theileria_parva_strain_Muguga_chromosome_1_hypothetical_protein_(TP01_0524)	1	0	0	0	0	1	2
Theileria_parva_strain_Muguga_chromosome_1_hypothetical_protein_(TP01_0536)	1	0	0	0	17	42	9
Theileria_parva_strain_Muguga_chromosome_1_hypothetical_protein_(TP01_0538)	1	0	0	0	4	13	6
Theileria_parva_strain_Muguga_chromosome_1_hypothetical_protein_(TP01_0542)	1	3	2	1	9	11	8
Theileria_parva_strain_Muguga_chromosome_1_hypothetical_protein_(TP01_0556)	1	0	0	0	2	3	4
Theileria_parva_strain_Muguga_chromosome_1_hypothetical_protein_(TP01_0562)	1	0	0	0	0	0	0
Theileria_parva_strain_Muguga_chromosome_1_hypothetical_protein_(TP01_0567)	1	2	0	0	0	5	3
Theileria_parva_strain_Muguga_chromosome_1_hypothetical_protein_(TP01_0577)	1	0	0	1	4	14	8
Theileria_parva_strain_Muguga_chromosome_1_hypothetical_protein_(TP01_0586)	1	0	0	0	2	10	7
Theileria_parva_strain_Muguga_chromosome_1_hypothetical_protein_(TP01_0591)	1	0	1	2	1	22	10
Theileria_parva_strain_Muguga_chromosome_1_hypothetical_protein_(TP01_0599)	1	0	0	0	6	17	10
Theileria_parva_strain_Muguga_chromosome_1_hypothetical_protein_(TP01_0622)	1	1	0	0	0	2	0
Theileria_parva_strain_Muguga_chromosome_1_hypothetical_protein_(TP01_0624)	1	3	6	4	6	23	8
Theileria_parva_strain_Muguga_chromosome_1_hypothetical_protein_(TP01_0625)	1	0	2	0	4	5	4
Theileria_parva_strain_Muguga_chromosome_1_hypothetical_protein_(TP01_0635)	1	2	2	0	1	3	7
Theileria_parva_strain_Muguga_chromosome_1_hypothetical_protein_(TP01_0637)	1	2	12	2	26	11	21
Theileria_parva_strain_Muguga_chromosome_1_hypothetical_protein_(TP01_0639)	1	0	0	0	4	14	11
Theileria_parva_strain_Muguga_chromosome_1_hypothetical_protein_(TP01_0640)	1	0	1	2	2	0	0
Theileria_parva_strain_Muguga_chromosome_1_hypothetical_protein_(TP01_0645)	1	0	1	1	7	19	8
Theileria_parva_strain_Muguga_chromosome_1_hypothetical_protein_(TP01_0673)	1	0	0	1	0	10	2
Theileria_parva_strain_Muguga_chromosome_1_hypothetical_protein_(TP01_0674)	1	10	19	13	21	71	21
Theileria_parva_strain_Muguga_chromosome_1_hypothetical_protein_(TP01_0681)	1	0	1	0	7	8	5
Theileria_parva_strain_Muguga_chromosome_1_hypothetical_protein_(TP01_0691)	1	0	0	0	3	8	5
Theileria_parva_strain_Muguga_chromosome_1_hypothetical_protein_(TP01_0707)	1	3	0	3	3	16	4
Theileria_parva_strain_Muguga_chromosome_1_hypothetical_protein_(TP01_0710)	1	1	0	0	5	1	8
Theileria_parva_strain_Muguga_chromosome_1_hypothetical_protein_(TP01_0734)	1	0	0	0	0	3	0
Theileria_parva_strain_Muguga_chromosome_1_hypothetical_protein_(TP01_0738)	1	3	4	2	15	30	32
Theileria_parva_strain_Muguga_chromosome_1_hypothetical_protein_(TP01_0745)	1	7	1	2	2	3	3
Theileria_parva_strain_Muguga_chromosome_1_hypothetical_protein_(TP01_0748)	1	0	0	0	0	0	1
Theileria_parva_strain_Muguga_chromosome_1_hypothetical_protein_(TP01_0778)	1	5	4	2	7	17	5
Theileria_parva_strain_Muguga_chromosome_1_hypothetical_protein_(TP01_0782)	1	0	3	3	5	11	6
Theileria_parva_strain_Muguga_chromosome_1_hypothetical_protein_(TP01_0786)	1	0	0	0	3	15	4
Theileria_parva_strain_Muguga_chromosome_1_hypothetical_protein_(TP01_0787)	1	0	0	0	2	0	2
Theileria_parva_strain_Muguga_chromosome_1_hypothetical_protein_(TP01_0795)	1	1	0	0	5	12	14
Theileria_parva_strain_Muguga_chromosome_1_hypothetical_protein_(TP01_0798)	1	3	0	0	7	14	13
Theileria_parva_strain_Muguga_chromosome_1_hypothetical_protein_(TP01_0802)	1	0	0	0	2	5	0
Theileria_parva_strain_Muguga_chromosome_1_hypothetical_protein_(TP01_0814)	1	86	101	100	23	43	44
Theileria_parva_strain_Muguga_chromosome_1_hypothetical_protein_(TP01_0821)	1	0	1	0	3	7	3
Theileria_parva_strain_Muguga_chromosome_1_hypothetical_protein_(TP01_0825)	1	1	0	0	8	9	10
Theileria_parva_strain_Muguga_chromosome_1_hypothetical_protein_(TP01_0828)	1	0	1	0	4	2	5
Theileria_parva_strain_Muguga_chromosome_1_hypothetical_protein_(TP01_0837)	1	1	0	1	3	11	4
Theileria_parva_strain_Muguga_chromosome_1_hypothetical_protein_(TP01_0846)	1	0	0	0	4	3	1
Theileria_parva_strain_Muguga_chromosome_1_hypothetical_protein_(TP01_0848)	1	2	0	0	1	4	5
Theileria_parva_strain_Muguga_chromosome_1_hypothetical_protein_(TP01_0855)	1	1	0	0	0	7	0
Theileria_parva_strain_Muguga_chromosome_1_hypothetical_protein_(TP01_0857)	1	1	1	3	4	12	5
Theileria_parva_strain_Muguga_chromosome_1_hypothetical_protein_(TP01_0858)	1	0	0	2	1	7	0
Theileria_parva_strain_Muguga_chromosome_1_hypothetical_protein_(TP01_0864)	1	0	0	0	3	7	6
Theileria_parva_strain_Muguga_chromosome_1_hypothetical_protein_(TP01_0868)	1	0	0	1	1	0	0
Theileria_parva_strain_Muguga_chromosome_1_hypothetical_protein_(TP01_0870)	1	0	0	0	3	15	8
Theileria_parva_strain_Muguga_chromosome_1_hypothetical_protein_(TP01_0877)	1	2	1	0	4	8	6
Theileria_parva_strain_Muguga_chromosome_1_hypothetical_protein_(TP01_0878)	1	2	6	3	3	5	9
Theileria_parva_strain_Muguga_chromosome_1_hypothetical_protein_(TP01_0880)	1	0	0	0	0	9	3
Theileria_parva_strain_Muguga_chromosome_1_hypothetical_protein_(TP01_0882)	1	0	2	1	24	16	9
Theileria_parva_strain_Muguga_chromosome_1_hypothetical_protein_(TP01_0891)	1	0	0	0	0	2	1
Theileria_parva_strain_Muguga_chromosome_1_hypothetical_protein_(TP01_0895)	1	3	4	4	2	12	4
Theileria_parva_strain_Muguga_chromosome_1_hypothetical_protein_(TP01_0897)	1	0	0	0	6	7	1
Theileria_parva_strain_Muguga_chromosome_1_hypothetical_protein_(TP01_0898)	1	1	0	0	0	1	6
Theileria_parva_strain_Muguga_chromosome_1_hypothetical_protein_(TP01_0940)	1	0	0	0	2	2	1
Theileria_parva_strain_Muguga_chromosome_1_hypothetical_protein_(TP01_0952)	1	0	1	0	7	21	10
Theileria_parva_strain_Muguga_chromosome_1_hypothetical_protein_(TP01_0953)	1	1	0	0	3	8	4
Theileria_parva_strain_Muguga_chromosome_1_hypothetical_protein_(TP01_0955)	1	0	0	0	4	4	5
Theileria_parva_strain_Muguga_chromosome_1_hypothetical_protein_(TP01_0971)	1	0	3	2	2	13	0
Theileria_parva_strain_Muguga_chromosome_1_hypothetical_protein_(TP01_0999)	1	0	0	0	0	2	2
Theileria_parva_strain_Muguga_chromosome_1_hypothetical_protein_(TP01_1002)	1	0	1	0	8	18	6
Theileria_parva_strain_Muguga_chromosome_1_hypothetical_protein_(TP01_1016)	1	0	0	1	0	1	0
Theileria_parva_strain_Muguga_chromosome_1_hypothetical_protein_(TP01_1026)	1	0	0	0	0	5	2
Theileria_parva_strain_Muguga_chromosome_1_hypothetical_protein_(TP01_1036)	1	0	0	0	1	3	1
Theileria_parva_strain_Muguga_chromosome_1_hypothetical_protein_(TP01_1045)	1	0	2	0	7	16	14
Theileria_parva_strain_Muguga_chromosome_1_hypothetical_protein_(TP01_1060)	1	0	0	0	4	8	2
Theileria_parva_strain_Muguga_chromosome_1_hypothetical_protein_(TP01_1082)	1	0	0	0	0	0	0
Theileria_parva_strain_Muguga_chromosome_1_hypothetical_protein_(TP01_1083)	1	0	0	0	4	10	6
Theileria_parva_strain_Muguga_chromosome_1_hypothetical_protein_(TP01_1108)	1	1	1	0	10	24	8
Theileria_parva_strain_Muguga_chromosome_1_hypothetical_protein_(TP01_1114)	1	6	7	3	12	19	15
Theileria_parva_strain_Muguga_chromosome_1_hypothetical_protein_(TP01_1124)	1	0	0	0	3	1	2
Theileria_parva_strain_Muguga_chromosome_1_hypothetical_protein_(TP01_1147)	1	0	2	0	0	18	7
Theileria_parva_strain_Muguga_chromosome_1_hypothetical_protein_(TP01_1151)	1	0	1	0	11	7	20
Theileria_parva_strain_Muguga_chromosome_1_hypothetical_protein_(TP01_1157)	1	0	6	2	6	15	3
Theileria_parva_strain_Muguga_chromosome_1_hypothetical_protein_(TP01_1160)	1	0	0	1	0	3	1
Theileria_parva_strain_Muguga_chromosome_1_hypothetical_protein_(TP01_1168)	1	0	6	0	0	5	0
Theileria_parva_strain_Muguga_chromosome_1_hypothetical_protein_(TP01_1171)	1	11	3	7	17	30	18
Theileria_parva_strain_Muguga_chromosome_1_hypothetical_protein_(TP01_1172)	1	3	0	4	6	5	16
Theileria_parva_strain_Muguga_chromosome_1_hypothetical_protein_(TP01_1174)	1	2	0	1	1	5	2
Theileria_parva_strain_Muguga_chromosome_1_hypothetical_protein_(TP01_1177)	1	0	1	2	2	0	2
Theileria_parva_strain_Muguga_chromosome_1_hypothetical_protein_(TP01_1194)	1	1	5	2	7	28	29
Theileria_parva_strain_Muguga_chromosome_1_hypothetical_protein_(TP01_1223)	1	13	8	11	0	4	0
Theileria_parva_strain_Muguga_chromosome_1_hypothetical_protein_3	1	0	0	0	0	0	0
Theileria_parva_strain_Muguga_chromosome_1_kinase_binding_protein	1	1	0	0	1	4	6
Theileria_parva_strain_Muguga_chromosome_1_myosin_light_chain	1	1	2	1	0	4	3
Theileria_parva_strain_Muguga_chromosome_1_peptidyl-prolyl_cis-trans_isomerase	1	0	1	0	2	7	4
Theileria_parva_strain_Muguga_chromosome_1_phosphate/phosphoenolpyruvate_translocator_(TP01_0715)	1	0	0	0	0	8	1
Theileria_parva_strain_Muguga_chromosome_1_phospholipase_A2_(TP01_1049)	1	12	4	4	15	22	30
Theileria_parva_strain_Muguga_chromosome_1_phospholipase_C_(TP01_0775)	1	0	0	1	0	0	5
Theileria_parva_strain_Muguga_chromosome_1_phosphoribosylpyrophosphate_synthetase_(TP01_0994)	1	0	0	2	2	1	6
Theileria_parva_strain_Muguga_chromosome_1_poly(A)_polymerase_(TP01_0037)	1	0	0	2	6	15	4
Theileria_parva_strain_Muguga_chromosome_1_prefoldin_subunit_3	1	2	1	1	8	9	4
Theileria_parva_strain_Muguga_chromosome_1_prefoldin_subunit_5	1	0	0	2	2	6	4
Theileria_parva_strain_Muguga_chromosome_1_proteasome_subunit_alpha	1	0	0	0	0	3	5
Theileria_parva_strain_Muguga_chromosome_1_protein_phosphatase_2C	1	2	0	0	0	4	7
Theileria_parva_strain_Muguga_chromosome_1_ribosomal_protein_L1	1	7	6	10	25	30	37
Theileria_parva_strain_Muguga_chromosome_1_ribosome_biogenesis_regulatory	1	2	1	1	9	20	18
Theileria_parva_strain_Muguga_chromosome_1_tRNA-dihydrouridine_synthase_A	1	0	0	1	8	4	6
Theileria_parva_strain_Muguga_chromosome_1_thioredoxin_(TP01_0471)_partial	1	0	0	0	9	15	10
Theileria_parva_strain_Muguga_chromosome_1_transcription_factor_(TP01_1166)	1	1	0	1	0	3	1
Theileria_parva_strain_Muguga_chromosome_1_transcriptional_adapter_2	1	0	1	1	1	8	4
Theileria_parva_strain_Muguga_chromosome_1_ubiquitin-protein_ligase_(TP01_0804)	1	7	7	1	8	14	6
Theileria_parva_strain_Muguga_chromosome_3_DNA_mismatch_repair	1	1	2	0	7	30	18
Theileria_parva_strain_Muguga_chromosome_3_FAD_synthetase_(TP03_0087)	1	12	11	6	5	31	32
Theileria_parva_strain_Muguga_chromosome_3_Rab_GDP_dissociation	1	5	5	0	40	32	19
Theileria_parva_strain_Muguga_chromosome_3_arsenical_pump-driving_ATPase	1	0	2	0	7	16	10
Theileria_parva_strain_Muguga_chromosome_3_aspartyl-tRNA_synthetase_(TP03_0489)	1	2	3	1	7	14	14
Theileria_parva_strain_Muguga_chromosome_3_cathepsin_E_(TP03_0056)	1	1	0	0	0	0	0
Theileria_parva_strain_Muguga_chromosome_3_cold_shock_protein	1	0	0	0	2	6	4
Theileria_parva_strain_Muguga_chromosome_3_cysteine_proteinase_(TP03_0284)	1	0	0	0	0	1	0
Theileria_parva_strain_Muguga_chromosome_3_cysteine_proteinase_(TP03_0285)	1	0	0	0	0	0	0
Theileria_parva_strain_Muguga_chromosome_3_fumarate_hydratase_(TP03_0078)	1	1	0	3	2	5	9
Theileria_parva_strain_Muguga_chromosome_3_geranylgeranyl_transferase_type	1	0	1	0	6	4	4
Theileria_parva_strain_Muguga_chromosome_3_hypothetical_protein_(TP03_0009)	1	0	1	2	3	2	1
Theileria_parva_strain_Muguga_chromosome_3_hypothetical_protein_(TP03_0010)	1	2	4	0	6	6	9
Theileria_parva_strain_Muguga_chromosome_3_hypothetical_protein_(TP03_0030)	1	0	0	0	4	2	1
Theileria_parva_strain_Muguga_chromosome_3_hypothetical_protein_(TP03_0061)	1	1	1	4	3	14	9
Theileria_parva_strain_Muguga_chromosome_3_hypothetical_protein_(TP03_0062)	1	2	3	4	0	9	21
Theileria_parva_strain_Muguga_chromosome_3_hypothetical_protein_(TP03_0072)	1	0	1	0	3	7	2
Theileria_parva_strain_Muguga_chromosome_3_hypothetical_protein_(TP03_0075)	1	0	0	0	3	9	9
Theileria_parva_strain_Muguga_chromosome_3_hypothetical_protein_(TP03_0076)	1	0	0	0	4	7	2
Theileria_parva_strain_Muguga_chromosome_3_hypothetical_protein_(TP03_0081)	1	0	0	0	5	11	5
Theileria_parva_strain_Muguga_chromosome_3_hypothetical_protein_(TP03_0085)	1	1	1	4	2	5	3
Theileria_parva_strain_Muguga_chromosome_3_hypothetical_protein_(TP03_0101)	1	18	40	17	2	4	5
Theileria_parva_strain_Muguga_chromosome_3_hypothetical_protein_(TP03_0114)	1	0	0	0	0	0	0
Theileria_parva_strain_Muguga_chromosome_3_hypothetical_protein_(TP03_0134)	1	0	0	0	0	1	0
Theileria_parva_strain_Muguga_chromosome_3_hypothetical_protein_(TP03_0139)	1	0	1	0	0	6	2
Theileria_parva_strain_Muguga_chromosome_3_hypothetical_protein_(TP03_0143)	1	0	0	0	2	5	3
Theileria_parva_strain_Muguga_chromosome_3_hypothetical_protein_(TP03_0145)	1	0	1	5	0	8	6
Theileria_parva_strain_Muguga_chromosome_3_hypothetical_protein_(TP03_0155)	1	3	2	1	9	19	20
Theileria_parva_strain_Muguga_chromosome_3_hypothetical_protein_(TP03_0161)	1	2	3	1	4	10	2
Theileria_parva_strain_Muguga_chromosome_3_hypothetical_protein_(TP03_0167)	1	3	4	3	3	11	9
Theileria_parva_strain_Muguga_chromosome_3_hypothetical_protein_(TP03_0172)	1	0	3	0	14	31	15
Theileria_parva_strain_Muguga_chromosome_3_hypothetical_protein_(TP03_0176)	1	0	2	1	2	8	15
Theileria_parva_strain_Muguga_chromosome_3_hypothetical_protein_(TP03_0190)	1	0	0	0	1	0	1
Theileria_parva_strain_Muguga_chromosome_3_hypothetical_protein_(TP03_0196)	1	0	0	0	4	9	5
Theileria_parva_strain_Muguga_chromosome_3_hypothetical_protein_(TP03_0207)	1	0	0	0	0	0	1
Theileria_parva_strain_Muguga_chromosome_3_hypothetical_protein_(TP03_0237)	1	3	0	0	16	37	16
Theileria_parva_strain_Muguga_chromosome_3_hypothetical_protein_(TP03_0248)	1	2	0	0	6	14	17
Theileria_parva_strain_Muguga_chromosome_3_hypothetical_protein_(TP03_0249)	1	2	4	0	15	16	5
Theileria_parva_strain_Muguga_chromosome_3_hypothetical_protein_(TP03_0251)	1	0	0	0	5	9	11
Theileria_parva_strain_Muguga_chromosome_3_hypothetical_protein_(TP03_0252)	1	0	0	0	2	11	2
Theileria_parva_strain_Muguga_chromosome_3_hypothetical_protein_(TP03_0258)	1	0	1	0	4	12	12
Theileria_parva_strain_Muguga_chromosome_3_hypothetical_protein_(TP03_0259)	1	0	0	0	18	10	13
Theileria_parva_strain_Muguga_chromosome_3_hypothetical_protein_(TP03_0261)	1	0	4	0	0	6	3
Theileria_parva_strain_Muguga_chromosome_3_hypothetical_protein_(TP03_0274)	1	0	0	0	0	0	0
Theileria_parva_strain_Muguga_chromosome_3_hypothetical_protein_(TP03_0277)	1	0	0	0	1	3	6
Theileria_parva_strain_Muguga_chromosome_3_hypothetical_protein_(TP03_0291)	1	0	1	0	2	4	2
Theileria_parva_strain_Muguga_chromosome_3_hypothetical_protein_(TP03_0297)	1	0	0	0	0	0	0
Theileria_parva_strain_Muguga_chromosome_3_hypothetical_protein_(TP03_0298)	1	14	24	18	28	14	28
Theileria_parva_strain_Muguga_chromosome_3_hypothetical_protein_(TP03_0320)	1	1	0	0	1	4	1
Theileria_parva_strain_Muguga_chromosome_3_hypothetical_protein_(TP03_0322)	1	0	2	0	3	15	6
Theileria_parva_strain_Muguga_chromosome_3_hypothetical_protein_(TP03_0325)	1	0	0	0	0	0	0
Theileria_parva_strain_Muguga_chromosome_3_hypothetical_protein_(TP03_0327)	1	0	0	0	8	25	10
Theileria_parva_strain_Muguga_chromosome_3_hypothetical_protein_(TP03_0331)	1	0	0	0	4	7	4
Theileria_parva_strain_Muguga_chromosome_3_hypothetical_protein_(TP03_0334)	1	0	0	0	3	2	0
Theileria_parva_strain_Muguga_chromosome_3_hypothetical_protein_(TP03_0339)	1	2	4	1	4	14	8
Theileria_parva_strain_Muguga_chromosome_3_hypothetical_protein_(TP03_0342)	1	0	1	2	0	1	3
Theileria_parva_strain_Muguga_chromosome_3_hypothetical_protein_(TP03_0352)	1	0	0	0	12	26	3
Theileria_parva_strain_Muguga_chromosome_3_hypothetical_protein_(TP03_0362)	1	2	4	0	6	3	8
Theileria_parva_strain_Muguga_chromosome_3_hypothetical_protein_(TP03_0364)	1	0	2	0	1	3	3
Theileria_parva_strain_Muguga_chromosome_3_hypothetical_protein_(TP03_0368)	1	0	1	0	0	0	0
Theileria_parva_strain_Muguga_chromosome_3_hypothetical_protein_(TP03_0377)	1	0	1	0	4	11	9
Theileria_parva_strain_Muguga_chromosome_3_hypothetical_protein_(TP03_0378)	1	0	0	0	2	9	2
Theileria_parva_strain_Muguga_chromosome_3_hypothetical_protein_(TP03_0379)	1	1	0	0	14	32	20
Theileria_parva_strain_Muguga_chromosome_3_hypothetical_protein_(TP03_0388)	1	0	1	0	4	7	6
Theileria_parva_strain_Muguga_chromosome_3_hypothetical_protein_(TP03_0431)	1	0	0	0	6	12	5
Theileria_parva_strain_Muguga_chromosome_3_hypothetical_protein_(TP03_0440)	1	1	3	0	2	19	16
Theileria_parva_strain_Muguga_chromosome_3_hypothetical_protein_(TP03_0454)	1	0	0	1	8	12	6
Theileria_parva_strain_Muguga_chromosome_3_hypothetical_protein_(TP03_0455)	1	0	0	0	2	5	1
Theileria_parva_strain_Muguga_chromosome_3_hypothetical_protein_(TP03_0458)	1	0	0	0	5	9	7
Theileria_parva_strain_Muguga_chromosome_3_hypothetical_protein_(TP03_0486)	1	0	0	0	0	2	0
Theileria_parva_strain_Muguga_chromosome_3_hypothetical_protein_(TP03_0501)	1	0	0	0	3	8	2
Theileria_parva_strain_Muguga_chromosome_3_hypothetical_protein_(TP03_0509)	1	0	4	0	1	2	0
Theileria_parva_strain_Muguga_chromosome_3_hypothetical_protein_(TP03_0519)	1	1	0	0	3	10	6
Theileria_parva_strain_Muguga_chromosome_3_hypothetical_protein_(TP03_0521)	1	0	3	1	14	28	25
Theileria_parva_strain_Muguga_chromosome_3_hypothetical_protein_(TP03_0537)	1	1	3	2	8	19	11
Theileria_parva_strain_Muguga_chromosome_3_hypothetical_protein_(TP03_0548)	1	0	0	0	2	3	1
Theileria_parva_strain_Muguga_chromosome_3_hypothetical_protein_(TP03_0550)	1	0	0	0	3	1	2
Theileria_parva_strain_Muguga_chromosome_3_hypothetical_protein_(TP03_0551)	1	0	0	0	2	9	3
Theileria_parva_strain_Muguga_chromosome_3_hypothetical_protein_(TP03_0552)	1	0	4	0	5	12	5
Theileria_parva_strain_Muguga_chromosome_3_hypothetical_protein_(TP03_0554)	1	1	0	0	6	6	10
Theileria_parva_strain_Muguga_chromosome_3_hypothetical_protein_(TP03_0559)	1	1	1	3	4	19	13
Theileria_parva_strain_Muguga_chromosome_3_hypothetical_protein_(TP03_0561)	1	1	1	0	3	5	4
Theileria_parva_strain_Muguga_chromosome_3_hypothetical_protein_(TP03_0596)	1	0	0	0	1	2	1
Theileria_parva_strain_Muguga_chromosome_3_hypothetical_protein_(TP03_0598)	1	1	1	2	2	25	9
Theileria_parva_strain_Muguga_chromosome_3_hypothetical_protein_(TP03_0608)	1	0	0	0	3	10	17
Theileria_parva_strain_Muguga_chromosome_3_hypothetical_protein_(TP03_0610)	1	0	3	2	2	12	2
Theileria_parva_strain_Muguga_chromosome_3_hypothetical_protein_(TP03_0611)	1	0	0	0	3	4	6
Theileria_parva_strain_Muguga_chromosome_3_hypothetical_protein_(TP03_0616)	1	1	2	2	1	5	0
Theileria_parva_strain_Muguga_chromosome_3_hypothetical_protein_(TP03_0617)	1	6	17	11	3	0	0
Theileria_parva_strain_Muguga_chromosome_3_hypothetical_protein_(TP03_0627)	1	4	0	0	4	20	20
Theileria_parva_strain_Muguga_chromosome_3_hypothetical_protein_(TP03_0632)	1	0	3	0	0	0	6
Theileria_parva_strain_Muguga_chromosome_3_hypothetical_protein_(TP03_0633)	1	4	1	4	1	0	3
Theileria_parva_strain_Muguga_chromosome_3_hypothetical_protein_(TP03_0660)	1	0	0	0	0	0	0
Theileria_parva_strain_Muguga_chromosome_3_hypothetical_protein_(TP03_0663)	1	0	0	1	10	31	21
Theileria_parva_strain_Muguga_chromosome_3_hypothetical_protein_(TP03_0682)	1	2	1	1	4	22	7
Theileria_parva_strain_Muguga_chromosome_3_hypothetical_protein_(TP03_0690)	1	0	0	1	5	11	7
Theileria_parva_strain_Muguga_chromosome_3_hypothetical_protein_(TP03_0693)	1	2	3	3	8	19	9
Theileria_parva_strain_Muguga_chromosome_3_hypothetical_protein_(TP03_0696)	1	0	0	0	7	21	7
Theileria_parva_strain_Muguga_chromosome_3_hypothetical_protein_(TP03_0704)	1	0	1	0	0	1	4
Theileria_parva_strain_Muguga_chromosome_3_hypothetical_protein_(TP03_0705)	1	0	0	0	3	12	5
Theileria_parva_strain_Muguga_chromosome_3_hypothetical_protein_(TP03_0706)	1	0	2	0	12	13	4
Theileria_parva_strain_Muguga_chromosome_3_hypothetical_protein_(TP03_0727)	1	0	0	0	0	0	2
Theileria_parva_strain_Muguga_chromosome_3_hypothetical_protein_(TP03_0729)	1	0	0	0	4	16	16
Theileria_parva_strain_Muguga_chromosome_3_hypothetical_protein_(TP03_0753)	1	0	0	0	6	5	4
Theileria_parva_strain_Muguga_chromosome_3_hypothetical_protein_(TP03_0760)	1	17	10	7	8	13	14
Theileria_parva_strain_Muguga_chromosome_3_hypothetical_protein_(TP03_0765)	1	0	2	4	4	8	18
Theileria_parva_strain_Muguga_chromosome_3_hypothetical_protein_(TP03_0767)	1	0	3	0	0	1	3
Theileria_parva_strain_Muguga_chromosome_3_hypothetical_protein_(TP03_0770)	1	0	0	0	2	3	5
Theileria_parva_strain_Muguga_chromosome_3_hypothetical_protein_(TP03_0772)	1	3	2	5	25	49	24
Theileria_parva_strain_Muguga_chromosome_3_hypothetical_protein_(TP03_0774)	1	1	4	2	3	1	9
Theileria_parva_strain_Muguga_chromosome_3_hypothetical_protein_(TP03_0776)	1	3	8	1	1	6	2
Theileria_parva_strain_Muguga_chromosome_3_hypothetical_protein_(TP03_0780)	1	0	1	0	3	7	8
Theileria_parva_strain_Muguga_chromosome_3_hypothetical_protein_(TP03_0792)	1	4	0	3	15	19	11
Theileria_parva_strain_Muguga_chromosome_3_hypothetical_protein_(TP03_0806)	1	0	0	0	0	0	1
Theileria_parva_strain_Muguga_chromosome_3_hypothetical_protein_(TP03_0811)	1	12	6	9	9	20	4
Theileria_parva_strain_Muguga_chromosome_3_hypothetical_protein_(TP03_0818)	1	0	0	0	2	21	6
Theileria_parva_strain_Muguga_chromosome_3_hypothetical_protein_(TP03_0824)	1	3	9	1	5	14	11
Theileria_parva_strain_Muguga_chromosome_3_hypothetical_protein_(TP03_0826)	1	2	2	0	3	8	2
Theileria_parva_strain_Muguga_chromosome_3_hypothetical_protein_(TP03_0834)	1	2	1	0	8	16	5
Theileria_parva_strain_Muguga_chromosome_3_hypothetical_protein_(TP03_0838)	1	0	1	0	0	6	0
Theileria_parva_strain_Muguga_chromosome_3_hypothetical_protein_(TP03_0848)	1	0	0	0	6	13	4
Theileria_parva_strain_Muguga_chromosome_3_hypothetical_protein_(TP03_0849)	1	4	6	1	6	24	17
Theileria_parva_strain_Muguga_chromosome_3_hypothetical_protein_(TP03_0850)	1	0	0	0	0	0	0
Theileria_parva_strain_Muguga_chromosome_3_hypothetical_protein_(TP03_0856)	1	2	0	0	0	2	0
Theileria_parva_strain_Muguga_chromosome_3_hypothetical_protein_(TP03_0894)	1	1	2	0	0	4	0
Theileria_parva_strain_Muguga_chromosome_3_hypothetical_protein_(TP03_0929)	1	0	0	0	0	0	0
Theileria_parva_strain_Muguga_chromosome_3_lysyl-tRNA_synthetase_(TP03_0387)	1	0	0	0	11	33	15
Theileria_parva_strain_Muguga_chromosome_3_monosaccharide_transporter_(TP03_0064)	1	0	0	0	20	35	14
Theileria_parva_strain_Muguga_chromosome_3_nonclathrin_coat_protein	1	1	4	0	1	3	4
Theileria_parva_strain_Muguga_chromosome_3_nuclear_LIM_interactor-interacting	1	0	2	0	0	7	5
Theileria_parva_strain_Muguga_chromosome_3_nucleotide_binding_protein	1	1	2	2	30	57	37
Theileria_parva_strain_Muguga_chromosome_3_oxidoreductase_(TP03_0672)_partial	1	1	2	0	9	16	10
Theileria_parva_strain_Muguga_chromosome_3_prohibitin_(TP03_0407)_partial	1	0	0	0	4	14	6
Theileria_parva_strain_Muguga_chromosome_3_protein_translocation_complex	1	0	3	0	1	8	2
Theileria_parva_strain_Muguga_chromosome_3_splicing_factor_(TP03_0394)	1	0	2	0	3	8	4
Theileria_parva_strain_Muguga_chromosome_3_tRNA_nucleotidyltransferase_(TP03_0507)	1	0	2	0	10	21	9
Theileria_parva_strain_Muguga_chromosome_3_transcription_factor_IIIb	1	0	3	5	5	15	5
Theileria_parva_strain_Muguga_chromosome_3_ubiquitin-conjugating_enzyme_(TP03_0025)	1	2	0	1	5	7	10
Theileria_parva_strain_Muguga_chromosome_3_undecaprenyl_diphosphate_synthase	1	4	0	0	4	5	12
Theileria_parva_strain_Muguga_chromosome_4_5'-AMP-activated_protein_kinase	1	4	7	2	4	4	4
Theileria_parva_strain_Muguga_chromosome_4_adaptin_subunit_gamma	1	2	6	0	6	17	4
Theileria_parva_strain_Muguga_chromosome_4_coatomer_subunit_gamma	1	1	8	4	8	31	13
Theileria_parva_strain_Muguga_chromosome_4_cullin_protein_(TP04_0594)	1	0	0	0	3	9	8
Theileria_parva_strain_Muguga_chromosome_4_cytochrome_c_(TP04_0712)	1	0	2	0	0	0	0
Theileria_parva_strain_Muguga_chromosome_4_farnesyltransferase_(TP04_0267)_partial	1	1	4	4	2	6	4
Theileria_parva_strain_Muguga_chromosome_4_hypothetical_protein_(TP04_0040)	1	0	1	0	3	9	2
Theileria_parva_strain_Muguga_chromosome_4_hypothetical_protein_(TP04_0052)	1	0	0	0	2	0	2
Theileria_parva_strain_Muguga_chromosome_4_hypothetical_protein_(TP04_0058)	1	0	0	0	0	0	0
Theileria_parva_strain_Muguga_chromosome_4_hypothetical_protein_(TP04_0064)	1	0	0	0	10	28	25
Theileria_parva_strain_Muguga_chromosome_4_hypothetical_protein_(TP04_0065)	1	0	0	1	4	12	7
Theileria_parva_strain_Muguga_chromosome_4_hypothetical_protein_(TP04_0075)	1	1	0	0	6	16	12
Theileria_parva_strain_Muguga_chromosome_4_hypothetical_protein_(TP04_0083)	1	0	0	0	2	4	3
Theileria_parva_strain_Muguga_chromosome_4_hypothetical_protein_(TP04_0084)	1	0	0	2	0	0	0
Theileria_parva_strain_Muguga_chromosome_4_hypothetical_protein_(TP04_0092)	1	0	0	0	1	6	4
Theileria_parva_strain_Muguga_chromosome_4_hypothetical_protein_(TP04_0130)	1	0	4	3	1	6	4
Theileria_parva_strain_Muguga_chromosome_4_hypothetical_protein_(TP04_0160)	1	0	0	0	3	9	3
Theileria_parva_strain_Muguga_chromosome_4_hypothetical_protein_(TP04_0164)	1	0	8	2	1	6	1
Theileria_parva_strain_Muguga_chromosome_4_hypothetical_protein_(TP04_0167)	1	0	0	0	0	1	1
Theileria_parva_strain_Muguga_chromosome_4_hypothetical_protein_(TP04_0181)	1	0	0	0	0	0	0
Theileria_parva_strain_Muguga_chromosome_4_hypothetical_protein_(TP04_0185)	1	0	0	0	3	13	8
Theileria_parva_strain_Muguga_chromosome_4_hypothetical_protein_(TP04_0186)	1	0	3	2	2	2	1
Theileria_parva_strain_Muguga_chromosome_4_hypothetical_protein_(TP04_0191)	1	2	6	5	1	2	2
Theileria_parva_strain_Muguga_chromosome_4_hypothetical_protein_(TP04_0192)	1	0	0	0	0	0	0
Theileria_parva_strain_Muguga_chromosome_4_hypothetical_protein_(TP04_0194)	1	0	0	0	2	14	15
Theileria_parva_strain_Muguga_chromosome_4_hypothetical_protein_(TP04_0197)	1	7	0	0	2	6	7
Theileria_parva_strain_Muguga_chromosome_4_hypothetical_protein_(TP04_0198)	1	0	0	0	13	16	9
Theileria_parva_strain_Muguga_chromosome_4_hypothetical_protein_(TP04_0207)	1	0	0	0	0	6	0
Theileria_parva_strain_Muguga_chromosome_4_hypothetical_protein_(TP04_0209)	1	0	1	0	0	1	3
Theileria_parva_strain_Muguga_chromosome_4_hypothetical_protein_(TP04_0216)	1	0	0	0	2	18	10
Theileria_parva_strain_Muguga_chromosome_4_hypothetical_protein_(TP04_0221)	1	0	0	0	0	0	0
Theileria_parva_strain_Muguga_chromosome_4_hypothetical_protein_(TP04_0227)	1	0	3	3	8	19	11
Theileria_parva_strain_Muguga_chromosome_4_hypothetical_protein_(TP04_0229)	1	0	2	0	12	27	14
Theileria_parva_strain_Muguga_chromosome_4_hypothetical_protein_(TP04_0235)	1	3	1	0	20	33	36
Theileria_parva_strain_Muguga_chromosome_4_hypothetical_protein_(TP04_0240)	1	0	0	0	1	2	0
Theileria_parva_strain_Muguga_chromosome_4_hypothetical_protein_(TP04_0248)	1	2	4	2	13	33	20
Theileria_parva_strain_Muguga_chromosome_4_hypothetical_protein_(TP04_0257)	1	6	3	3	10	25	14
Theileria_parva_strain_Muguga_chromosome_4_hypothetical_protein_(TP04_0259)	1	2	0	0	2	7	1
Theileria_parva_strain_Muguga_chromosome_4_hypothetical_protein_(TP04_0274)	1	0	0	0	1	0	2
Theileria_parva_strain_Muguga_chromosome_4_hypothetical_protein_(TP04_0276)	1	0	0	1	0	0	0
Theileria_parva_strain_Muguga_chromosome_4_hypothetical_protein_(TP04_0278)	1	0	0	0	7	7	12
Theileria_parva_strain_Muguga_chromosome_4_hypothetical_protein_(TP04_0281)	1	0	1	0	1	8	8
Theileria_parva_strain_Muguga_chromosome_4_hypothetical_protein_(TP04_0285)	1	1	0	1	4	6	7
Theileria_parva_strain_Muguga_chromosome_4_hypothetical_protein_(TP04_0286)	1	0	0	0	1	9	3
Theileria_parva_strain_Muguga_chromosome_4_hypothetical_protein_(TP04_0287)	1	0	0	0	8	14	5
Theileria_parva_strain_Muguga_chromosome_4_hypothetical_protein_(TP04_0307)	1	1	0	0	5	12	11
Theileria_parva_strain_Muguga_chromosome_4_hypothetical_protein_(TP04_0326)	1	0	0	0	1	2	1
Theileria_parva_strain_Muguga_chromosome_4_hypothetical_protein_(TP04_0331)	1	0	2	0	5	13	4
Theileria_parva_strain_Muguga_chromosome_4_hypothetical_protein_(TP04_0338)	1	0	0	1	2	4	5
Theileria_parva_strain_Muguga_chromosome_4_hypothetical_protein_(TP04_0345)	1	2	0	5	6	14	12
Theileria_parva_strain_Muguga_chromosome_4_hypothetical_protein_(TP04_0372)	1	0	0	2	6	12	8
Theileria_parva_strain_Muguga_chromosome_4_hypothetical_protein_(TP04_0374)	1	2	0	1	22	28	28
Theileria_parva_strain_Muguga_chromosome_4_hypothetical_protein_(TP04_0375)	1	0	0	0	4	6	1
Theileria_parva_strain_Muguga_chromosome_4_hypothetical_protein_(TP04_0390)	1	0	0	0	0	1	0
Theileria_parva_strain_Muguga_chromosome_4_hypothetical_protein_(TP04_0397)	1	0	0	0	0	3	6
Theileria_parva_strain_Muguga_chromosome_4_hypothetical_protein_(TP04_0400)	1	0	0	0	3	28	12
Theileria_parva_strain_Muguga_chromosome_4_hypothetical_protein_(TP04_0414)	1	1	0	0	7	16	9
Theileria_parva_strain_Muguga_chromosome_4_hypothetical_protein_(TP04_0417)	1	0	0	1	0	1	0
Theileria_parva_strain_Muguga_chromosome_4_hypothetical_protein_(TP04_0419)	1	0	0	0	3	1	1
Theileria_parva_strain_Muguga_chromosome_4_hypothetical_protein_(TP04_0426)	1	0	0	0	20	59	33
Theileria_parva_strain_Muguga_chromosome_4_hypothetical_protein_(TP04_0431)	1	0	1	0	5	17	9
Theileria_parva_strain_Muguga_chromosome_4_hypothetical_protein_(TP04_0439)	1	2	0	1	2	1	4
Theileria_parva_strain_Muguga_chromosome_4_hypothetical_protein_(TP04_0442)	1	0	4	1	0	6	1
Theileria_parva_strain_Muguga_chromosome_4_hypothetical_protein_(TP04_0444)	1	0	1	3	8	17	12
Theileria_parva_strain_Muguga_chromosome_4_hypothetical_protein_(TP04_0450)	1	1	0	0	0	1	0
Theileria_parva_strain_Muguga_chromosome_4_hypothetical_protein_(TP04_0454)	1	0	0	0	16	16	10
Theileria_parva_strain_Muguga_chromosome_4_hypothetical_protein_(TP04_0460)	1	0	1	2	2	1	5
Theileria_parva_strain_Muguga_chromosome_4_hypothetical_protein_(TP04_0465)	1	0	0	0	2	3	3
Theileria_parva_strain_Muguga_chromosome_4_hypothetical_protein_(TP04_0477)	1	3	2	0	13	31	13
Theileria_parva_strain_Muguga_chromosome_4_hypothetical_protein_(TP04_0488)	1	0	1	0	18	12	12
Theileria_parva_strain_Muguga_chromosome_4_hypothetical_protein_(TP04_0506)	1	0	0	2	3	1	3
Theileria_parva_strain_Muguga_chromosome_4_hypothetical_protein_(TP04_0508)	1	0	1	0	12	7	9
Theileria_parva_strain_Muguga_chromosome_4_hypothetical_protein_(TP04_0512)	1	0	0	3	11	9	7
Theileria_parva_strain_Muguga_chromosome_4_hypothetical_protein_(TP04_0515)	1	2	7	1	9	11	27
Theileria_parva_strain_Muguga_chromosome_4_hypothetical_protein_(TP04_0519)	1	4	0	0	7	14	16
Theileria_parva_strain_Muguga_chromosome_4_hypothetical_protein_(TP04_0524)	1	1	3	2	5	13	5
Theileria_parva_strain_Muguga_chromosome_4_hypothetical_protein_(TP04_0534)	1	0	0	0	2	3	0
Theileria_parva_strain_Muguga_chromosome_4_hypothetical_protein_(TP04_0545)	1	0	0	0	4	6	3
Theileria_parva_strain_Muguga_chromosome_4_hypothetical_protein_(TP04_0553)	1	0	0	0	4	5	1
Theileria_parva_strain_Muguga_chromosome_4_hypothetical_protein_(TP04_0565)	1	4	2	6	4	5	2
Theileria_parva_strain_Muguga_chromosome_4_hypothetical_protein_(TP04_0573)	1	0	2	1	5	9	5
Theileria_parva_strain_Muguga_chromosome_4_hypothetical_protein_(TP04_0590)	1	0	0	0	0	0	1
Theileria_parva_strain_Muguga_chromosome_4_hypothetical_protein_(TP04_0602)	1	0	0	0	0	2	0
Theileria_parva_strain_Muguga_chromosome_4_hypothetical_protein_(TP04_0609)	1	0	5	0	0	3	0
Theileria_parva_strain_Muguga_chromosome_4_hypothetical_protein_(TP04_0611)	1	1	3	1	13	10	12
Theileria_parva_strain_Muguga_chromosome_4_hypothetical_protein_(TP04_0617)	1	0	3	0	4	8	17
Theileria_parva_strain_Muguga_chromosome_4_hypothetical_protein_(TP04_0623)	1	0	0	0	2	4	1
Theileria_parva_strain_Muguga_chromosome_4_hypothetical_protein_(TP04_0628)	1	1	0	0	1	0	2
Theileria_parva_strain_Muguga_chromosome_4_hypothetical_protein_(TP04_0633)	1	0	0	1	1	2	10
Theileria_parva_strain_Muguga_chromosome_4_hypothetical_protein_(TP04_0634)	1	0	0	1	0	3	2
Theileria_parva_strain_Muguga_chromosome_4_hypothetical_protein_(TP04_0636)	1	1	0	0	0	0	3
Theileria_parva_strain_Muguga_chromosome_4_hypothetical_protein_(TP04_0653)	1	1	7	0	0	10	1
Theileria_parva_strain_Muguga_chromosome_4_hypothetical_protein_(TP04_0662)	1	0	2	2	6	18	16
Theileria_parva_strain_Muguga_chromosome_4_hypothetical_protein_(TP04_0664)	1	0	1	2	0	6	4
Theileria_parva_strain_Muguga_chromosome_4_hypothetical_protein_(TP04_0669)	1	0	6	0	0	3	2
Theileria_parva_strain_Muguga_chromosome_4_hypothetical_protein_(TP04_0691)	1	0	0	0	6	11	7
Theileria_parva_strain_Muguga_chromosome_4_hypothetical_protein_(TP04_0704)	1	27	13	15	5	9	15
Theileria_parva_strain_Muguga_chromosome_4_hypothetical_protein_(TP04_0707)	1	0	0	0	1	0	1
Theileria_parva_strain_Muguga_chromosome_4_hypothetical_protein_(TP04_0709)	1	0	0	0	3	5	6
Theileria_parva_strain_Muguga_chromosome_4_hypothetical_protein_(TP04_0718)	1	0	0	2	0	2	4
Theileria_parva_strain_Muguga_chromosome_4_hypothetical_protein_(TP04_0720)	1	0	0	0	1	6	2
Theileria_parva_strain_Muguga_chromosome_4_hypothetical_protein_(TP04_0721)	1	0	1	0	2	4	8
Theileria_parva_strain_Muguga_chromosome_4_hypothetical_protein_(TP04_0727)	1	0	0	0	5	16	2
Theileria_parva_strain_Muguga_chromosome_4_hypothetical_protein_(TP04_0732)	1	0	0	0	2	9	9
Theileria_parva_strain_Muguga_chromosome_4_hypothetical_protein_(TP04_0757)	1	0	0	0	0	1	0
Theileria_parva_strain_Muguga_chromosome_4_hypothetical_protein_(TP04_0758)	1	1	0	1	9	6	9
Theileria_parva_strain_Muguga_chromosome_4_hypothetical_protein_(TP04_0765)	1	1	0	2	2	2	2
Theileria_parva_strain_Muguga_chromosome_4_hypothetical_protein_(TP04_0775)	1	2	2	0	1	13	8
Theileria_parva_strain_Muguga_chromosome_4_hypothetical_protein_(TP04_0781)	1	0	0	0	0	4	0
Theileria_parva_strain_Muguga_chromosome_4_hypothetical_protein_(TP04_0796)	1	1	1	2	0	9	1
Theileria_parva_strain_Muguga_chromosome_4_hypothetical_protein_(TP04_0810)	1	3	2	0	4	5	4
Theileria_parva_strain_Muguga_chromosome_4_hypothetical_protein_(TP04_0842)	1	0	0	0	0	0	0
Theileria_parva_strain_Muguga_chromosome_4_hypothetical_protein_(TP04_0851)	1	0	1	0	12	16	13
Theileria_parva_strain_Muguga_chromosome_4_hypothetical_protein_(TP04_0856)	1	0	2	1	3	4	3
Theileria_parva_strain_Muguga_chromosome_4_hypothetical_protein_(TP04_0870)	1	1	0	0	8	11	5
Theileria_parva_strain_Muguga_chromosome_4_hypothetical_protein_(TP04_0877)	1	0	1	0	5	8	5
Theileria_parva_strain_Muguga_chromosome_4_hypothetical_protein_(TP04_0885)	1	0	1	0	7	11	3
Theileria_parva_strain_Muguga_chromosome_4_hypothetical_protein_(TP04_0888)	1	0	0	2	16	16	10
Theileria_parva_strain_Muguga_chromosome_4_hypothetical_protein_(TP04_0889)	1	1	4	0	14	26	16
Theileria_parva_strain_Muguga_chromosome_4_hypothetical_protein_(TP04_0892)	1	0	1	1	0	4	1
Theileria_parva_strain_Muguga_chromosome_4_hypothetical_protein_(TP04_0929)	1	0	0	2	0	0	1
Theileria_parva_strain_Muguga_chromosome_4_mannose-6-phosphate_isomerase_(TP04_0879)	1	0	0	0	0	3	2
Theileria_parva_strain_Muguga_chromosome_4_meiotic_recombination_protein	1	0	0	2	0	4	0
Theileria_parva_strain_Muguga_chromosome_4_phosphatidate_cytidylyltransferase_(TP04_0048)	1	0	0	1	7	12	14
Theileria_parva_strain_Muguga_chromosome_4_reticulocyte-binding_protein_(TP04_0523)	1	6	10	6	8	17	20
Theileria_parva_strain_Muguga_chromosome_4_small_heat_shock	1	0	0	0	5	10	1
Theileria_parva_strain_Muguga_chromosome_4_thioredoxin_(TP04_0217)_partial	1	0	1	0	10	35	12
Theileria_parva_strain_Muguga_chromosome_4_tyrosyl-tRNA_synthetase_(TP04_0367)	1	0	0	0	3	9	5
Theileria_parva_strain_Muguga_chromosome_4_valyl-tRNA_synthetase_(TP04_0572)	1	0	0	1	12	25	11
Theileria_parva_strain_Muguga_cytidine_triphosphate_synthetase_(TP02_0838)_partial	1	0	0	1	11	12	19
Theileria_parva_strain_Muguga_cytochrome_c_heme_lyase_(TP02_0784)	1	0	0	0	4	7	7
Theileria_parva_strain_Muguga_dual-specificity_protein_phosphatase_(TP02_0369)_partial	1	0	0	0	17	18	10
Theileria_parva_strain_Muguga_eukaryotic_translation_initiation_factor_3	1	0	3	3	11	47	19
Theileria_parva_strain_Muguga_hypothetical_protein_(TP02_0015)_partial_mRNA	1	0	0	0	4	4	1
Theileria_parva_strain_Muguga_hypothetical_protein_(TP02_0021)_partial_mRNA	1	0	2	0	3	7	4
Theileria_parva_strain_Muguga_hypothetical_protein_(TP02_0033)_partial_mRNA	1	0	0	0	4	13	10
Theileria_parva_strain_Muguga_hypothetical_protein_(TP02_0074)_partial_mRNA	1	0	2	3	4	12	8
Theileria_parva_strain_Muguga_hypothetical_protein_(TP02_0076)_partial_mRNA	1	0	0	0	2	2	2
Theileria_parva_strain_Muguga_hypothetical_protein_(TP02_0079)_partial_mRNA	1	0	0	0	0	2	5
Theileria_parva_strain_Muguga_hypothetical_protein_(TP02_0092)_partial_mRNA	1	1	0	0	3	10	3
Theileria_parva_strain_Muguga_hypothetical_protein_(TP02_0103)_partial_mRNA	1	2	1	3	6	11	4
Theileria_parva_strain_Muguga_hypothetical_protein_(TP02_0105)_partial_mRNA	1	0	0	0	3	5	3
Theileria_parva_strain_Muguga_hypothetical_protein_(TP02_0109)_partial_mRNA	1	0	0	0	2	2	3
Theileria_parva_strain_Muguga_hypothetical_protein_(TP02_0115)_partial_mRNA	1	0	0	0	11	19	7
Theileria_parva_strain_Muguga_hypothetical_protein_(TP02_0122)_partial_mRNA	1	0	0	0	0	0	0
Theileria_parva_strain_Muguga_hypothetical_protein_(TP02_0170)_partial_mRNA	1	2	1	0	0	1	0
Theileria_parva_strain_Muguga_hypothetical_protein_(TP02_0173)_partial_mRNA	1	0	0	0	2	3	4
Theileria_parva_strain_Muguga_hypothetical_protein_(TP02_0176)_partial_mRNA	1	4	5	0	5	15	4
Theileria_parva_strain_Muguga_hypothetical_protein_(TP02_0180)_partial_mRNA	1	0	0	2	0	3	0
Theileria_parva_strain_Muguga_hypothetical_protein_(TP02_0184)_partial_mRNA	1	0	0	0	2	3	4
Theileria_parva_strain_Muguga_hypothetical_protein_(TP02_0186)_partial_mRNA	1	2	2	0	1	5	5
Theileria_parva_strain_Muguga_hypothetical_protein_(TP02_0203)_partial_mRNA	1	0	0	0	7	6	3
Theileria_parva_strain_Muguga_hypothetical_protein_(TP02_0217)_partial_mRNA	1	0	0	0	3	10	2
Theileria_parva_strain_Muguga_hypothetical_protein_(TP02_0223)_partial_mRNA	1	0	1	0	1	0	0
Theileria_parva_strain_Muguga_hypothetical_protein_(TP02_0233)_partial_mRNA	1	0	0	0	10	32	12
Theileria_parva_strain_Muguga_hypothetical_protein_(TP02_0234)_partial_mRNA	1	2	0	1	1	3	3
Theileria_parva_strain_Muguga_hypothetical_protein_(TP02_0250)_partial_mRNA	1	0	0	0	0	10	6
Theileria_parva_strain_Muguga_hypothetical_protein_(TP02_0256)_partial_mRNA	1	0	0	0	1	2	2
Theileria_parva_strain_Muguga_hypothetical_protein_(TP02_0258)_partial_mRNA	1	0	0	0	5	18	7
Theileria_parva_strain_Muguga_hypothetical_protein_(TP02_0262)_partial_mRNA	1	0	0	0	0	3	5
Theileria_parva_strain_Muguga_hypothetical_protein_(TP02_0265)_partial_mRNA	1	0	0	0	0	14	5
Theileria_parva_strain_Muguga_hypothetical_protein_(TP02_0270)_partial_mRNA	1	5	2	1	13	23	31
Theileria_parva_strain_Muguga_hypothetical_protein_(TP02_0273)_partial_mRNA	1	0	0	2	0	3	5
Theileria_parva_strain_Muguga_hypothetical_protein_(TP02_0295)_partial_mRNA	1	2	1	1	10	11	9
Theileria_parva_strain_Muguga_hypothetical_protein_(TP02_0308)_partial_mRNA	1	34	31	30	13	12	12
Theileria_parva_strain_Muguga_hypothetical_protein_(TP02_0330)_partial_mRNA	1	0	1	0	1	8	2
Theileria_parva_strain_Muguga_hypothetical_protein_(TP02_0335)_partial_mRNA	1	0	0	0	8	6	15
Theileria_parva_strain_Muguga_hypothetical_protein_(TP02_0348)_partial_mRNA	1	1	1	4	6	32	7
Theileria_parva_strain_Muguga_hypothetical_protein_(TP02_0357)_partial_mRNA	1	0	1	1	2	5	3
Theileria_parva_strain_Muguga_hypothetical_protein_(TP02_0367)_partial_mRNA	1	0	0	0	7	19	16
Theileria_parva_strain_Muguga_hypothetical_protein_(TP02_0379)_partial_mRNA	1	1	0	0	3	6	3
Theileria_parva_strain_Muguga_hypothetical_protein_(TP02_0381)_partial_mRNA	1	1	2	2	1	9	2
Theileria_parva_strain_Muguga_hypothetical_protein_(TP02_0395)_partial_mRNA	1	5	5	2	7	30	23
Theileria_parva_strain_Muguga_hypothetical_protein_(TP02_0407)_partial_mRNA	1	0	0	0	0	0	0
Theileria_parva_strain_Muguga_hypothetical_protein_(TP02_0414)_partial_mRNA	1	2	1	2	1	14	13
Theileria_parva_strain_Muguga_hypothetical_protein_(TP02_0419)_partial_mRNA	1	0	0	0	0	0	0
Theileria_parva_strain_Muguga_hypothetical_protein_(TP02_0424)_partial_mRNA	1	2	0	0	0	1	0
Theileria_parva_strain_Muguga_hypothetical_protein_(TP02_0430)_partial_mRNA	1	0	5	1	14	28	12
Theileria_parva_strain_Muguga_hypothetical_protein_(TP02_0441)_partial_mRNA	1	0	0	1	1	9	1
Theileria_parva_strain_Muguga_hypothetical_protein_(TP02_0463)_partial_mRNA	1	0	1	0	9	7	2
Theileria_parva_strain_Muguga_hypothetical_protein_(TP02_0465)_partial_mRNA	1	1	2	4	10	9	10
Theileria_parva_strain_Muguga_hypothetical_protein_(TP02_0466)_partial_mRNA	1	0	1	2	2	10	10
Theileria_parva_strain_Muguga_hypothetical_protein_(TP02_0471)_partial_mRNA	1	4	2	1	4	6	3
Theileria_parva_strain_Muguga_hypothetical_protein_(TP02_0478)_partial_mRNA	1	0	0	0	5	10	5
Theileria_parva_strain_Muguga_hypothetical_protein_(TP02_0482)_partial_mRNA	1	1	0	0	2	0	2
Theileria_parva_strain_Muguga_hypothetical_protein_(TP02_0489)_partial_mRNA	1	1	0	0	2	14	6
Theileria_parva_strain_Muguga_hypothetical_protein_(TP02_0513)_partial_mRNA	1	3	9	12	7	11	8
Theileria_parva_strain_Muguga_hypothetical_protein_(TP02_0514)_partial_mRNA	1	0	2	0	6	7	7
Theileria_parva_strain_Muguga_hypothetical_protein_(TP02_0533)_partial_mRNA	1	0	2	2	1	11	13
Theileria_parva_strain_Muguga_hypothetical_protein_(TP02_0534)_partial_mRNA	1	0	0	0	3	2	4
Theileria_parva_strain_Muguga_hypothetical_protein_(TP02_0536)_partial_mRNA	1	8	5	5	10	18	12
Theileria_parva_strain_Muguga_hypothetical_protein_(TP02_0540)_partial_mRNA	1	0	1	0	0	0	3
Theileria_parva_strain_Muguga_hypothetical_protein_(TP02_0549)_partial_mRNA	1	6	2	3	0	3	6
Theileria_parva_strain_Muguga_hypothetical_protein_(TP02_0552)_partial_mRNA	1	0	0	0	0	0	0
Theileria_parva_strain_Muguga_hypothetical_protein_(TP02_0553)_partial_mRNA	1	1	1	0	0	0	0
Theileria_parva_strain_Muguga_hypothetical_protein_(TP02_0573)_partial_mRNA	1	0	0	0	0	3	1
Theileria_parva_strain_Muguga_hypothetical_protein_(TP02_0575)_partial_mRNA	1	0	1	1	23	16	14
Theileria_parva_strain_Muguga_hypothetical_protein_(TP02_0583)_partial_mRNA	1	0	0	0	7	17	17
Theileria_parva_strain_Muguga_hypothetical_protein_(TP02_0586)_partial_mRNA	1	2	0	0	4	13	4
Theileria_parva_strain_Muguga_hypothetical_protein_(TP02_0587)_partial_mRNA	1	0	0	0	1	0	2
Theileria_parva_strain_Muguga_hypothetical_protein_(TP02_0589)_partial_mRNA	1	3	0	0	7	11	3
Theileria_parva_strain_Muguga_hypothetical_protein_(TP02_0594)_partial_mRNA	1	1	0	0	1	1	0
Theileria_parva_strain_Muguga_hypothetical_protein_(TP02_0614)_partial_mRNA	1	0	1	0	3	13	2
Theileria_parva_strain_Muguga_hypothetical_protein_(TP02_0631)_partial_mRNA	1	3	1	2	3	7	3
Theileria_parva_strain_Muguga_hypothetical_protein_(TP02_0641)_partial_mRNA	1	0	0	0	0	5	2
Theileria_parva_strain_Muguga_hypothetical_protein_(TP02_0642)_partial_mRNA	1	1	0	0	4	6	2
Theileria_parva_strain_Muguga_hypothetical_protein_(TP02_0644)_partial_mRNA	1	0	0	0	0	2	0
Theileria_parva_strain_Muguga_hypothetical_protein_(TP02_0646)_partial_mRNA	1	0	0	0	2	3	10
Theileria_parva_strain_Muguga_hypothetical_protein_(TP02_0649)_partial_mRNA	1	0	0	0	6	10	8
Theileria_parva_strain_Muguga_hypothetical_protein_(TP02_0670)_partial_mRNA	1	1	0	0	1	8	6
Theileria_parva_strain_Muguga_hypothetical_protein_(TP02_0673)_partial_mRNA	1	1	2	1	9	15	9
Theileria_parva_strain_Muguga_hypothetical_protein_(TP02_0677)_partial_mRNA	1	1	2	1	3	9	9
Theileria_parva_strain_Muguga_hypothetical_protein_(TP02_0679)_partial_mRNA	1	0	0	0	6	21	9
Theileria_parva_strain_Muguga_hypothetical_protein_(TP02_0682)_partial_mRNA	1	1	1	0	3	9	2
Theileria_parva_strain_Muguga_hypothetical_protein_(TP02_0684)_partial_mRNA	1	2	2	4	3	21	14
Theileria_parva_strain_Muguga_hypothetical_protein_(TP02_0688)_partial_mRNA	1	1	2	0	10	20	17
Theileria_parva_strain_Muguga_hypothetical_protein_(TP02_0696)_partial_mRNA	1	1	0	3	13	26	8
Theileria_parva_strain_Muguga_hypothetical_protein_(TP02_0706)_partial_mRNA	1	1	1	0	1	4	0
Theileria_parva_strain_Muguga_hypothetical_protein_(TP02_0708)_partial_mRNA	1	0	2	0	6	17	8
Theileria_parva_strain_Muguga_hypothetical_protein_(TP02_0714)_partial_mRNA	1	0	0	0	0	1	3
Theileria_parva_strain_Muguga_hypothetical_protein_(TP02_0719)_partial_mRNA	1	0	0	0	0	8	0
Theileria_parva_strain_Muguga_hypothetical_protein_(TP02_0722)_partial_mRNA	1	0	0	0	7	4	10
Theileria_parva_strain_Muguga_hypothetical_protein_(TP02_0731)_partial_mRNA	1	0	1	0	1	0	0
Theileria_parva_strain_Muguga_hypothetical_protein_(TP02_0738)_partial_mRNA	1	3	0	0	5	22	20
Theileria_parva_strain_Muguga_hypothetical_protein_(TP02_0743)_partial_mRNA	1	2	0	1	0	4	3
Theileria_parva_strain_Muguga_hypothetical_protein_(TP02_0755)_partial_mRNA	1	2	1	0	0	1	4
Theileria_parva_strain_Muguga_hypothetical_protein_(TP02_0760)_partial_mRNA	1	0	2	0	0	4	2
Theileria_parva_strain_Muguga_hypothetical_protein_(TP02_0764)_partial_mRNA	1	2	5	4	3	14	6
Theileria_parva_strain_Muguga_hypothetical_protein_(TP02_0777)_partial_mRNA	1	3	4	2	7	5	10
Theileria_parva_strain_Muguga_hypothetical_protein_(TP02_0781)_partial_mRNA	1	0	0	2	3	8	8
Theileria_parva_strain_Muguga_hypothetical_protein_(TP02_0788)_partial_mRNA	1	6	4	11	0	0	0
Theileria_parva_strain_Muguga_hypothetical_protein_(TP02_0795)_partial_mRNA	1	6	7	6	18	30	12
Theileria_parva_strain_Muguga_hypothetical_protein_(TP02_0798)_partial_mRNA	1	2	4	3	3	15	6
Theileria_parva_strain_Muguga_hypothetical_protein_(TP02_0813)_partial_mRNA	1	1	5	1	7	23	13
Theileria_parva_strain_Muguga_hypothetical_protein_(TP02_0814)_partial_mRNA	1	9	4	1	16	19	33
Theileria_parva_strain_Muguga_hypothetical_protein_(TP02_0819)_partial_mRNA	1	1	1	1	3	11	8
Theileria_parva_strain_Muguga_hypothetical_protein_(TP02_0824)_partial_mRNA	1	0	0	0	2	0	0
Theileria_parva_strain_Muguga_hypothetical_protein_(TP02_0825)_partial_mRNA	1	1	3	2	5	4	7
Theileria_parva_strain_Muguga_hypothetical_protein_(TP02_0832)_partial_mRNA	1	0	0	0	4	2	5
Theileria_parva_strain_Muguga_hypothetical_protein_(TP02_0834)_partial_mRNA	1	0	0	0	0	0	0
Theileria_parva_strain_Muguga_hypothetical_protein_(TP02_0835)_partial_mRNA	1	2	1	0	3	6	3
Theileria_parva_strain_Muguga_hypothetical_protein_(TP02_0842)_partial_mRNA	1	0	0	0	6	8	11
Theileria_parva_strain_Muguga_hypothetical_protein_(TP02_0844)_partial_mRNA	1	1	0	2	5	10	5
Theileria_parva_strain_Muguga_hypothetical_protein_(TP02_0845)_partial_mRNA	1	0	4	0	3	1	3
Theileria_parva_strain_Muguga_hypothetical_protein_(TP02_0847)_partial_mRNA	1	0	0	1	8	6	7
Theileria_parva_strain_Muguga_hypothetical_protein_(TP02_0862)_partial_mRNA	1	158	118	55	0	2	3
Theileria_parva_strain_Muguga_hypothetical_protein_(TP02_0865)_partial_mRNA	1	0	0	0	0	0	0
Theileria_parva_strain_Muguga_hypothetical_protein_(TP02_0876)_partial_mRNA	1	0	1	1	1	1	1
Theileria_parva_strain_Muguga_hypothetical_protein_(TP02_0877)_partial_mRNA	1	3	1	1	0	0	0
Theileria_parva_strain_Muguga_hypothetical_protein_(TP02_0878)_partial_mRNA	1	0	1	1	0	0	0
Theileria_parva_strain_Muguga_hypothetical_protein_(TP02_0880)_partial_mRNA	1	0	3	0	1	10	3
Theileria_parva_strain_Muguga_hypothetical_protein_(TP02_0882)_partial_mRNA	1	0	0	0	2	5	5
Theileria_parva_strain_Muguga_hypothetical_protein_(TP02_0887)_partial_mRNA	1	3	3	0	14	10	13
Theileria_parva_strain_Muguga_hypothetical_protein_(TP02_0897)_partial_mRNA	1	2	2	1	3	15	3
Theileria_parva_strain_Muguga_hypothetical_protein_(TP02_0898)_partial_mRNA	1	1	0	0	8	10	11
Theileria_parva_strain_Muguga_hypothetical_protein_(TP02_0899)_partial_mRNA	1	1	2	0	4	16	8
Theileria_parva_strain_Muguga_hypothetical_protein_(TP02_0902)_partial_mRNA	1	0	0	0	5	8	5
Theileria_parva_strain_Muguga_hypothetical_protein_(TP02_0909)_partial_mRNA	1	0	0	0	1	6	4
Theileria_parva_strain_Muguga_hypothetical_protein_(TP02_0924)_partial_mRNA	1	1	0	0	0	7	3
Theileria_parva_strain_Muguga_hypothetical_protein_(TP03_0908)_partial_mRNA	1	7	5	4	0	0	5
Theileria_parva_strain_Muguga_hypothetical_protein_(TP03_0920)_partial_mRNA	1	19	9	9	0	0	0
Theileria_parva_strain_Muguga_hypothetical_protein_(TP03_0921)_partial_mRNA	1	1	9	1	2	0	0
Theileria_parva_strain_Muguga_hypothetical_telomeric_SfiI_fragment_20	1	39	31	30	2	0	0
Theileria_parva_strain_Muguga_methionyl-tRNA_synthetase_(TP02_0124)_partial_mRNA	1	11	22	16	71	105	41
Theileria_parva_strain_Muguga_oxoglutarate/malate_translocator_(TP02_0450)_partial_mRNA	1	1	1	0	0	12	8
Theileria_parva_strain_Muguga_oxysterol-binding_protein_(TP02_0401)_partial_mRNA	1	1	7	2	18	42	19
Theileria_parva_strain_Muguga_pelota_protein_(TP02_0355)_partial_mRNA	1	6	17	19	9	22	5
Theileria_parva_strain_Muguga_peptidyl-prolyl_cis-trans_isomerase_(TP02_0580)_partial	1	0	2	2	5	10	3
Theileria_parva_strain_Muguga_proteasome_regulatory_subunit_(TP02_0201)_partial	1	1	1	2	8	9	5
Theileria_parva_strain_Muguga_proteasome_subunit_alpha_type_1	1	2	3	1	7	17	15
Theileria_parva_strain_Muguga_protein_kinase_(TP02_0191)_partial_mRNA	1	0	0	0	2	7	2
Theileria_parva_strain_Muguga_protein_kinase_(TP02_0320)_partial_mRNA	1	0	0	0	5	12	0
Theileria_parva_strain_Muguga_purine_nucleoside_phosphorylase_(TP02_0437)_partial	1	0	0	0	1	0	1
Theileria_parva_strain_Muguga_purine_nucleoside_phosphorylase_(TP02_0440)_partial	1	0	2	2	0	4	1
Theileria_parva_strain_Muguga_small_nuclear_ribonucleoprotein_D2_(TP02_0729)	1	2	1	1	1	0	1
Theileria_parva_strain_Muguga_small_nuclear_ribonucleoprotein_G_(TP02_0700)	1	0	2	1	1	3	2
Theileria_parva_strain_Muguga_spliceosome_associated_protein_(TP02_0374)_partial	1	2	4	0	5	12	8
Theileria_parva_strain_Muguga_splicing_factor_3A_subunit_2	1	0	1	0	1	2	4
Theileria_parva_strain_Muguga_syntaxin_5_(TP02_0324)_partial_mRNA	1	0	1	0	0	7	6
Theileria_parva_strain_Muguga_tRNA_pseudouridine_synthase_(TP02_0380)_partial	1	1	0	0	0	1	2
Theileria_parva_strain_Muguga_ubiquitin-protein_ligase_(TP02_0025)_partial_mRNA	1	0	1	2	4	7	15
Theileria_parva_strain_Muguga_ubiquitin-protein_ligase_(TP02_0640)_partial_mRNA	1	0	0	0	0	8	3
Theileria_parva_strain_Muguga_ubiquitin_carboxyl-terminal_hydrolase_(TP02_0821)_partial	1	2	0	0	2	15	5
Theileria_parva_telomere-associated_DNA_and_hypothetical_protein_gene_complete	1	14	0	9	4	6	7
Theileria_annulata_28S_ribosomal_RNA_gene_partial_sequence_	2	6	0	3	7	12	5
Theileria_annulata_DEAD-box_family_helicase_putative_(TA10390)_mRNA_complete	2	0	0	0	0	0	0
Theileria_annulata_GDP-mannose_pyrophosphorylase_putative_(TA14300)_mRNA_complete_cds	2	0	0	0	0	0	0
Theileria_annulata_cyclin-dependent_protein_kinase_PHO85_homologue_putative_(TA12515)	2	0	0	0	0	5	1
Theileria_annulata_cytochrome_oxidase_subunit_I_(coxI)_gene_partial	2	3	0	2	2	1	0
Theileria_annulata_heat_shock_protein_90_putative_(TA12105)_mRNA	2	0	0	0	0	0	0
Theileria_annulata_hypothetical_protein_conserved_(TA09385)_mRNA_complete_cds	2	0	0	0	0	0	0
Theileria_annulata_hypothetical_protein_conserved_(TA15925)_mRNA_complete_cds	2	0	0	0	0	0	0
Theileria_annulata_hypothetical_protein_(TA04715)_mRNA_complete_cds_	2	1	0	0	2	0	0
Theileria_annulata_hypothetical_protein_(TA13745)_mRNA_complete_cds_	2	0	0	0	0	0	0
Theileria_annulata_hypothetical_protein_(TA16075)_mRNA_complete_cds_	2	0	0	0	0	0	0
Theileria_annulata_isolate_SKH-30d_internal_transcribed_spacer_1_partial	2	2	0	1	0	3	0
Theileria_annulata_strain_Ankara_hypothetical_protein_(TA16955)_mRNA_complete	2	7	0	6	15	1	2
Theileria_annulata_triosephosphate_isomerase_putative_(TA10540)_mRNA_complete_cds	2	1	0	2	0	0	0
Theileria_parva_TP03_0861_gene_for_P150_microsphere_antigen_complete	2	4	0	14	28	72	29
Theileria_parva_clone_Stabilate_3645_putative_cysteine_protease_(Tp8)	2	0	0	0	10	12	13
Theileria_parva_cyclophilin_1_gene_partial_cds__	2	4	0	8	11	32	13
Theileria_parva_cyclophilin_1_mRNA_complete_cds__	2	3	0	0	9	38	20
Theileria_parva_polymorphic_150_kDa_antigen_(TP-P150)_gene_complete	2	366	0	33	63	31	16
Theileria_parva_strain_KNPW8-48_surface_antigen_(p67)_gene_p67-4	2	0	0	0	0	0	0
Theileria_parva_strain_Muguga_1-deoxy-D-xylulose_5-phosphate_reductoisomerase_(TP02_0073)_partial	2	0	2	0	13	15	10
Theileria_parva_strain_Muguga_26S_proteasome_regulatory_subunit_(TP02_0893)	2	2	2	1	16	13	12
Theileria_parva_strain_Muguga_60S_ribosomal_protein_L29e_(TP02_0080)	2	0	2	0	2	6	18
Theileria_parva_strain_Muguga_60S_ribosomal_protein_L37_(TP02_0235)	2	1	3	1	4	17	3
Theileria_parva_strain_Muguga_60S_ribosomal_protein_L39_(TP02_0283)	2	1	5	2	12	18	6
Theileria_parva_strain_Muguga_ABC_transporter_(TP02_0016)_partial_mRNA	2	1	4	4	0	0	1
Theileria_parva_strain_Muguga_ABC_transporter_(TP02_0940)_partial_mRNA	2	0	1	0	2	3	1
Theileria_parva_strain_Muguga_ATP-dependent_RNA_helicase_(TP02_0431)_partial	2	1	0	4	2	11	15
Theileria_parva_strain_Muguga_ATP-dependent_protease_(TP02_0361)_partial_mRNA	2	1	0	1	6	45	12
Theileria_parva_strain_Muguga_DNA_helicase_(TP02_0509)_partial_mRNA	2	0	0	1	7	11	2
Theileria_parva_strain_Muguga_NADH-cytochrome_B5_reductase_(TP02_0545)_partial	2	1	2	1	1	3	2
Theileria_parva_strain_Muguga_RNA_lariat_debranching_enzyme_(TP02_0548)	2	1	0	2	1	16	3
Theileria_parva_strain_Muguga_UMP-CMP_kinase_(TP02_0690)_partial_mRNA	2	0	0	2	2	8	4
Theileria_parva_strain_Muguga_acyl_carrier_protein_(TP02_0962)_partial	2	6	3	5	10	15	15
Theileria_parva_strain_Muguga_chaperonin_60_kDa_(TP02_0937)_partial	2	2	1	0	16	20	25
Theileria_parva_strain_Muguga_chromosome_1_50S_ribosomal_protein	2	0	0	0	0	0	1
Theileria_parva_strain_Muguga_chromosome_1_ATP-dependent_helicase_(TP01_1132)	2	0	3	1	24	27	20
Theileria_parva_strain_Muguga_chromosome_1_GMP_synthase_(TP01_0862)	2	1	0	0	3	19	1
Theileria_parva_strain_Muguga_chromosome_1_N-methyl-aspartate_receptor_(TP01_0534)	2	1	6	4	47	68	48
Theileria_parva_strain_Muguga_chromosome_1_P-type_ATPase_(TP01_0922)	2	0	2	1	31	38	41
Theileria_parva_strain_Muguga_chromosome_1_RNA_helicase_(TP01_1148)	2	0	0	0	5	22	7
Theileria_parva_strain_Muguga_chromosome_1_adaptin-like_protein_(TP01_0832)	2	0	0	0	4	8	3
Theileria_parva_strain_Muguga_chromosome_1_arginyl-tRNA_synthetase_(TP01_1024)	2	0	0	2	7	8	5
Theileria_parva_strain_Muguga_chromosome_1_cell_cycle_control	2	0	0	0	0	0	4
Theileria_parva_strain_Muguga_chromosome_1_centrin_(TP01_0227)_partial	2	0	0	0	4	4	4
Theileria_parva_strain_Muguga_chromosome_1_choline_kinase_(TP01_0546)	2	4	7	4	9	24	17
Theileria_parva_strain_Muguga_chromosome_1_deoxyuridine_5'-triphosphate_nucleotidohydrolase	2	0	0	0	2	0	3
Theileria_parva_strain_Muguga_chromosome_1_dynein_light_chain	2	0	0	0	1	10	6
Theileria_parva_strain_Muguga_chromosome_1_ferredoxin_NADP_reductase	2	2	3	2	4	12	10
Theileria_parva_strain_Muguga_chromosome_1_glutamyl-tRNA_synthetase_(TP01_1053)	2	1	2	1	9	25	12
Theileria_parva_strain_Muguga_chromosome_1_histone_acetyltransferase_(TP01_0749)	2	1	2	0	0	1	2
Theileria_parva_strain_Muguga_chromosome_1_hypothetical_protein_(TP01_0015)	2	0	3	1	7	23	8
Theileria_parva_strain_Muguga_chromosome_1_hypothetical_protein_(TP01_0036)	2	1	0	1	3	11	14
Theileria_parva_strain_Muguga_chromosome_1_hypothetical_protein_(TP01_0038)	2	0	0	0	3	3	0
Theileria_parva_strain_Muguga_chromosome_1_hypothetical_protein_(TP01_0057)	2	0	1	0	1	5	4
Theileria_parva_strain_Muguga_chromosome_1_hypothetical_protein_(TP01_0059)	2	3	3	1	2	11	1
Theileria_parva_strain_Muguga_chromosome_1_hypothetical_protein_(TP01_0071)	2	21	58	4	3	13	10
Theileria_parva_strain_Muguga_chromosome_1_hypothetical_protein_(TP01_0077)	2	5	0	0	8	6	2
Theileria_parva_strain_Muguga_chromosome_1_hypothetical_protein_(TP01_0094)	2	1	0	0	2	4	3
Theileria_parva_strain_Muguga_chromosome_1_hypothetical_protein_(TP01_0097)	2	0	0	2	6	6	3
Theileria_parva_strain_Muguga_chromosome_1_hypothetical_protein_(TP01_0109)	2	0	0	0	11	17	7
Theileria_parva_strain_Muguga_chromosome_1_hypothetical_protein_(TP01_0128)	2	0	1	1	3	12	3
Theileria_parva_strain_Muguga_chromosome_1_hypothetical_protein_(TP01_0134)	2	0	0	0	0	0	1
Theileria_parva_strain_Muguga_chromosome_1_hypothetical_protein_(TP01_0135)	2	0	1	1	0	0	0
Theileria_parva_strain_Muguga_chromosome_1_hypothetical_protein_(TP01_0138)	2	0	0	1	3	6	1
Theileria_parva_strain_Muguga_chromosome_1_hypothetical_protein_(TP01_0143)	2	0	0	0	10	21	12
Theileria_parva_strain_Muguga_chromosome_1_hypothetical_protein_(TP01_0154)	2	0	0	2	5	9	7
Theileria_parva_strain_Muguga_chromosome_1_hypothetical_protein_(TP01_0169)	2	1	2	1	37	16	45
Theileria_parva_strain_Muguga_chromosome_1_hypothetical_protein_(TP01_0172)	2	1	0	0	0	1	0
Theileria_parva_strain_Muguga_chromosome_1_hypothetical_protein_(TP01_0175)	2	0	0	0	2	2	0
Theileria_parva_strain_Muguga_chromosome_1_hypothetical_protein_(TP01_0197)	2	0	0	1	4	16	2
Theileria_parva_strain_Muguga_chromosome_1_hypothetical_protein_(TP01_0203)	2	0	0	1	9	13	8
Theileria_parva_strain_Muguga_chromosome_1_hypothetical_protein_(TP01_0214)	2	0	0	0	2	0	3
Theileria_parva_strain_Muguga_chromosome_1_hypothetical_protein_(TP01_0223)	2	0	0	1	13	9	9
Theileria_parva_strain_Muguga_chromosome_1_hypothetical_protein_(TP01_0237)	2	0	0	0	0	8	1
Theileria_parva_strain_Muguga_chromosome_1_hypothetical_protein_(TP01_0243)	2	0	7	5	0	25	17
Theileria_parva_strain_Muguga_chromosome_1_hypothetical_protein_(TP01_0250)	2	0	0	0	8	2	2
Theileria_parva_strain_Muguga_chromosome_1_hypothetical_protein_(TP01_0260)	2	0	0	0	16	16	13
Theileria_parva_strain_Muguga_chromosome_1_hypothetical_protein_(TP01_0261)	2	0	0	0	21	25	12
Theileria_parva_strain_Muguga_chromosome_1_hypothetical_protein_(TP01_0275)	2	5	1	0	10	11	14
Theileria_parva_strain_Muguga_chromosome_1_hypothetical_protein_(TP01_0315)	2	4	35	24	24	32	31
Theileria_parva_strain_Muguga_chromosome_1_hypothetical_protein_(TP01_0339)	2	1	4	3	8	26	1
Theileria_parva_strain_Muguga_chromosome_1_hypothetical_protein_(TP01_0353)	2	0	3	1	27	15	18
Theileria_parva_strain_Muguga_chromosome_1_hypothetical_protein_(TP01_0354)	2	0	0	1	21	12	14
Theileria_parva_strain_Muguga_chromosome_1_hypothetical_protein_(TP01_0370)	2	2	4	1	5	9	8
Theileria_parva_strain_Muguga_chromosome_1_hypothetical_protein_(TP01_0395)	2	0	0	0	2	0	4
Theileria_parva_strain_Muguga_chromosome_1_hypothetical_protein_(TP01_0396)	2	0	0	0	7	12	7
Theileria_parva_strain_Muguga_chromosome_1_hypothetical_protein_(TP01_0404)	2	1	1	1	2	5	4
Theileria_parva_strain_Muguga_chromosome_1_hypothetical_protein_(TP01_0408)	2	0	2	2	0	6	2
Theileria_parva_strain_Muguga_chromosome_1_hypothetical_protein_(TP01_0418)	2	7	2	2	4	5	8
Theileria_parva_strain_Muguga_chromosome_1_hypothetical_protein_(TP01_0425)	2	1	0	0	0	5	3
Theileria_parva_strain_Muguga_chromosome_1_hypothetical_protein_(TP01_0438)	2	5	1	0	3	4	2
Theileria_parva_strain_Muguga_chromosome_1_hypothetical_protein_(TP01_0443)	2	1	1	1	10	17	10
Theileria_parva_strain_Muguga_chromosome_1_hypothetical_protein_(TP01_0470)	2	13	12	4	16	24	14
Theileria_parva_strain_Muguga_chromosome_1_hypothetical_protein_(TP01_0477)	2	3	3	1	2	5	3
Theileria_parva_strain_Muguga_chromosome_1_hypothetical_protein_(TP01_0493)	2	0	0	0	0	0	2
Theileria_parva_strain_Muguga_chromosome_1_hypothetical_protein_(TP01_0512)	2	4	3	1	17	18	6
Theileria_parva_strain_Muguga_chromosome_1_hypothetical_protein_(TP01_0526)	2	0	0	1	3	3	2
Theileria_parva_strain_Muguga_chromosome_1_hypothetical_protein_(TP01_0533)	2	4	0	0	3	4	15
Theileria_parva_strain_Muguga_chromosome_1_hypothetical_protein_(TP01_0550)	2	0	0	0	2	1	3
Theileria_parva_strain_Muguga_chromosome_1_hypothetical_protein_(TP01_0559)	2	3	3	4	8	10	5
Theileria_parva_strain_Muguga_chromosome_1_hypothetical_protein_(TP01_0563)	2	0	0	0	0	1	0
Theileria_parva_strain_Muguga_chromosome_1_hypothetical_protein_(TP01_0568)	2	6	1	6	3	7	5
Theileria_parva_strain_Muguga_chromosome_1_hypothetical_protein_(TP01_0581)	2	1	0	0	6	9	10
Theileria_parva_strain_Muguga_chromosome_1_hypothetical_protein_(TP01_0596)	2	3	4	0	7	4	9
Theileria_parva_strain_Muguga_chromosome_1_hypothetical_protein_(TP01_0632)	2	0	5	2	3	7	9
Theileria_parva_strain_Muguga_chromosome_1_hypothetical_protein_(TP01_0679)	2	0	0	0	0	2	0
Theileria_parva_strain_Muguga_chromosome_1_hypothetical_protein_(TP01_0696)	2	0	0	0	0	0	0
Theileria_parva_strain_Muguga_chromosome_1_hypothetical_protein_(TP01_0697)	2	10	6	7	6	13	7
Theileria_parva_strain_Muguga_chromosome_1_hypothetical_protein_(TP01_0708)	2	0	0	0	2	2	0
Theileria_parva_strain_Muguga_chromosome_1_hypothetical_protein_(TP01_0718)	2	1	0	2	12	19	12
Theileria_parva_strain_Muguga_chromosome_1_hypothetical_protein_(TP01_0744)	2	3	2	3	4	3	7
Theileria_parva_strain_Muguga_chromosome_1_hypothetical_protein_(TP01_0746)	2	1	2	3	7	13	11
Theileria_parva_strain_Muguga_chromosome_1_hypothetical_protein_(TP01_0747)	2	2	0	1	6	17	12
Theileria_parva_strain_Muguga_chromosome_1_hypothetical_protein_(TP01_0769)	2	0	0	2	2	4	4
Theileria_parva_strain_Muguga_chromosome_1_hypothetical_protein_(TP01_0777)	2	30	34	32	25	27	29
Theileria_parva_strain_Muguga_chromosome_1_hypothetical_protein_(TP01_0790)	2	0	0	0	2	8	4
Theileria_parva_strain_Muguga_chromosome_1_hypothetical_protein_(TP01_0797)	2	1	2	0	11	15	14
Theileria_parva_strain_Muguga_chromosome_1_hypothetical_protein_(TP01_0803)	2	0	2	0	4	4	1
Theileria_parva_strain_Muguga_chromosome_1_hypothetical_protein_(TP01_0816)	2	0	0	0	3	8	2
Theileria_parva_strain_Muguga_chromosome_1_hypothetical_protein_(TP01_0831)	2	0	0	0	4	6	7
Theileria_parva_strain_Muguga_chromosome_1_hypothetical_protein_(TP01_0839)	2	0	0	0	4	14	2
Theileria_parva_strain_Muguga_chromosome_1_hypothetical_protein_(TP01_0887)	2	0	1	0	4	16	9
Theileria_parva_strain_Muguga_chromosome_1_hypothetical_protein_(TP01_0893)	2	2	5	8	0	1	4
Theileria_parva_strain_Muguga_chromosome_1_hypothetical_protein_(TP01_0896)	2	2	1	0	1	6	6
Theileria_parva_strain_Muguga_chromosome_1_hypothetical_protein_(TP01_0902)	2	2	0	0	8	10	9
Theileria_parva_strain_Muguga_chromosome_1_hypothetical_protein_(TP01_0905)	2	0	1	1	1	7	1
Theileria_parva_strain_Muguga_chromosome_1_hypothetical_protein_(TP01_0906)	2	0	0	0	0	1	0
Theileria_parva_strain_Muguga_chromosome_1_hypothetical_protein_(TP01_0907)	2	2	0	2	2	10	0
Theileria_parva_strain_Muguga_chromosome_1_hypothetical_protein_(TP01_0916)	2	2	1	5	4	3	2
Theileria_parva_strain_Muguga_chromosome_1_hypothetical_protein_(TP01_0920)	2	0	0	0	0	6	2
Theileria_parva_strain_Muguga_chromosome_1_hypothetical_protein_(TP01_0938)	2	1	1	0	6	8	10
Theileria_parva_strain_Muguga_chromosome_1_hypothetical_protein_(TP01_0948)	2	0	0	0	2	5	3
Theileria_parva_strain_Muguga_chromosome_1_hypothetical_protein_(TP01_0954)	2	1	0	1	2	1	2
Theileria_parva_strain_Muguga_chromosome_1_hypothetical_protein_(TP01_0976)	2	0	0	0	10	16	11
Theileria_parva_strain_Muguga_chromosome_1_hypothetical_protein_(TP01_0988)	2	0	0	0	4	5	2
Theileria_parva_strain_Muguga_chromosome_1_hypothetical_protein_(TP01_0995)	2	0	1	0	4	5	8
Theileria_parva_strain_Muguga_chromosome_1_hypothetical_protein_(TP01_1005)	2	0	0	0	6	4	4
Theileria_parva_strain_Muguga_chromosome_1_hypothetical_protein_(TP01_1007)	2	2	0	0	2	10	7
Theileria_parva_strain_Muguga_chromosome_1_hypothetical_protein_(TP01_1010)	2	1	0	1	2	4	2
Theileria_parva_strain_Muguga_chromosome_1_hypothetical_protein_(TP01_1013)	2	0	0	0	4	6	2
Theileria_parva_strain_Muguga_chromosome_1_hypothetical_protein_(TP01_1025)	2	0	0	0	10	11	14
Theileria_parva_strain_Muguga_chromosome_1_hypothetical_protein_(TP01_1044)	2	0	1	0	2	0	0
Theileria_parva_strain_Muguga_chromosome_1_hypothetical_protein_(TP01_1055)	2	0	0	0	7	1	10
Theileria_parva_strain_Muguga_chromosome_1_hypothetical_protein_(TP01_1059)	2	2	4	2	6	15	15
Theileria_parva_strain_Muguga_chromosome_1_hypothetical_protein_(TP01_1061)	2	0	0	0	8	5	5
Theileria_parva_strain_Muguga_chromosome_1_hypothetical_protein_(TP01_1067)	2	3	4	2	6	7	8
Theileria_parva_strain_Muguga_chromosome_1_hypothetical_protein_(TP01_1075)	2	0	1	1	1	1	0
Theileria_parva_strain_Muguga_chromosome_1_hypothetical_protein_(TP01_1077)	2	9	2	2	3	4	1
Theileria_parva_strain_Muguga_chromosome_1_hypothetical_protein_(TP01_1078)	2	0	0	0	3	2	5
Theileria_parva_strain_Muguga_chromosome_1_hypothetical_protein_(TP01_1095)	2	0	0	0	3	4	9
Theileria_parva_strain_Muguga_chromosome_1_hypothetical_protein_(TP01_1098)	2	0	0	0	4	14	6
Theileria_parva_strain_Muguga_chromosome_1_hypothetical_protein_(TP01_1110)	2	0	5	1	1	10	5
Theileria_parva_strain_Muguga_chromosome_1_hypothetical_protein_(TP01_1117)	2	0	0	0	2	8	1
Theileria_parva_strain_Muguga_chromosome_1_hypothetical_protein_(TP01_1123)	2	0	0	0	2	2	3
Theileria_parva_strain_Muguga_chromosome_1_hypothetical_protein_(TP01_1134)	2	0	0	0	3	27	14
Theileria_parva_strain_Muguga_chromosome_1_hypothetical_protein_(TP01_1138)	2	0	0	1	2	12	3
Theileria_parva_strain_Muguga_chromosome_1_hypothetical_protein_(TP01_1139)	2	2	5	4	15	30	21
Theileria_parva_strain_Muguga_chromosome_1_hypothetical_protein_(TP01_1159)	2	0	3	1	8	37	11
Theileria_parva_strain_Muguga_chromosome_1_hypothetical_protein_(TP01_1161)	2	0	2	0	0	2	0
Theileria_parva_strain_Muguga_chromosome_1_hypothetical_protein_(TP01_1163)	2	1	3	0	4	7	11
Theileria_parva_strain_Muguga_chromosome_1_hypothetical_protein_(TP01_1173)	2	0	0	0	2	13	10
Theileria_parva_strain_Muguga_chromosome_1_hypothetical_protein_(TP01_1198)	2	0	0	0	8	12	8
Theileria_parva_strain_Muguga_chromosome_1_hypothetical_protein_(TP01_1213)	2	1	0	0	15	21	13
Theileria_parva_strain_Muguga_chromosome_1_hypothetical_protein_(TP01_1214)	2	0	2	2	2	8	7
Theileria_parva_strain_Muguga_chromosome_1_lipoate-protein_ligase_A	2	0	0	0	6	18	12
Theileria_parva_strain_Muguga_chromosome_1_mitochondrial_import_receptor	2	0	3	2	8	26	15
Theileria_parva_strain_Muguga_chromosome_1_mitochondrial_intermediate_peptidase	2	3	1	1	9	14	7
Theileria_parva_strain_Muguga_chromosome_1_myosin_A_(TP01_0500)	2	0	0	0	4	9	7
Theileria_parva_strain_Muguga_chromosome_1_protein_kinase_(TP01_0925)	2	0	0	0	8	25	13
Theileria_parva_strain_Muguga_chromosome_1_replication_factor_C	2	3	3	4	1	24	14
Theileria_parva_strain_Muguga_chromosome_1_ribosomal_protein_L223	2	0	0	0	11	12	6
Theileria_parva_strain_Muguga_chromosome_1_schizont_protein_E	2	1	0	0	8	19	8
Theileria_parva_strain_Muguga_chromosome_1_tRNA_delta(2)-isopentenylpyrophosphate_transferase	2	0	0	2	10	16	24
Theileria_parva_strain_Muguga_chromosome_1_translation_elongation_factor	2	0	0	2	3	10	8
Theileria_parva_strain_Muguga_chromosome_1_tubulin_subunit_alpha	2	0	0	0	6	9	3
Theileria_parva_strain_Muguga_chromosome_1_ubiquitin_conjugating_enzyme	2	1	1	2	0	19	5
Theileria_parva_strain_Muguga_chromosome_3_2-oxoglutarate_dehydrogenase_e1	2	0	2	2	12	30	25
Theileria_parva_strain_Muguga_chromosome_3_4-methyl-5(b-hydroxyethyl)-thiazole_monophosphate_biosynthesis	2	0	3	12	2	5	3
Theileria_parva_strain_Muguga_chromosome_3_ATP-dependent_DNA_helicase	2	0	0	0	13	24	4
Theileria_parva_strain_Muguga_chromosome_3_DNA_topoisomerase_III	2	0	0	1	10	14	10
Theileria_parva_strain_Muguga_chromosome_3_GPI-anchor_transamidase_(TP03_0846)	2	1	1	0	2	6	3
Theileria_parva_strain_Muguga_chromosome_3_RNA_helicase_(TP03_0216)	2	0	6	6	6	7	8
Theileria_parva_strain_Muguga_chromosome_3_cathepsin_C_(TP03_0357)	2	1	1	2	0	3	3
Theileria_parva_strain_Muguga_chromosome_3_cysteine_proteinase_(TP03_0280)	2	1	0	0	1	3	5
Theileria_parva_strain_Muguga_chromosome_3_cysteinyl-tRNA_synthetase_(TP03_0065)	2	0	0	1	4	23	10
Theileria_parva_strain_Muguga_chromosome_3_elongation_factor_G	2	1	0	0	2	24	16
Theileria_parva_strain_Muguga_chromosome_3_glucose-6-phosphate_dehydrogenase-6-phosphogluconolactonase_(TP03_0558)	2	1	1	1	12	33	19
Theileria_parva_strain_Muguga_chromosome_3_hypothetical_protein_(TP03_0015)	2	0	0	0	1	17	1
Theileria_parva_strain_Muguga_chromosome_3_hypothetical_protein_(TP03_0029)	2	2	0	0	5	10	9
Theileria_parva_strain_Muguga_chromosome_3_hypothetical_protein_(TP03_0053)	2	0	7	2	4	9	8
Theileria_parva_strain_Muguga_chromosome_3_hypothetical_protein_(TP03_0082)	2	0	1	0	6	11	11
Theileria_parva_strain_Muguga_chromosome_3_hypothetical_protein_(TP03_0083)	2	1	0	0	0	2	2
Theileria_parva_strain_Muguga_chromosome_3_hypothetical_protein_(TP03_0099)	2	0	0	0	0	0	0
Theileria_parva_strain_Muguga_chromosome_3_hypothetical_protein_(TP03_0102)	2	26	23	28	6	7	9
Theileria_parva_strain_Muguga_chromosome_3_hypothetical_protein_(TP03_0103)	2	0	1	0	0	0	0
Theileria_parva_strain_Muguga_chromosome_3_hypothetical_protein_(TP03_0112)	2	1	1	0	6	9	7
Theileria_parva_strain_Muguga_chromosome_3_hypothetical_protein_(TP03_0127)	2	0	0	0	0	1	0
Theileria_parva_strain_Muguga_chromosome_3_hypothetical_protein_(TP03_0129)	2	0	2	1	14	34	21
Theileria_parva_strain_Muguga_chromosome_3_hypothetical_protein_(TP03_0150)	2	0	1	0	1	3	0
Theileria_parva_strain_Muguga_chromosome_3_hypothetical_protein_(TP03_0158)	2	0	0	0	6	6	6
Theileria_parva_strain_Muguga_chromosome_3_hypothetical_protein_(TP03_0182)	2	0	0	0	4	13	20
Theileria_parva_strain_Muguga_chromosome_3_hypothetical_protein_(TP03_0201)	2	0	0	0	7	7	4
Theileria_parva_strain_Muguga_chromosome_3_hypothetical_protein_(TP03_0203)	2	0	0	0	4	10	14
Theileria_parva_strain_Muguga_chromosome_3_hypothetical_protein_(TP03_0232)	2	0	0	0	2	10	6
Theileria_parva_strain_Muguga_chromosome_3_hypothetical_protein_(TP03_0240)	2	0	0	0	1	3	0
Theileria_parva_strain_Muguga_chromosome_3_hypothetical_protein_(TP03_0241)	2	0	5	7	4	8	14
Theileria_parva_strain_Muguga_chromosome_3_hypothetical_protein_(TP03_0262)	2	3	1	3	7	4	12
Theileria_parva_strain_Muguga_chromosome_3_hypothetical_protein_(TP03_0288)	2	0	0	0	5	5	7
Theileria_parva_strain_Muguga_chromosome_3_hypothetical_protein_(TP03_0308)	2	0	0	0	1	1	0
Theileria_parva_strain_Muguga_chromosome_3_hypothetical_protein_(TP03_0323)	2	0	2	0	4	8	8
Theileria_parva_strain_Muguga_chromosome_3_hypothetical_protein_(TP03_0329)	2	0	0	0	4	4	2
Theileria_parva_strain_Muguga_chromosome_3_hypothetical_protein_(TP03_0330)	2	4	5	2	6	19	13
Theileria_parva_strain_Muguga_chromosome_3_hypothetical_protein_(TP03_0333)	2	1	1	1	2	2	2
Theileria_parva_strain_Muguga_chromosome_3_hypothetical_protein_(TP03_0336)	2	0	0	2	27	19	14
Theileria_parva_strain_Muguga_chromosome_3_hypothetical_protein_(TP03_0341)	2	1	0	1	5	13	5
Theileria_parva_strain_Muguga_chromosome_3_hypothetical_protein_(TP03_0360)	2	1	0	0	6	7	15
Theileria_parva_strain_Muguga_chromosome_3_hypothetical_protein_(TP03_0366)	2	0	0	0	7	27	16
Theileria_parva_strain_Muguga_chromosome_3_hypothetical_protein_(TP03_0369)	2	0	1	0	0	5	6
Theileria_parva_strain_Muguga_chromosome_3_hypothetical_protein_(TP03_0381)	2	0	0	0	0	2	1
Theileria_parva_strain_Muguga_chromosome_3_hypothetical_protein_(TP03_0390)	2	1	0	0	0	3	7
Theileria_parva_strain_Muguga_chromosome_3_hypothetical_protein_(TP03_0397)	2	0	0	0	3	16	7
Theileria_parva_strain_Muguga_chromosome_3_hypothetical_protein_(TP03_0401)	2	0	1	0	1	5	2
Theileria_parva_strain_Muguga_chromosome_3_hypothetical_protein_(TP03_0404)	2	2	0	4	5	18	12
Theileria_parva_strain_Muguga_chromosome_3_hypothetical_protein_(TP03_0409)	2	2	0	0	10	4	11
Theileria_parva_strain_Muguga_chromosome_3_hypothetical_protein_(TP03_0411)	2	0	0	0	3	4	3
Theileria_parva_strain_Muguga_chromosome_3_hypothetical_protein_(TP03_0414)	2	2	2	2	1	17	4
Theileria_parva_strain_Muguga_chromosome_3_hypothetical_protein_(TP03_0437)	2	1	4	1	2	1	3
Theileria_parva_strain_Muguga_chromosome_3_hypothetical_protein_(TP03_0438)	2	8	11	4	7	54	43
Theileria_parva_strain_Muguga_chromosome_3_hypothetical_protein_(TP03_0444)	2	0	0	1	3	5	1
Theileria_parva_strain_Muguga_chromosome_3_hypothetical_protein_(TP03_0465)	2	0	0	0	3	16	8
Theileria_parva_strain_Muguga_chromosome_3_hypothetical_protein_(TP03_0466)	2	0	0	2	4	15	10
Theileria_parva_strain_Muguga_chromosome_3_hypothetical_protein_(TP03_0492)	2	0	0	0	12	20	12
Theileria_parva_strain_Muguga_chromosome_3_hypothetical_protein_(TP03_0498)	2	1	1	2	6	9	7
Theileria_parva_strain_Muguga_chromosome_3_hypothetical_protein_(TP03_0506)	2	1	0	0	10	17	6
Theileria_parva_strain_Muguga_chromosome_3_hypothetical_protein_(TP03_0513)	2	1	3	7	5	17	16
Theileria_parva_strain_Muguga_chromosome_3_hypothetical_protein_(TP03_0518)	2	0	0	1	2	21	7
Theileria_parva_strain_Muguga_chromosome_3_hypothetical_protein_(TP03_0523)	2	0	1	0	5	7	3
Theileria_parva_strain_Muguga_chromosome_3_hypothetical_protein_(TP03_0524)	2	0	0	1	4	14	6
Theileria_parva_strain_Muguga_chromosome_3_hypothetical_protein_(TP03_0547)	2	3	4	0	6	19	7
Theileria_parva_strain_Muguga_chromosome_3_hypothetical_protein_(TP03_0556)	2	2	0	0	28	21	16
Theileria_parva_strain_Muguga_chromosome_3_hypothetical_protein_(TP03_0571)	2	1	0	0	16	15	14
Theileria_parva_strain_Muguga_chromosome_3_hypothetical_protein_(TP03_0579)	2	1	1	0	15	24	11
Theileria_parva_strain_Muguga_chromosome_3_hypothetical_protein_(TP03_0587)	2	3	1	1	14	32	29
Theileria_parva_strain_Muguga_chromosome_3_hypothetical_protein_(TP03_0590)	2	0	1	0	23	45	16
Theileria_parva_strain_Muguga_chromosome_3_hypothetical_protein_(TP03_0591)	2	0	1	1	6	18	10
Theileria_parva_strain_Muguga_chromosome_3_hypothetical_protein_(TP03_0599)	2	9	9	10	5	9	8
Theileria_parva_strain_Muguga_chromosome_3_hypothetical_protein_(TP03_0606)	2	0	0	0	3	11	3
Theileria_parva_strain_Muguga_chromosome_3_hypothetical_protein_(TP03_0620)	2	1	5	0	7	9	7
Theileria_parva_strain_Muguga_chromosome_3_hypothetical_protein_(TP03_0630)	2	0	0	1	2	10	9
Theileria_parva_strain_Muguga_chromosome_3_hypothetical_protein_(TP03_0642)	2	0	1	0	5	6	9
Theileria_parva_strain_Muguga_chromosome_3_hypothetical_protein_(TP03_0648)	2	0	0	0	5	2	2
Theileria_parva_strain_Muguga_chromosome_3_hypothetical_protein_(TP03_0650)	2	3	0	3	3	9	4
Theileria_parva_strain_Muguga_chromosome_3_hypothetical_protein_(TP03_0679)	2	0	1	0	1	13	7
Theileria_parva_strain_Muguga_chromosome_3_hypothetical_protein_(TP03_0680)	2	0	1	0	0	0	0
Theileria_parva_strain_Muguga_chromosome_3_hypothetical_protein_(TP03_0681)	2	0	3	0	1	4	3
Theileria_parva_strain_Muguga_chromosome_3_hypothetical_protein_(TP03_0689)	2	0	0	0	1	6	5
Theileria_parva_strain_Muguga_chromosome_3_hypothetical_protein_(TP03_0724)	2	0	0	0	3	1	2
Theileria_parva_strain_Muguga_chromosome_3_hypothetical_protein_(TP03_0734)	2	0	3	1	4	10	8
Theileria_parva_strain_Muguga_chromosome_3_hypothetical_protein_(TP03_0737)	2	0	0	1	7	13	9
Theileria_parva_strain_Muguga_chromosome_3_hypothetical_protein_(TP03_0781)	2	0	2	0	2	4	3
Theileria_parva_strain_Muguga_chromosome_3_hypothetical_protein_(TP03_0784)	2	0	2	6	8	13	17
Theileria_parva_strain_Muguga_chromosome_3_hypothetical_protein_(TP03_0788)	2	0	0	0	6	11	18
Theileria_parva_strain_Muguga_chromosome_3_hypothetical_protein_(TP03_0790)	2	0	0	0	4	18	10
Theileria_parva_strain_Muguga_chromosome_3_hypothetical_protein_(TP03_0795)	2	0	1	0	2	2	1
Theileria_parva_strain_Muguga_chromosome_3_hypothetical_protein_(TP03_0823)	2	0	2	0	7	26	19
Theileria_parva_strain_Muguga_chromosome_3_hypothetical_protein_(TP03_0829)	2	0	0	0	1	0	0
Theileria_parva_strain_Muguga_chromosome_3_hypothetical_protein_(TP03_0844)	2	3	2	4	6	11	8
Theileria_parva_strain_Muguga_chromosome_3_hypothetical_protein_(TP03_0859)	2	0	0	0	7	9	8
Theileria_parva_strain_Muguga_chromosome_3_hypothetical_protein_(TP03_0862)	2	2	4	1	4	0	1
Theileria_parva_strain_Muguga_chromosome_3_hypothetical_protein_(TP03_0893)	2	66	68	70	6	24	12
Theileria_parva_strain_Muguga_chromosome_3_hypothetical_protein_(TP03_0900)	2	6	5	3	18	19	28
Theileria_parva_strain_Muguga_chromosome_3_membrane_transporter_(TP03_0374)	2	2	1	0	17	22	21
Theileria_parva_strain_Muguga_chromosome_3_methyltransferase_(TP03_0020)_partial	2	0	0	1	2	20	4
Theileria_parva_strain_Muguga_chromosome_3_microtubule_associated_protein	2	2	0	0	12	11	19
Theileria_parva_strain_Muguga_chromosome_3_mitochondrial_carrier_protein	2	2	2	0	8	9	5
Theileria_parva_strain_Muguga_chromosome_3_origin_recognition_complex	2	0	1	0	17	22	17
Theileria_parva_strain_Muguga_chromosome_3_phosphate_translocator_(TP03_0536)	2	0	0	0	7	22	18
Theileria_parva_strain_Muguga_chromosome_3_prenyl_transferase_(TP03_0238)	2	0	0	0	4	1	1
Theileria_parva_strain_Muguga_chromosome_3_protein_transport_protein	2	2	8	2	9	39	21
Theileria_parva_strain_Muguga_chromosome_3_small_nuclear_ribonucleoprotein	2	1	1	0	8	13	4
Theileria_parva_strain_Muguga_chromosome_3_ubiquitin_(TP03_0622)_partial	2	0	1	1	2	1	2
Theileria_parva_strain_Muguga_chromosome_4_ABC_transporter_(TP04_0914)	2	0	0	0	0	7	1
Theileria_parva_strain_Muguga_chromosome_4_DNA_repair_exonuclease	2	0	1	1	14	21	14
Theileria_parva_strain_Muguga_chromosome_4_RNA_polymerase_small	2	0	1	0	0	11	1
Theileria_parva_strain_Muguga_chromosome_4_U2_small_nuclear	2	0	0	0	2	5	9
Theileria_parva_strain_Muguga_chromosome_4_adenylosuccinate_synthase_(TP04_0033)	2	0	2	6	4	3	6
Theileria_parva_strain_Muguga_chromosome_4_arginyl-tRNA_synthetase_(TP04_0389)	2	1	0	1	5	27	8
Theileria_parva_strain_Muguga_chromosome_4_dihydroorotase_(TP04_0882)_partial	2	0	0	0	3	8	0
Theileria_parva_strain_Muguga_chromosome_4_ethanolamine-phosphate_cytidylyltransferase_(TP04_0187)	2	5	3	1	5	6	9
Theileria_parva_strain_Muguga_chromosome_4_exoribonuclease_(TP04_0369)_partial	2	7	5	5	3	15	3
Theileria_parva_strain_Muguga_chromosome_4_ferlin_(TP04_0211)_partial	2	0	0	0	0	3	1
Theileria_parva_strain_Muguga_chromosome_4_fibrillarin_(TP04_0795)_partial	2	2	5	1	11	25	9
Theileria_parva_strain_Muguga_chromosome_4_glucose_inhibited_division	2	0	2	1	5	18	24
Theileria_parva_strain_Muguga_chromosome_4_hemolysin_(TP04_0201)_partial	2	0	0	0	2	5	2
Theileria_parva_strain_Muguga_chromosome_4_hypothetical_protein_(TP04_0053)	2	0	0	0	2	0	0
Theileria_parva_strain_Muguga_chromosome_4_hypothetical_protein_(TP04_0056)	2	25	45	27	5	10	5
Theileria_parva_strain_Muguga_chromosome_4_hypothetical_protein_(TP04_0062)	2	0	0	0	8	15	9
Theileria_parva_strain_Muguga_chromosome_4_hypothetical_protein_(TP04_0067)	2	0	0	1	3	24	11
Theileria_parva_strain_Muguga_chromosome_4_hypothetical_protein_(TP04_0074)	2	0	3	4	9	15	3
Theileria_parva_strain_Muguga_chromosome_4_hypothetical_protein_(TP04_0079)	2	6	9	7	14	13	15
Theileria_parva_strain_Muguga_chromosome_4_hypothetical_protein_(TP04_0091)	2	2	1	0	49	97	40
Theileria_parva_strain_Muguga_chromosome_4_hypothetical_protein_(TP04_0145)	2	0	0	0	0	0	0
Theileria_parva_strain_Muguga_chromosome_4_hypothetical_protein_(TP04_0173)	2	1	1	2	0	13	6
Theileria_parva_strain_Muguga_chromosome_4_hypothetical_protein_(TP04_0175)	2	5	13	6	23	37	24
Theileria_parva_strain_Muguga_chromosome_4_hypothetical_protein_(TP04_0182)	2	5	8	0	12	25	15
Theileria_parva_strain_Muguga_chromosome_4_hypothetical_protein_(TP04_0188)	2	0	0	0	0	0	2
Theileria_parva_strain_Muguga_chromosome_4_hypothetical_protein_(TP04_0205)	2	0	0	0	0	4	3
Theileria_parva_strain_Muguga_chromosome_4_hypothetical_protein_(TP04_0206)	2	0	0	0	5	5	3
Theileria_parva_strain_Muguga_chromosome_4_hypothetical_protein_(TP04_0214)	2	0	1	0	11	22	9
Theileria_parva_strain_Muguga_chromosome_4_hypothetical_protein_(TP04_0220)	2	3	6	2	3	14	4
Theileria_parva_strain_Muguga_chromosome_4_hypothetical_protein_(TP04_0222)	2	0	1	0	3	7	6
Theileria_parva_strain_Muguga_chromosome_4_hypothetical_protein_(TP04_0223)	2	1	1	0	1	1	0
Theileria_parva_strain_Muguga_chromosome_4_hypothetical_protein_(TP04_0228)	2	0	0	0	2	2	0
Theileria_parva_strain_Muguga_chromosome_4_hypothetical_protein_(TP04_0244)	2	0	0	1	4	6	8
Theileria_parva_strain_Muguga_chromosome_4_hypothetical_protein_(TP04_0246)	2	0	1	0	0	0	0
Theileria_parva_strain_Muguga_chromosome_4_hypothetical_protein_(TP04_0253)	2	0	0	0	10	12	7
Theileria_parva_strain_Muguga_chromosome_4_hypothetical_protein_(TP04_0260)	2	0	2	1	18	35	18
Theileria_parva_strain_Muguga_chromosome_4_hypothetical_protein_(TP04_0263)	2	0	0	1	5	22	14
Theileria_parva_strain_Muguga_chromosome_4_hypothetical_protein_(TP04_0270)	2	0	0	4	6	20	10
Theileria_parva_strain_Muguga_chromosome_4_hypothetical_protein_(TP04_0271)	2	0	0	0	4	2	3
Theileria_parva_strain_Muguga_chromosome_4_hypothetical_protein_(TP04_0300)	2	1	0	0	3	15	3
Theileria_parva_strain_Muguga_chromosome_4_hypothetical_protein_(TP04_0301)	2	0	0	4	5	4	9
Theileria_parva_strain_Muguga_chromosome_4_hypothetical_protein_(TP04_0308)	2	2	7	6	1	17	11
Theileria_parva_strain_Muguga_chromosome_4_hypothetical_protein_(TP04_0330)	2	1	1	2	15	25	9
Theileria_parva_strain_Muguga_chromosome_4_hypothetical_protein_(TP04_0333)	2	4	3	2	6	11	11
Theileria_parva_strain_Muguga_chromosome_4_hypothetical_protein_(TP04_0346)	2	0	0	0	0	0	0
Theileria_parva_strain_Muguga_chromosome_4_hypothetical_protein_(TP04_0354)	2	0	0	0	4	4	5
Theileria_parva_strain_Muguga_chromosome_4_hypothetical_protein_(TP04_0359)	2	4	0	0	3	12	12
Theileria_parva_strain_Muguga_chromosome_4_hypothetical_protein_(TP04_0377)	2	0	1	2	17	27	12
Theileria_parva_strain_Muguga_chromosome_4_hypothetical_protein_(TP04_0382)	2	0	0	4	15	32	15
Theileria_parva_strain_Muguga_chromosome_4_hypothetical_protein_(TP04_0411)	2	0	4	0	2	1	4
Theileria_parva_strain_Muguga_chromosome_4_hypothetical_protein_(TP04_0451)	2	0	0	0	20	6	15
Theileria_parva_strain_Muguga_chromosome_4_hypothetical_protein_(TP04_0452)	2	0	0	0	14	21	16
Theileria_parva_strain_Muguga_chromosome_4_hypothetical_protein_(TP04_0453)	2	0	0	0	10	23	7
Theileria_parva_strain_Muguga_chromosome_4_hypothetical_protein_(TP04_0467)	2	0	6	0	8	4	16
Theileria_parva_strain_Muguga_chromosome_4_hypothetical_protein_(TP04_0476)	2	2	0	1	1	2	1
Theileria_parva_strain_Muguga_chromosome_4_hypothetical_protein_(TP04_0484)	2	0	0	0	1	13	2
Theileria_parva_strain_Muguga_chromosome_4_hypothetical_protein_(TP04_0491)	2	0	0	0	3	2	1
Theileria_parva_strain_Muguga_chromosome_4_hypothetical_protein_(TP04_0497)	2	0	0	0	5	4	5
Theileria_parva_strain_Muguga_chromosome_4_hypothetical_protein_(TP04_0507)	2	3	2	5	2	18	17
Theileria_parva_strain_Muguga_chromosome_4_hypothetical_protein_(TP04_0516)	2	5	10	2	15	15	9
Theileria_parva_strain_Muguga_chromosome_4_hypothetical_protein_(TP04_0540)	2	0	0	3	4	11	8
Theileria_parva_strain_Muguga_chromosome_4_hypothetical_protein_(TP04_0541)	2	0	2	2	7	54	19
Theileria_parva_strain_Muguga_chromosome_4_hypothetical_protein_(TP04_0544)	2	0	0	0	2	8	5
Theileria_parva_strain_Muguga_chromosome_4_hypothetical_protein_(TP04_0546)	2	5	7	1	15	4	7
Theileria_parva_strain_Muguga_chromosome_4_hypothetical_protein_(TP04_0548)	2	2	0	0	7	6	6
Theileria_parva_strain_Muguga_chromosome_4_hypothetical_protein_(TP04_0560)	2	1	1	0	6	14	12
Theileria_parva_strain_Muguga_chromosome_4_hypothetical_protein_(TP04_0575)	2	0	0	0	3	6	2
Theileria_parva_strain_Muguga_chromosome_4_hypothetical_protein_(TP04_0576)	2	0	0	1	6	16	9
Theileria_parva_strain_Muguga_chromosome_4_hypothetical_protein_(TP04_0610)	2	0	0	2	1	1	5
Theileria_parva_strain_Muguga_chromosome_4_hypothetical_protein_(TP04_0613)	2	45	38	39	24	18	18
Theileria_parva_strain_Muguga_chromosome_4_hypothetical_protein_(TP04_0631)	2	1	10	2	2	5	3
Theileria_parva_strain_Muguga_chromosome_4_hypothetical_protein_(TP04_0641)	2	12	16	9	2	14	12
Theileria_parva_strain_Muguga_chromosome_4_hypothetical_protein_(TP04_0647)	2	0	0	0	1	14	9
Theileria_parva_strain_Muguga_chromosome_4_hypothetical_protein_(TP04_0651)	2	0	0	0	0	0	0
Theileria_parva_strain_Muguga_chromosome_4_hypothetical_protein_(TP04_0657)	2	0	0	0	1	0	0
Theileria_parva_strain_Muguga_chromosome_4_hypothetical_protein_(TP04_0716)	2	0	0	0	1	7	8
Theileria_parva_strain_Muguga_chromosome_4_hypothetical_protein_(TP04_0742)	2	0	0	0	2	9	6
Theileria_parva_strain_Muguga_chromosome_4_hypothetical_protein_(TP04_0749)	2	1	8	5	4	5	2
Theileria_parva_strain_Muguga_chromosome_4_hypothetical_protein_(TP04_0751)	2	0	0	2	6	11	11
Theileria_parva_strain_Muguga_chromosome_4_hypothetical_protein_(TP04_0753)	2	2	0	1	1	3	3
Theileria_parva_strain_Muguga_chromosome_4_hypothetical_protein_(TP04_0760)	2	2	7	0	4	10	6
Theileria_parva_strain_Muguga_chromosome_4_hypothetical_protein_(TP04_0789)	2	0	0	0	2	6	3
Theileria_parva_strain_Muguga_chromosome_4_hypothetical_protein_(TP04_0801)	2	0	0	0	1	2	2
Theileria_parva_strain_Muguga_chromosome_4_hypothetical_protein_(TP04_0803)	2	2	2	3	9	31	18
Theileria_parva_strain_Muguga_chromosome_4_hypothetical_protein_(TP04_0804)	2	3	11	1	22	47	29
Theileria_parva_strain_Muguga_chromosome_4_hypothetical_protein_(TP04_0809)	2	5	2	4	5	11	10
Theileria_parva_strain_Muguga_chromosome_4_hypothetical_protein_(TP04_0825)	2	0	0	0	1	7	3
Theileria_parva_strain_Muguga_chromosome_4_hypothetical_protein_(TP04_0826)	2	2	0	2	3	4	2
Theileria_parva_strain_Muguga_chromosome_4_hypothetical_protein_(TP04_0858)	2	0	1	0	6	0	2
Theileria_parva_strain_Muguga_chromosome_4_hypothetical_protein_(TP04_0864)	2	5	13	5	5	19	15
Theileria_parva_strain_Muguga_chromosome_4_hypothetical_protein_(TP04_0866)	2	0	0	0	9	31	15
Theileria_parva_strain_Muguga_chromosome_4_hypothetical_protein_(TP04_0869)	2	0	4	0	6	21	1
Theileria_parva_strain_Muguga_chromosome_4_hypothetical_protein_(TP04_0890)	2	1	2	2	52	13	41
Theileria_parva_strain_Muguga_chromosome_4_hypothetical_protein_(TP04_0895)	2	2	2	0	7	15	23
Theileria_parva_strain_Muguga_chromosome_4_hypothetical_protein_(TP04_0897)	2	2	5	6	2	3	10
Theileria_parva_strain_Muguga_chromosome_4_hypothetical_protein_(TP04_0898)	2	0	1	0	2	14	4
Theileria_parva_strain_Muguga_chromosome_4_hypothetical_protein_(TP04_0925)	2	3	5	3	17	29	17
Theileria_parva_strain_Muguga_chromosome_4_importin_alpha_(TP04_0908)	2	6	8	1	11	25	12
Theileria_parva_strain_Muguga_chromosome_4_leucyl-tRNA_synthetase_(TP04_0592)	2	0	0	2	14	30	17
Theileria_parva_strain_Muguga_chromosome_4_lysyl-tRNA_synthetase_(TP04_0470)	2	0	1	3	7	10	8
Theileria_parva_strain_Muguga_chromosome_4_mago_nashi_protein	2	28	9	22	36	6	28
Theileria_parva_strain_Muguga_chromosome_4_membrane-associated_calcium-binding_protein	2	1	0	0	9	9	5
Theileria_parva_strain_Muguga_chromosome_4_peptidase_(TP04_0738)_partial	2	0	1	0	8	17	5
Theileria_parva_strain_Muguga_chromosome_4_stromal_processing_peptidase	2	0	0	0	1	12	2
Theileria_parva_strain_Muguga_chromosome_4_succinyl-CoA_synthetase_subunit	2	0	0	0	7	12	2
Theileria_parva_strain_Muguga_chromosome_4_thrombospondin-related_protein_(TP04_0305)	2	0	0	0	0	0	0
Theileria_parva_strain_Muguga_chromosome_4_triosephosphate_isomerase_(TP04_0676)	2	2	8	1	2	3	1
Theileria_parva_strain_Muguga_chromosome_4_ubiquinol-cytochrome_C_reductase	5	2	0	0	14	29	15
Theileria_parva_strain_Muguga_dolichol-phosphate_mannosyltransferase_(TP02_0741)_partial_mRNA	2	1	1	0	0	4	2
Theileria_parva_strain_Muguga_falcilysin_(TP02_0257)_partial_mRNA_	2	0	1	2	0	4	0
Theileria_parva_strain_Muguga_farnesyltransferase_subunit_beta_(TP02_0810)_partial	2	0	1	0	3	8	10
Theileria_parva_strain_Muguga_glutaminyl-tRNA_synthetase_(TP02_0322)_partial_mRNA	2	1	0	2	5	18	5
Theileria_parva_strain_Muguga_glyceraldehyde-3-phosphate_dehydrogenase_(TP02_0858)_partial_mRNA	2	2	0	0	2	6	0
Theileria_parva_strain_Muguga_hexaprenyldihydroxybenzoate_methyltransferase_(TP02_0197)_partial_mRNA	2	4	10	5	20	23	9
Theileria_parva_strain_Muguga_histidyl-tRNA_synthetase_(TP02_0435)_partial_mRNA	2	0	0	0	3	5	0
Theileria_parva_strain_Muguga_hypothetical_protein_(TP02_0029)_partial_mRNA	2	0	0	0	6	14	12
Theileria_parva_strain_Muguga_hypothetical_protein_(TP02_0059)_partial_mRNA	2	0	0	2	5	20	22
Theileria_parva_strain_Muguga_hypothetical_protein_(TP02_0068)_partial_mRNA	2	0	0	0	4	3	3
Theileria_parva_strain_Muguga_hypothetical_protein_(TP02_0084)_partial_mRNA	2	2	0	1	2	3	2
Theileria_parva_strain_Muguga_hypothetical_protein_(TP02_0108)_partial_mRNA	2	0	0	0	8	11	5
Theileria_parva_strain_Muguga_hypothetical_protein_(TP02_0132)_partial_mRNA	2	2	6	6	16	8	22
Theileria_parva_strain_Muguga_hypothetical_protein_(TP02_0146)_partial_mRNA	2	0	0	1	5	27	13
Theileria_parva_strain_Muguga_hypothetical_protein_(TP02_0185)_partial_mRNA	2	0	0	0	0	0	0
Theileria_parva_strain_Muguga_hypothetical_protein_(TP02_0190)_partial_mRNA	2	0	1	1	2	4	2
Theileria_parva_strain_Muguga_hypothetical_protein_(TP02_0196)_partial_mRNA	2	0	1	0	0	6	4
Theileria_parva_strain_Muguga_hypothetical_protein_(TP02_0208)_partial_mRNA	2	266	229	212	2	4	6
Theileria_parva_strain_Muguga_hypothetical_protein_(TP02_0224)_partial_mRNA	2	4	3	2	1	4	2
Theileria_parva_strain_Muguga_hypothetical_protein_(TP02_0227)_partial_mRNA	2	16	12	3	23	9	10
Theileria_parva_strain_Muguga_hypothetical_protein_(TP02_0251)_partial_mRNA	2	2	0	0	9	12	9
Theileria_parva_strain_Muguga_hypothetical_protein_(TP02_0259)_partial_mRNA	2	0	0	0	7	5	9
Theileria_parva_strain_Muguga_hypothetical_protein_(TP02_0266)_partial_mRNA	2	7	0	0	7	21	15
Theileria_parva_strain_Muguga_hypothetical_protein_(TP02_0267)_partial_mRNA	2	5	2	2	1	10	5
Theileria_parva_strain_Muguga_hypothetical_protein_(TP02_0269)_partial_mRNA	2	0	1	0	1	15	7
Theileria_parva_strain_Muguga_hypothetical_protein_(TP02_0285)_partial_mRNA	2	0	0	0	7	9	2
Theileria_parva_strain_Muguga_hypothetical_protein_(TP02_0300)_partial_mRNA	2	0	3	0	2	5	5
Theileria_parva_strain_Muguga_hypothetical_protein_(TP02_0303)_partial_mRNA	2	1	0	0	1	5	9
Theileria_parva_strain_Muguga_hypothetical_protein_(TP02_0309)_partial_mRNA	2	4	9	7	13	15	19
Theileria_parva_strain_Muguga_hypothetical_protein_(TP02_0325)_partial_mRNA	2	2	11	0	4	18	15
Theileria_parva_strain_Muguga_hypothetical_protein_(TP02_0326)_partial_mRNA	2	0	0	0	2	1	4
Theileria_parva_strain_Muguga_hypothetical_protein_(TP02_0328)_partial_mRNA	2	0	1	0	7	5	4
Theileria_parva_strain_Muguga_hypothetical_protein_(TP02_0340)_partial_mRNA	2	0	0	0	0	0	0
Theileria_parva_strain_Muguga_hypothetical_protein_(TP02_0343)_partial_mRNA	2	12	5	2	2	8	3
Theileria_parva_strain_Muguga_hypothetical_protein_(TP02_0344)_partial_mRNA	2	0	2	0	6	29	17
Theileria_parva_strain_Muguga_hypothetical_protein_(TP02_0346)_partial_mRNA	2	1	5	0	1	10	4
Theileria_parva_strain_Muguga_hypothetical_protein_(TP02_0368)_partial_mRNA	2	0	7	1	21	34	25
Theileria_parva_strain_Muguga_hypothetical_protein_(TP02_0383)_partial_mRNA	2	0	0	2	10	8	20
Theileria_parva_strain_Muguga_hypothetical_protein_(TP02_0386)_partial_mRNA	2	1	4	2	3	11	4
Theileria_parva_strain_Muguga_hypothetical_protein_(TP02_0403)_partial_mRNA	2	0	3	0	5	16	6
Theileria_parva_strain_Muguga_hypothetical_protein_(TP02_0406)_partial_mRNA	2	3	1	1	2	0	4
Theileria_parva_strain_Muguga_hypothetical_protein_(TP02_0408)_partial_mRNA	2	3	4	2	6	6	1
Theileria_parva_strain_Muguga_hypothetical_protein_(TP02_0415)_partial_mRNA	2	1	0	2	2	5	2
Theileria_parva_strain_Muguga_hypothetical_protein_(TP02_0434)_partial_mRNA	2	0	0	0	0	6	3
Theileria_parva_strain_Muguga_hypothetical_protein_(TP02_0459)_partial_mRNA	2	0	0	0	7	8	5
Theileria_parva_strain_Muguga_hypothetical_protein_(TP02_0470)_partial_mRNA	2	4	2	2	0	0	3
Theileria_parva_strain_Muguga_hypothetical_protein_(TP02_0474)_partial_mRNA	2	0	0	0	0	0	0
Theileria_parva_strain_Muguga_hypothetical_protein_(TP02_0479)_partial_mRNA	2	0	0	0	4	3	5
Theileria_parva_strain_Muguga_hypothetical_protein_(TP02_0483)_partial_mRNA	2	1	1	3	0	5	0
Theileria_parva_strain_Muguga_hypothetical_protein_(TP02_0501)_partial_mRNA	2	0	0	0	0	0	0
Theileria_parva_strain_Muguga_hypothetical_protein_(TP02_0516)_partial_mRNA	2	3	4	3	6	9	10
Theileria_parva_strain_Muguga_hypothetical_protein_(TP02_0523)_partial_mRNA	2	1	0	0	0	0	0
Theileria_parva_strain_Muguga_hypothetical_protein_(TP02_0565)_partial_mRNA	2	0	0	2	0	0	1
Theileria_parva_strain_Muguga_hypothetical_protein_(TP02_0591)_partial_mRNA	2	0	0	1	1	5	3
Theileria_parva_strain_Muguga_hypothetical_protein_(TP02_0596)_partial_mRNA	2	1	0	1	15	14	16
Theileria_parva_strain_Muguga_hypothetical_protein_(TP02_0609)_partial_mRNA	2	0	5	0	15	11	8
Theileria_parva_strain_Muguga_hypothetical_protein_(TP02_0623)_partial_mRNA	2	5	2	1	1	8	6
Theileria_parva_strain_Muguga_hypothetical_protein_(TP02_0638)_partial_mRNA	2	0	3	0	7	9	9
Theileria_parva_strain_Muguga_hypothetical_protein_(TP02_0648)_partial_mRNA	2	1	0	2	0	21	2
Theileria_parva_strain_Muguga_hypothetical_protein_(TP02_0652)_partial_mRNA	2	0	0	0	1	0	1
Theileria_parva_strain_Muguga_hypothetical_protein_(TP02_0662)_partial_mRNA	2	3	0	1	3	13	6
Theileria_parva_strain_Muguga_hypothetical_protein_(TP02_0704)_partial_mRNA	2	0	0	0	4	9	1
Theileria_parva_strain_Muguga_hypothetical_protein_(TP02_0736)_partial_mRNA	2	0	1	0	1	18	9
Theileria_parva_strain_Muguga_hypothetical_protein_(TP02_0742)_partial_mRNA	2	1	0	0	5	10	2
Theileria_parva_strain_Muguga_hypothetical_protein_(TP02_0745)_partial_mRNA	2	0	0	0	0	0	0
Theileria_parva_strain_Muguga_hypothetical_protein_(TP02_0752)_partial_mRNA	2	0	0	0	4	10	8
Theileria_parva_strain_Muguga_hypothetical_protein_(TP02_0757)_partial_mRNA	2	1	1	2	7	3	8
Theileria_parva_strain_Muguga_hypothetical_protein_(TP02_0776)_partial_mRNA	2	2	8	1	33	77	55
Theileria_parva_strain_Muguga_hypothetical_protein_(TP02_0783)_partial_mRNA	2	0	0	0	1	3	2
Theileria_parva_strain_Muguga_hypothetical_protein_(TP02_0806)_partial_mRNA	2	0	0	0	2	2	0
Theileria_parva_strain_Muguga_hypothetical_protein_(TP02_0808)_partial_mRNA	2	0	0	1	0	1	1
Theileria_parva_strain_Muguga_hypothetical_protein_(TP02_0827)_partial_mRNA	2	2	2	1	3	13	10
Theileria_parva_strain_Muguga_hypothetical_protein_(TP02_0836)_partial_mRNA	2	2	1	0	2	5	3
Theileria_parva_strain_Muguga_hypothetical_protein_(TP02_0857)_partial_mRNA	2	0	0	0	0	0	0
Theileria_parva_strain_Muguga_hypothetical_protein_(TP02_0863)_partial_mRNA	2	202	153	148	4	0	6
Theileria_parva_strain_Muguga_hypothetical_protein_(TP02_0864)_partial_mRNA	2	1	3	1	5	9	7
Theileria_parva_strain_Muguga_hypothetical_protein_(TP02_0872)_partial_mRNA	2	1	0	0	0	0	0
Theileria_parva_strain_Muguga_hypothetical_protein_(TP02_0873)_partial_mRNA	2	0	0	2	5	10	6
Theileria_parva_strain_Muguga_hypothetical_protein_(TP02_0879)_partial_mRNA	2	1	5	1	1	6	5
Theileria_parva_strain_Muguga_hypothetical_protein_(TP02_0881)_partial_mRNA	2	4	5	10	3	11	5
Theileria_parva_strain_Muguga_hypothetical_protein_(TP02_0904)_partial_mRNA	2	3	0	1	4	6	14
Theileria_parva_strain_Muguga_hypothetical_protein_(TP02_0905)_partial_mRNA	2	0	2	0	9	30	12
Theileria_parva_strain_Muguga_hypothetical_protein_(TP02_0906)_partial_mRNA	2	0	1	5	6	10	8
Theileria_parva_strain_Muguga_hypothetical_protein_(TP02_0922)_partial_mRNA	2	2	2	0	26	30	32
Theileria_parva_strain_Muguga_hypothetical_protein_(TP02_0963)_partial_mRNA	2	0	2	2	1	10	3
Theileria_parva_strain_Muguga_hypothetical_protein_(TP03_0907)_partial_mRNA	2	1	3	5	0	0	0
Theileria_parva_strain_Muguga_hypothetical_protein_(TP03_0919)_partial_mRNA	2	3	2	3	0	0	1
Theileria_parva_strain_Muguga_hypothetical_protein_(TP03_0922)_partial_mRNA	2	10	16	12	0	0	1
Theileria_parva_strain_Muguga_isoleucyl-tRNA_synthetase_(TP02_0310)_partial_mRNA	2	2	0	0	7	45	12
Theileria_parva_strain_Muguga_mitochondrial_solute_carrier_protein_(TP02_0605)	2	0	2	2	5	10	4
Theileria_parva_strain_Muguga_peptidyl-prolyl_cis-trans_isomerase_(TP02_0048)_partial	2	0	0	1	9	13	8
Theileria_parva_strain_Muguga_phenylalanyl-tRNA_synthetase_(TP02_0167)_partial_mRNA	2	0	0	0	6	8	6
Theileria_parva_strain_Muguga_phosphatidylinositol_synthase_(TP02_0830)_partial_mRNA	2	3	1	0	1	1	0
Theileria_parva_strain_Muguga_protein_kinase_(TP02_0178)_partial_mRNA	2	0	0	0	4	5	5
Theileria_parva_strain_Muguga_protein_phosphatase_2C_(TP02_0861)_partial	2	0	0	4	2	23	11
Theileria_parva_strain_Muguga_replication_factor_A_protein_(TP02_0443)	2	0	0	0	8	22	11
Theileria_parva_strain_Muguga_tRNA_(5-methylaminomethyl-2-thiouridylate)-methyltransferase_(TP02_0339)_partial_mRNA	2	0	0	0	1	7	5
Theileria_parva_strain_Muguga_ubiquinol-cytochrome_C_reductase_complex_core	2	0	2	0	4	19	12
Theileria_parva_strain_Muguga_ubiquitin-protein_ligase_(TP02_0161)_partial_mRNA	2	0	1	1	7	4	8
Theileria_parva_strain_Muguga_ubiquitin_activating_enzyme_putatuve_(TP02_0331)	2	0	0	0	12	17	21
Theileria_parva_strain_Muguga_uracil-DNA_glycosylase_(TP02_0373)_partial_mRNA	2	1	1	0	7	11	5
Theileria_annulata_hypothetical_protein_(TA10590)_mRNA_complete_cds_	3	0	0	0	0	0	0
Theileria_annulata_protein_kinase_putative_(TA17810)_mRNA_complete_cds	3	1	0	0	0	1	3
Theileria_annulata_strain_Ankara_hypothetical_protein_(TA19950)_mRNA_complete	3	0	0	0	1	0	0
Theileria_annulata_strain_Ankara_ubiquitin-conjugating_enzyme_E2_(RUB1_)	3	2	0	0	3	1	17
Theileria_parva_TpSCOP_mRNA_for_schizont-derived_protein_TpSCOP_complete	3	4	0	8	10	4	3
Theileria_parva_clone_Marikebuni_clone_E43_heat_shock_protein	3	2	0	0	0	4	4
Theileria_parva_strain_KNP102-9_surface_antigen_(p67)_gene_p67-3	3	0	0	0	0	0	0
Theileria_parva_strain_Muguga_40S_ribosomal_protein_S6_(TP02_0487)	3	1	2	2	9	33	19
Theileria_parva_strain_Muguga_60S_ribosomal_protein_L27a_(TP02_0317)	3	2	2	0	5	10	7
Theileria_parva_strain_Muguga_60S_ribosomal_protein_L28_(TP02_0680)	3	0	0	0	0	4	9
Theileria_parva_strain_Muguga_ABC_transporter_(TP02_0737)_partial_mRNA	3	4	2	0	7	6	4
Theileria_parva_strain_Muguga_ABC_transporter_(TP02_0951)_partial_mRNA	3	57	49	58	1	0	0
Theileria_parva_strain_Muguga_ATP-dependent_RNA_helicase_(TP02_0332)_partial	3	2	0	2	5	9	8
Theileria_parva_strain_Muguga_ATP_synthase_F0_subunit_C	3	0	0	0	6	21	9
Theileria_parva_strain_Muguga_DNA-directed_RNA_polymerase_II_subunit	3	0	2	2	9	12	10
Theileria_parva_strain_Muguga_N-acetylglucosamine-phosphate_mutase_(TP02_0925)_partial_mRNA	3	2	1	1	4	13	3
Theileria_parva_strain_Muguga_N2	0	0	0	0	0	0	0
Theileria_parva_strain_Muguga_RNA_helicase-1_(TP02_0316)_partial_mRNA	3	0	0	0	2	5	1
Theileria_parva_strain_Muguga_U1_small_nuclear_ribonucleoprotein_(TP02_0544)	3	0	3	0	0	1	6
Theileria_parva_strain_Muguga_adaptin_subunit_beta_(TP02_0304)_partial	3	2	2	1	7	23	18
Theileria_parva_strain_Muguga_apurinic/apyrimidinic_endonuclease_(TP02_0334)_partial_mRNA	3	0	0	0	4	4	2
Theileria_parva_strain_Muguga_asparaginyl-tRNA_synthetase_(TP02_0746)_partial_mRNA	3	0	5	0	8	27	13
Theileria_parva_strain_Muguga_cholinephosphate_cytidylyltransferase_(TP02_0826)_partial_mRNA	3	2	0	3	12	21	22
Theileria_parva_strain_Muguga_chromatin_assembly_protein_(TP02_0786)_partial	3	0	2	0	10	23	14
Theileria_parva_strain_Muguga_chromosome_1_3-oxoacyl-[acyl-carrier_protein]_reductase	3	0	1	1	18	19	18
Theileria_parva_strain_Muguga_chromosome_1_AAA_family_ATPase	3	0	2	0	8	11	13
Theileria_parva_strain_Muguga_chromosome_1_ATP-dependent_RNA_helicase	3	3	1	0	6	24	12
Theileria_parva_strain_Muguga_chromosome_1_DEAD_box_RNA	3	5	3	4	12	35	30
Theileria_parva_strain_Muguga_chromosome_1_DNA_polymerase_delta	3	0	1	0	16	39	20
Theileria_parva_strain_Muguga_chromosome_1_RNA_helicase_(TP01_0103)	3	0	1	1	10	30	13
Theileria_parva_strain_Muguga_chromosome_1_RNA_helicase_(TP01_0544)	3	4	7	0	18	23	11
Theileria_parva_strain_Muguga_chromosome_1_RNA_helicase_(TP01_0641)	3	2	1	1	2	0	5
Theileria_parva_strain_Muguga_chromosome_1_RNA_polymerase_subunit	3	2	0	2	7	16	5
Theileria_parva_strain_Muguga_chromosome_1_actin_depolymerizing_factor	3	1	0	0	2	25	12
Theileria_parva_strain_Muguga_chromosome_1_adenylate_kinase_(TP01_0633)	3	0	1	0	7	6	12
Theileria_parva_strain_Muguga_chromosome_1_alanyl-tRNA_synthetase_(TP01_1004)	3	0	3	3	16	33	27
Theileria_parva_strain_Muguga_chromosome_1_blood-stage_antigen_(TP01_0444)	3	0	1	0	6	4	12
Theileria_parva_strain_Muguga_chromosome_1_cell_division_control	3	0	3	7	7	38	18
Theileria_parva_strain_Muguga_chromosome_1_clathrin_assembly_protein	3	0	0	0	4	7	4
Theileria_parva_strain_Muguga_chromosome_1_clathrin_medium_chain	3	0	0	0	8	8	7
Theileria_parva_strain_Muguga_chromosome_1_cyclophilin_(TP01_0191)_partial	3	0	2	0	1	4	4
Theileria_parva_strain_Muguga_chromosome_1_cyclophilin_(TP01_0815)_partial	3	0	0	0	3	9	2
Theileria_parva_strain_Muguga_chromosome_1_diphthine_synthase_(TP01_0634)	3	1	2	0	11	7	13
Theileria_parva_strain_Muguga_chromosome_1_fructose-bisphosphate_aldolase_(TP01_0101)	3	0	0	2	6	46	17
Theileria_parva_strain_Muguga_chromosome_1_hypothetical_protein_(TP01_0019)	3	0	0	0	0	3	3
Theileria_parva_strain_Muguga_chromosome_1_hypothetical_protein_(TP01_0053)	3	7	2	2	1	7	4
Theileria_parva_strain_Muguga_chromosome_1_hypothetical_protein_(TP01_0076)	3	1	0	4	0	8	8
Theileria_parva_strain_Muguga_chromosome_1_hypothetical_protein_(TP01_0085)	3	0	2	0	5	10	1
Theileria_parva_strain_Muguga_chromosome_1_hypothetical_protein_(TP01_0110)	3	0	3	2	10	25	5
Theileria_parva_strain_Muguga_chromosome_1_hypothetical_protein_(TP01_0123)	3	4	9	10	5	15	9
Theileria_parva_strain_Muguga_chromosome_1_hypothetical_protein_(TP01_0131)	3	2	0	0	3	11	7
Theileria_parva_strain_Muguga_chromosome_1_hypothetical_protein_(TP01_0137)	3	1	4	0	0	1	0
Theileria_parva_strain_Muguga_chromosome_1_hypothetical_protein_(TP01_0150)	3	0	0	0	10	9	4
Theileria_parva_strain_Muguga_chromosome_1_hypothetical_protein_(TP01_0159)	3	18	18	10	23	34	16
Theileria_parva_strain_Muguga_chromosome_1_hypothetical_protein_(TP01_0162)	3	4	4	2	38	23	27
Theileria_parva_strain_Muguga_chromosome_1_hypothetical_protein_(TP01_0176)	3	0	2	0	5	15	7
Theileria_parva_strain_Muguga_chromosome_1_hypothetical_protein_(TP01_0195)	3	0	0	0	5	14	8
Theileria_parva_strain_Muguga_chromosome_1_hypothetical_protein_(TP01_0204)	3	1	0	0	10	8	6
Theileria_parva_strain_Muguga_chromosome_1_hypothetical_protein_(TP01_0242)	3	0	0	0	4	24	8
Theileria_parva_strain_Muguga_chromosome_1_hypothetical_protein_(TP01_0251)	3	0	0	0	5	7	6
Theileria_parva_strain_Muguga_chromosome_1_hypothetical_protein_(TP01_0255)	3	0	0	0	16	13	6
Theileria_parva_strain_Muguga_chromosome_1_hypothetical_protein_(TP01_0297)	3	0	1	0	1	5	4
Theileria_parva_strain_Muguga_chromosome_1_hypothetical_protein_(TP01_0305)	3	0	1	0	0	2	7
Theileria_parva_strain_Muguga_chromosome_1_hypothetical_protein_(TP01_0344)	3	0	1	0	6	7	15
Theileria_parva_strain_Muguga_chromosome_1_hypothetical_protein_(TP01_0358)	3	0	2	1	15	20	17
Theileria_parva_strain_Muguga_chromosome_1_hypothetical_protein_(TP01_0365)	3	0	1	0	0	1	2
Theileria_parva_strain_Muguga_chromosome_1_hypothetical_protein_(TP01_0374)	3	1	0	0	4	6	4
Theileria_parva_strain_Muguga_chromosome_1_hypothetical_protein_(TP01_0375)	3	1	0	0	8	29	16
Theileria_parva_strain_Muguga_chromosome_1_hypothetical_protein_(TP01_0388)	3	0	5	3	11	19	19
Theileria_parva_strain_Muguga_chromosome_1_hypothetical_protein_(TP01_0406)	3	1	1	4	23	25	26
Theileria_parva_strain_Muguga_chromosome_1_hypothetical_protein_(TP01_0442)	3	1	1	4	19	31	12
Theileria_parva_strain_Muguga_chromosome_1_hypothetical_protein_(TP01_0463)	3	78	35	68	1	2	0
Theileria_parva_strain_Muguga_chromosome_1_hypothetical_protein_(TP01_0467)	3	0	2	0	9	8	3
Theileria_parva_strain_Muguga_chromosome_1_hypothetical_protein_(TP01_0473)	3	0	0	0	0	4	2
Theileria_parva_strain_Muguga_chromosome_1_hypothetical_protein_(TP01_0478)	3	0	0	2	5	19	6
Theileria_parva_strain_Muguga_chromosome_1_hypothetical_protein_(TP01_0484)	3	1	0	2	4	3	8
Theileria_parva_strain_Muguga_chromosome_1_hypothetical_protein_(TP01_0509)	3	1	2	7	12	18	8
Theileria_parva_strain_Muguga_chromosome_1_hypothetical_protein_(TP01_0511)	3	5	9	7	23	39	23
Theileria_parva_strain_Muguga_chromosome_1_hypothetical_protein_(TP01_0517)	3	0	0	0	0	1	1
Theileria_parva_strain_Muguga_chromosome_1_hypothetical_protein_(TP01_0519)	3	0	1	0	1	16	1
Theileria_parva_strain_Muguga_chromosome_1_hypothetical_protein_(TP01_0532)	3	4	5	4	3	8	4
Theileria_parva_strain_Muguga_chromosome_1_hypothetical_protein_(TP01_0549)	3	0	1	0	2	4	2
Theileria_parva_strain_Muguga_chromosome_1_hypothetical_protein_(TP01_0554)	3	1	5	0	5	15	13
Theileria_parva_strain_Muguga_chromosome_1_hypothetical_protein_(TP01_0558)	3	0	2	0	3	6	0
Theileria_parva_strain_Muguga_chromosome_1_hypothetical_protein_(TP01_0569)	3	4	7	4	11	8	8
Theileria_parva_strain_Muguga_chromosome_1_hypothetical_protein_(TP01_0584)	3	0	0	2	18	54	17
Theileria_parva_strain_Muguga_chromosome_1_hypothetical_protein_(TP01_0587)	3	0	0	0	7	10	11
Theileria_parva_strain_Muguga_chromosome_1_hypothetical_protein_(TP01_0592)	3	1	3	3	7	7	6
Theileria_parva_strain_Muguga_chromosome_1_hypothetical_protein_(TP01_0593)	3	11	14	3	23	13	11
Theileria_parva_strain_Muguga_chromosome_1_hypothetical_protein_(TP01_0598)	3	7	4	5	21	21	25
Theileria_parva_strain_Muguga_chromosome_1_hypothetical_protein_(TP01_0623)	3	47	33	26	25	14	21
Theileria_parva_strain_Muguga_chromosome_1_hypothetical_protein_(TP01_0651)	3	4	3	1	3	13	7
Theileria_parva_strain_Muguga_chromosome_1_hypothetical_protein_(TP01_0662)	3	0	0	1	2	10	8
Theileria_parva_strain_Muguga_chromosome_1_hypothetical_protein_(TP01_0672)	3	0	1	0	5	5	4
Theileria_parva_strain_Muguga_chromosome_1_hypothetical_protein_(TP01_0713)	3	0	0	0	6	14	11
Theileria_parva_strain_Muguga_chromosome_1_hypothetical_protein_(TP01_0723)	3	4	3	5	14	59	33
Theileria_parva_strain_Muguga_chromosome_1_hypothetical_protein_(TP01_0737)	3	1	0	0	15	15	11
Theileria_parva_strain_Muguga_chromosome_1_hypothetical_protein_(TP01_0741)	3	0	0	0	0	2	1
Theileria_parva_strain_Muguga_chromosome_1_hypothetical_protein_(TP01_0752)	3	0	4	4	22	29	24
Theileria_parva_strain_Muguga_chromosome_1_hypothetical_protein_(TP01_0755)	3	0	0	0	2	4	5
Theileria_parva_strain_Muguga_chromosome_1_hypothetical_protein_(TP01_0761)	3	0	0	0	1	1	3
Theileria_parva_strain_Muguga_chromosome_1_hypothetical_protein_(TP01_0770)	3	0	2	0	2	6	7
Theileria_parva_strain_Muguga_chromosome_1_hypothetical_protein_(TP01_0801)	3	1	3	2	4	8	5
Theileria_parva_strain_Muguga_chromosome_1_hypothetical_protein_(TP01_0830)	3	0	0	0	2	6	4
Theileria_parva_strain_Muguga_chromosome_1_hypothetical_protein_(TP01_0861)	3	1	1	1	5	7	5
Theileria_parva_strain_Muguga_chromosome_1_hypothetical_protein_(TP01_0873)	3	0	0	0	2	6	2
Theileria_parva_strain_Muguga_chromosome_1_hypothetical_protein_(TP01_0883)	3	1	0	1	18	24	21
Theileria_parva_strain_Muguga_chromosome_1_hypothetical_protein_(TP01_0892)	3	0	1	0	7	10	13
Theileria_parva_strain_Muguga_chromosome_1_hypothetical_protein_(TP01_0913)	3	0	0	0	5	10	8
Theileria_parva_strain_Muguga_chromosome_1_hypothetical_protein_(TP01_0941)	3	3	8	1	8	9	8
Theileria_parva_strain_Muguga_chromosome_1_hypothetical_protein_(TP01_0958)	3	1	1	1	12	31	12
Theileria_parva_strain_Muguga_chromosome_1_hypothetical_protein_(TP01_0959)	3	0	1	0	3	15	7
Theileria_parva_strain_Muguga_chromosome_1_hypothetical_protein_(TP01_0962)	3	0	1	0	13	32	15
Theileria_parva_strain_Muguga_chromosome_1_hypothetical_protein_(TP01_0972)	3	0	0	2	10	17	22
Theileria_parva_strain_Muguga_chromosome_1_hypothetical_protein_(TP01_0982)	3	0	0	0	2	3	0
Theileria_parva_strain_Muguga_chromosome_1_hypothetical_protein_(TP01_0990)	3	3	12	2	5	11	7
Theileria_parva_strain_Muguga_chromosome_1_hypothetical_protein_(TP01_0997)	3	0	3	0	16	8	12
Theileria_parva_strain_Muguga_chromosome_1_hypothetical_protein_(TP01_1018)	3	0	0	0	4	10	6
Theileria_parva_strain_Muguga_chromosome_1_hypothetical_protein_(TP01_1020)	3	0	0	0	1	0	2
Theileria_parva_strain_Muguga_chromosome_1_hypothetical_protein_(TP01_1029)	3	39	42	33	22	19	9
Theileria_parva_strain_Muguga_chromosome_1_hypothetical_protein_(TP01_1030)	3	5	2	9	14	22	12
Theileria_parva_strain_Muguga_chromosome_1_hypothetical_protein_(TP01_1032)	3	0	1	0	1	0	1
Theileria_parva_strain_Muguga_chromosome_1_hypothetical_protein_(TP01_1039)	3	0	0	0	2	16	12
Theileria_parva_strain_Muguga_chromosome_1_hypothetical_protein_(TP01_1043)	3	0	1	2	4	7	6
Theileria_parva_strain_Muguga_chromosome_1_hypothetical_protein_(TP01_1048)	3	6	4	14	22	32	32
Theileria_parva_strain_Muguga_chromosome_1_hypothetical_protein_(TP01_1054)	3	0	0	0	2	7	1
Theileria_parva_strain_Muguga_chromosome_1_hypothetical_protein_(TP01_1105)	3	0	1	0	13	29	10
Theileria_parva_strain_Muguga_chromosome_1_hypothetical_protein_(TP01_1112)	3	2	0	0	5	8	4
Theileria_parva_strain_Muguga_chromosome_1_hypothetical_protein_(TP01_1116)	3	0	0	1	2	8	2
Theileria_parva_strain_Muguga_chromosome_1_hypothetical_protein_(TP01_1129)	3	0	2	1	30	33	37
Theileria_parva_strain_Muguga_chromosome_1_hypothetical_protein_(TP01_1137)	3	1	4	3	1	15	15
Theileria_parva_strain_Muguga_chromosome_1_hypothetical_protein_(TP01_1164)	3	0	0	0	1	10	12
Theileria_parva_strain_Muguga_chromosome_1_hypothetical_protein_(TP01_1186)	3	29	21	22	8	16	6
Theileria_parva_strain_Muguga_chromosome_1_hypothetical_protein_(TP01_1222)	3	1	0	2	0	1	0
Theileria_parva_strain_Muguga_chromosome_1_methyltransferase_(TP01_0377)_partial	3	0	0	0	3	10	4
Theileria_parva_strain_Muguga_chromosome_1_nuclear_cap-binding_protein	3	0	0	1	4	4	7
Theileria_parva_strain_Muguga_chromosome_1_phosphotyrosyl_phosphatase_activator	3	4	0	4	21	21	14
Theileria_parva_strain_Muguga_chromosome_1_signal_recognition_particle	3	5	11	0	11	20	11
Theileria_parva_strain_Muguga_chromosome_1_vacuolar_sorting_protein	3	10	15	8	10	24	12
Theileria_parva_strain_Muguga_chromosome_3_DNA_repair_endonuclease	3	0	0	2	7	17	9
Theileria_parva_strain_Muguga_chromosome_3_RNA_3'-terminal_phosphate	3	0	0	0	4	26	18
Theileria_parva_strain_Muguga_chromosome_3_acid_phosphatase_(TP03_0512)	3	0	1	0	0	2	2
Theileria_parva_strain_Muguga_chromosome_3_folate/biopterin_transporter_(TP03_0348)	3	2	1	1	2	3	0
Theileria_parva_strain_Muguga_chromosome_3_gamma-glutamylcysteine_synthetase_(TP03_0084)	3	0	0	3	6	5	3
Theileria_parva_strain_Muguga_chromosome_3_hypothetical_protein_(TP03_0045)	3	1	0	3	2	10	5
Theileria_parva_strain_Muguga_chromosome_3_hypothetical_protein_(TP03_0049)	3	0	0	0	2	9	5
Theileria_parva_strain_Muguga_chromosome_3_hypothetical_protein_(TP03_0054)	3	0	1	0	8	7	9
Theileria_parva_strain_Muguga_chromosome_3_hypothetical_protein_(TP03_0067)	3	1	0	0	1	17	8
Theileria_parva_strain_Muguga_chromosome_3_hypothetical_protein_(TP03_0080)	3	0	0	0	0	0	0
Theileria_parva_strain_Muguga_chromosome_3_hypothetical_protein_(TP03_0095)	3	0	2	0	3	10	9
Theileria_parva_strain_Muguga_chromosome_3_hypothetical_protein_(TP03_0106)	3	0	1	0	3	7	4
Theileria_parva_strain_Muguga_chromosome_3_hypothetical_protein_(TP03_0130)	3	0	0	0	0	2	0
Theileria_parva_strain_Muguga_chromosome_3_hypothetical_protein_(TP03_0144)	3	1	4	1	16	24	28
Theileria_parva_strain_Muguga_chromosome_3_hypothetical_protein_(TP03_0157)	3	3	1	1	1	4	5
Theileria_parva_strain_Muguga_chromosome_3_hypothetical_protein_(TP03_0159)	3	0	0	2	4	10	5
Theileria_parva_strain_Muguga_chromosome_3_hypothetical_protein_(TP03_0175)	3	0	0	0	0	0	1
Theileria_parva_strain_Muguga_chromosome_3_hypothetical_protein_(TP03_0221)	3	38	27	13	9	13	17
Theileria_parva_strain_Muguga_chromosome_3_hypothetical_protein_(TP03_0260)	3	0	0	0	15	24	21
Theileria_parva_strain_Muguga_chromosome_3_hypothetical_protein_(TP03_0265)	3	0	1	0	0	13	0
Theileria_parva_strain_Muguga_chromosome_3_hypothetical_protein_(TP03_0270)	3	1	0	0	10	21	14
Theileria_parva_strain_Muguga_chromosome_3_hypothetical_protein_(TP03_0276)	3	2	2	2	7	11	5
Theileria_parva_strain_Muguga_chromosome_3_hypothetical_protein_(TP03_0303)	3	1	0	0	6	14	11
Theileria_parva_strain_Muguga_chromosome_3_hypothetical_protein_(TP03_0321)	3	2	3	1	7	17	4
Theileria_parva_strain_Muguga_chromosome_3_hypothetical_protein_(TP03_0328)	3	0	0	0	0	3	3
Theileria_parva_strain_Muguga_chromosome_3_hypothetical_protein_(TP03_0367)	3	0	0	1	9	22	22
Theileria_parva_strain_Muguga_chromosome_3_hypothetical_protein_(TP03_0422)	3	0	1	1	4	5	9
Theileria_parva_strain_Muguga_chromosome_3_hypothetical_protein_(TP03_0436)	3	1	4	1	3	9	12
Theileria_parva_strain_Muguga_chromosome_3_hypothetical_protein_(TP03_0441)	3	2	2	1	3	5	3
Theileria_parva_strain_Muguga_chromosome_3_hypothetical_protein_(TP03_0497)	3	0	1	0	5	6	7
Theileria_parva_strain_Muguga_chromosome_3_hypothetical_protein_(TP03_0527)	3	0	2	1	2	6	10
Theileria_parva_strain_Muguga_chromosome_3_hypothetical_protein_(TP03_0535)	3	0	1	0	0	0	0
Theileria_parva_strain_Muguga_chromosome_3_hypothetical_protein_(TP03_0545)	3	1	3	1	1	8	8
Theileria_parva_strain_Muguga_chromosome_3_hypothetical_protein_(TP03_0564)	3	0	0	1	6	4	5
Theileria_parva_strain_Muguga_chromosome_3_hypothetical_protein_(TP03_0568)	3	0	0	0	1	2	1
Theileria_parva_strain_Muguga_chromosome_3_hypothetical_protein_(TP03_0573)	3	5	8	2	18	28	9
Theileria_parva_strain_Muguga_chromosome_3_hypothetical_protein_(TP03_0615)	3	9	9	7	0	0	0
Theileria_parva_strain_Muguga_chromosome_3_hypothetical_protein_(TP03_0623)	3	0	0	0	0	2	0
Theileria_parva_strain_Muguga_chromosome_3_hypothetical_protein_(TP03_0639)	3	3	3	1	21	46	31
Theileria_parva_strain_Muguga_chromosome_3_hypothetical_protein_(TP03_0684)	3	2	3	4	1	1	2
Theileria_parva_strain_Muguga_chromosome_3_hypothetical_protein_(TP03_0687)	3	0	1	0	23	33	8
Theileria_parva_strain_Muguga_chromosome_3_hypothetical_protein_(TP03_0694)	3	0	0	2	8	15	13
Theileria_parva_strain_Muguga_chromosome_3_hypothetical_protein_(TP03_0707)	3	2	0	0	9	11	19
Theileria_parva_strain_Muguga_chromosome_3_hypothetical_protein_(TP03_0711)	3	23	24	14	16	38	23
Theileria_parva_strain_Muguga_chromosome_3_hypothetical_protein_(TP03_0713)	3	0	0	0	2	20	9
Theileria_parva_strain_Muguga_chromosome_3_hypothetical_protein_(TP03_0742)	3	0	0	0	0	4	2
Theileria_parva_strain_Muguga_chromosome_3_hypothetical_protein_(TP03_0771)	3	7	3	4	31	38	17
Theileria_parva_strain_Muguga_chromosome_3_hypothetical_protein_(TP03_0805)	3	0	0	1	0	0	3
Theileria_parva_strain_Muguga_chromosome_3_hypothetical_protein_(TP03_0812)	3	12	4	6	3	5	3
Theileria_parva_strain_Muguga_chromosome_3_hypothetical_protein_(TP03_0817)	3	0	0	1	0	27	20
Theileria_parva_strain_Muguga_chromosome_3_hypothetical_protein_(TP03_0854)	3	4	3	0	5	3	6
Theileria_parva_strain_Muguga_chromosome_3_hypothetical_protein_(TP03_0903)	3	0	0	0	0	0	0
Theileria_parva_strain_Muguga_chromosome_3_hypothetical_protein_(TP03_0928)	3	13	11	7	1	5	4
Theileria_parva_strain_Muguga_chromosome_3_proteasome_subunit_alpha	3	1	4	0	4	31	16
Theileria_parva_strain_Muguga_chromosome_3_regulator_of_chromosome	3	0	0	0	2	15	8
Theileria_parva_strain_Muguga_chromosome_3_signal_peptidase_(TP03_0804)	3	0	0	2	1	2	4
Theileria_parva_strain_Muguga_chromosome_3_splicing_factor_3B	3	0	2	0	16	27	9
Theileria_parva_strain_Muguga_chromosome_3_ubiquitin-conjugating_enzyme_(TP03_0448)	3	3	9	3	8	14	9
Theileria_parva_strain_Muguga_chromosome_4_DNA_helicase_RuvB	3	0	0	0	4	14	7
Theileria_parva_strain_Muguga_chromosome_4_N-terminal_acetyltransferase_(TP04_0624)	3	1	0	4	3	9	9
Theileria_parva_strain_Muguga_chromosome_4_U5_small_nuclear	3	4	4	2	18	41	26
Theileria_parva_strain_Muguga_chromosome_4_cell_division_cycle	3	2	0	0	8	5	7
Theileria_parva_strain_Muguga_chromosome_4_cytochrome_c1_precursor	3	0	1	0	13	35	21
Theileria_parva_strain_Muguga_chromosome_4_guanine_nucleotide-binding_protein	3	7	1	5	17	58	31
Theileria_parva_strain_Muguga_chromosome_4_histone_H3_(TP04_0321)	3	0	0	0	26	53	30
Theileria_parva_strain_Muguga_chromosome_4_histone_H4_(TP04_0675)	3	5	4	2	15	29	17
Theileria_parva_strain_Muguga_chromosome_4_hypothetical_protein_(TP04_0061)	3	0	0	0	8	8	7
Theileria_parva_strain_Muguga_chromosome_4_hypothetical_protein_(TP04_0073)	3	4	2	0	8	9	17
Theileria_parva_strain_Muguga_chromosome_4_hypothetical_protein_(TP04_0088)	3	4	2	3	7	16	12
Theileria_parva_strain_Muguga_chromosome_4_hypothetical_protein_(TP04_0110)	3	0	0	0	0	14	3
Theileria_parva_strain_Muguga_chromosome_4_hypothetical_protein_(TP04_0118)	3	0	3	0	8	9	3
Theileria_parva_strain_Muguga_chromosome_4_hypothetical_protein_(TP04_0134)	3	1	1	1	3	1	2
Theileria_parva_strain_Muguga_chromosome_4_hypothetical_protein_(TP04_0138)	3	3	3	3	12	17	22
Theileria_parva_strain_Muguga_chromosome_4_hypothetical_protein_(TP04_0156)	3	1	0	0	1	9	15
Theileria_parva_strain_Muguga_chromosome_4_hypothetical_protein_(TP04_0159)	3	0	0	0	16	13	14
Theileria_parva_strain_Muguga_chromosome_4_hypothetical_protein_(TP04_0180)	3	1	0	0	0	2	1
Theileria_parva_strain_Muguga_chromosome_4_hypothetical_protein_(TP04_0199)	3	0	0	0	3	5	11
Theileria_parva_strain_Muguga_chromosome_4_hypothetical_protein_(TP04_0215)	3	0	1	0	2	4	5
Theileria_parva_strain_Muguga_chromosome_4_hypothetical_protein_(TP04_0231)	3	0	0	0	0	3	2
Theileria_parva_strain_Muguga_chromosome_4_hypothetical_protein_(TP04_0237)	3	29	39	27	36	14	24
Theileria_parva_strain_Muguga_chromosome_4_hypothetical_protein_(TP04_0239)	3	5	6	5	15	13	14
Theileria_parva_strain_Muguga_chromosome_4_hypothetical_protein_(TP04_0269)	3	5	0	0	5	6	1
Theileria_parva_strain_Muguga_chromosome_4_hypothetical_protein_(TP04_0320)	3	0	0	0	0	9	1
Theileria_parva_strain_Muguga_chromosome_4_hypothetical_protein_(TP04_0323)	3	0	0	0	6	19	10
Theileria_parva_strain_Muguga_chromosome_4_hypothetical_protein_(TP04_0355)	3	0	0	0	4	8	19
Theileria_parva_strain_Muguga_chromosome_4_hypothetical_protein_(TP04_0371)	3	0	1	0	2	4	5
Theileria_parva_strain_Muguga_chromosome_4_hypothetical_protein_(TP04_0373)	3	0	1	0	5	21	6
Theileria_parva_strain_Muguga_chromosome_4_hypothetical_protein_(TP04_0403)	3	5	4	0	5	4	6
Theileria_parva_strain_Muguga_chromosome_4_hypothetical_protein_(TP04_0425)	3	0	0	0	0	0	1
Theileria_parva_strain_Muguga_chromosome_4_hypothetical_protein_(TP04_0435)	3	4	1	0	1	10	7
Theileria_parva_strain_Muguga_chromosome_4_hypothetical_protein_(TP04_0440)	3	0	2	2	10	13	7
Theileria_parva_strain_Muguga_chromosome_4_hypothetical_protein_(TP04_0447)	3	0	2	1	0	8	3
Theileria_parva_strain_Muguga_chromosome_4_hypothetical_protein_(TP04_0448)	3	0	0	0	4	2	3
Theileria_parva_strain_Muguga_chromosome_4_hypothetical_protein_(TP04_0459)	3	0	0	0	0	8	0
Theileria_parva_strain_Muguga_chromosome_4_hypothetical_protein_(TP04_0463)	3	1	0	0	13	33	22
Theileria_parva_strain_Muguga_chromosome_4_hypothetical_protein_(TP04_0472)	3	0	0	0	6	4	0
Theileria_parva_strain_Muguga_chromosome_4_hypothetical_protein_(TP04_0483)	3	0	0	1	3	22	11
Theileria_parva_strain_Muguga_chromosome_4_hypothetical_protein_(TP04_0487)	3	0	0	2	6	20	6
Theileria_parva_strain_Muguga_chromosome_4_hypothetical_protein_(TP04_0494)	3	0	0	1	6	14	5
Theileria_parva_strain_Muguga_chromosome_4_hypothetical_protein_(TP04_0495)	3	0	0	0	3	9	8
Theileria_parva_strain_Muguga_chromosome_4_hypothetical_protein_(TP04_0509)	3	0	1	0	13	13	9
Theileria_parva_strain_Muguga_chromosome_4_hypothetical_protein_(TP04_0527)	3	0	0	0	1	3	0
Theileria_parva_strain_Muguga_chromosome_4_hypothetical_protein_(TP04_0538)	3	6	4	3	1	7	4
Theileria_parva_strain_Muguga_chromosome_4_hypothetical_protein_(TP04_0558)	3	0	2	1	0	0	0
Theileria_parva_strain_Muguga_chromosome_4_hypothetical_protein_(TP04_0563)	3	2	5	5	25	68	33
Theileria_parva_strain_Muguga_chromosome_4_hypothetical_protein_(TP04_0578)	3	0	0	0	4	13	11
Theileria_parva_strain_Muguga_chromosome_4_hypothetical_protein_(TP04_0587)	3	4	13	1	28	29	24
Theileria_parva_strain_Muguga_chromosome_4_hypothetical_protein_(TP04_0601)	3	0	1	0	3	1	5
Theileria_parva_strain_Muguga_chromosome_4_hypothetical_protein_(TP04_0625)	3	0	0	0	0	2	0
Theileria_parva_strain_Muguga_chromosome_4_hypothetical_protein_(TP04_0627)	3	0	0	0	2	6	1
Theileria_parva_strain_Muguga_chromosome_4_hypothetical_protein_(TP04_0658)	3	0	0	0	8	27	12
Theileria_parva_strain_Muguga_chromosome_4_hypothetical_protein_(TP04_0661)	3	0	1	0	4	15	6
Theileria_parva_strain_Muguga_chromosome_4_hypothetical_protein_(TP04_0679)	3	0	0	0	6	4	5
Theileria_parva_strain_Muguga_chromosome_4_hypothetical_protein_(TP04_0685)	3	2	0	0	6	7	1
Theileria_parva_strain_Muguga_chromosome_4_hypothetical_protein_(TP04_0697)	3	0	1	0	2	5	6
Theileria_parva_strain_Muguga_chromosome_4_hypothetical_protein_(TP04_0703)	3	2	1	3	9	22	20
Theileria_parva_strain_Muguga_chromosome_4_hypothetical_protein_(TP04_0723)	3	0	1	2	5	9	5
Theileria_parva_strain_Muguga_chromosome_4_hypothetical_protein_(TP04_0735)	3	5	2	5	8	22	16
Theileria_parva_strain_Muguga_chromosome_4_hypothetical_protein_(TP04_0737)	3	2	1	2	4	7	6
Theileria_parva_strain_Muguga_chromosome_4_hypothetical_protein_(TP04_0750)	3	0	0	0	2	5	4
Theileria_parva_strain_Muguga_chromosome_4_hypothetical_protein_(TP04_0755)	3	1	1	0	2	5	3
Theileria_parva_strain_Muguga_chromosome_4_hypothetical_protein_(TP04_0780)	3	0	0	0	0	2	5
Theileria_parva_strain_Muguga_chromosome_4_hypothetical_protein_(TP04_0788)	3	4	1	0	1	6	5
Theileria_parva_strain_Muguga_chromosome_4_hypothetical_protein_(TP04_0802)	3	0	0	0	5	7	4
Theileria_parva_strain_Muguga_chromosome_4_hypothetical_protein_(TP04_0817)	3	0	0	2	4	12	2
Theileria_parva_strain_Muguga_chromosome_4_hypothetical_protein_(TP04_0843)	3	0	1	0	4	14	9
Theileria_parva_strain_Muguga_chromosome_4_hypothetical_protein_(TP04_0849)	3	0	2	1	2	1	9
Theileria_parva_strain_Muguga_chromosome_4_hypothetical_protein_(TP04_0878)	3	2	1	3	21	35	16
Theileria_parva_strain_Muguga_chromosome_4_hypothetical_protein_(TP04_0901)	3	0	0	0	9	14	5
Theileria_parva_strain_Muguga_chromosome_4_hypothetical_protein_(TP04_0924)	3	0	1	0	16	25	9
Theileria_parva_strain_Muguga_chromosome_4_lipoamide_transferase_(TP04_0457)	3	0	0	0	1	12	2
Theileria_parva_strain_Muguga_chromosome_4_nucleosome_assembly_protein	3	2	0	0	5	14	9
Theileria_parva_strain_Muguga_chromosome_4_proteasome_beat_subunit	3	0	0	0	6	15	9
Theileria_parva_strain_Muguga_chromosome_4_translation_elongation_factor	3	0	0	0	9	17	12
Theileria_parva_strain_Muguga_chromosome_4_triosephosphate_isomerase_(TP04_0464)	3	2	1	2	5	8	16
Theileria_parva_strain_Muguga_chromosome_4_ubiquitin_carboxyl-terminal_hydrolase	3	0	0	0	6	20	6
Theileria_parva_strain_Muguga_chromosome_4_vacuolar_ATPase_subunit	3	0	0	0	4	4	6
Theileria_parva_strain_Muguga_clathrin_assembly_protein_(TP02_0416)_partial	3	0	0	0	0	2	0
Theileria_parva_strain_Muguga_glycerol_kinase_(TP02_0725)_partial_mRNA	3	2	0	2	0	7	2
Theileria_parva_strain_Muguga_hypothetical_protein_(TP02_0024)_partial_mRNA	3	1	0	1	3	9	11
Theileria_parva_strain_Muguga_hypothetical_protein_(TP02_0038)_partial_mRNA	3	1	4	2	10	53	27
Theileria_parva_strain_Muguga_hypothetical_protein_(TP02_0044)_partial_mRNA	3	1	5	0	2	1	3
Theileria_parva_strain_Muguga_hypothetical_protein_(TP02_0077)_partial_mRNA	3	0	0	0	7	8	9
Theileria_parva_strain_Muguga_hypothetical_protein_(TP02_0112)_partial_mRNA	3	0	0	0	5	11	5
Theileria_parva_strain_Muguga_hypothetical_protein_(TP02_0130)_partial_mRNA	3	0	1	0	1	4	4
Theileria_parva_strain_Muguga_hypothetical_protein_(TP02_0135)_partial_mRNA	3	0	0	0	12	12	6
Theileria_parva_strain_Muguga_hypothetical_protein_(TP02_0189)_partial_mRNA	3	1	1	1	8	20	22
Theileria_parva_strain_Muguga_hypothetical_protein_(TP02_0199)_partial_mRNA	3	2	4	0	18	28	10
Theileria_parva_strain_Muguga_hypothetical_protein_(TP02_0206)_partial_mRNA	3	0	0	0	7	2	7
Theileria_parva_strain_Muguga_hypothetical_protein_(TP02_0230)_partial_mRNA	3	0	1	0	2	5	5
Theileria_parva_strain_Muguga_hypothetical_protein_(TP02_0236)_partial_mRNA	3	5	2	2	2	9	8
Theileria_parva_strain_Muguga_hypothetical_protein_(TP02_0240)_partial_mRNA	3	7	0	0	9	18	8
Theileria_parva_strain_Muguga_hypothetical_protein_(TP02_0249)_partial_mRNA	3	0	0	1	0	0	2
Theileria_parva_strain_Muguga_hypothetical_protein_(TP02_0276)_partial_mRNA	3	7	7	5	21	48	35
Theileria_parva_strain_Muguga_hypothetical_protein_(TP02_0282)_partial_mRNA	3	10	0	2	2	5	6
Theileria_parva_strain_Muguga_hypothetical_protein_(TP02_0315)_partial_mRNA	3	0	0	1	1	7	2
Theileria_parva_strain_Muguga_hypothetical_protein_(TP02_0321)_partial_mRNA	3	0	0	0	22	72	36
Theileria_parva_strain_Muguga_hypothetical_protein_(TP02_0365)_partial_mRNA	3	0	3	0	4	14	2
Theileria_parva_strain_Muguga_hypothetical_protein_(TP02_0384)_partial_mRNA	3	0	1	0	0	9	1
Theileria_parva_strain_Muguga_hypothetical_protein_(TP02_0412)_partial_mRNA	3	0	1	0	0	4	1
Theileria_parva_strain_Muguga_hypothetical_protein_(TP02_0417)_partial_mRNA	3	4	1	0	2	9	5
Theileria_parva_strain_Muguga_hypothetical_protein_(TP02_0421)_partial_mRNA	3	5	3	1	9	15	10
Theileria_parva_strain_Muguga_hypothetical_protein_(TP02_0436)_partial_mRNA	3	0	3	2	1	0	2
Theileria_parva_strain_Muguga_hypothetical_protein_(TP02_0453)_partial_mRNA	3	1	8	2	2	5	10
Theileria_parva_strain_Muguga_hypothetical_protein_(TP02_0462)_partial_mRNA	3	0	1	1	7	5	3
Theileria_parva_strain_Muguga_hypothetical_protein_(TP02_0477)_partial_mRNA	3	0	2	0	1	7	7
Theileria_parva_strain_Muguga_hypothetical_protein_(TP02_0484)_partial_mRNA	3	0	0	0	2	6	2
Theileria_parva_strain_Muguga_hypothetical_protein_(TP02_0493)_partial_mRNA	3	0	3	0	2	8	5
Theileria_parva_strain_Muguga_hypothetical_protein_(TP02_0495)_partial_mRNA	3	0	0	0	3	3	1
Theileria_parva_strain_Muguga_hypothetical_protein_(TP02_0556)_partial_mRNA	3	0	2	0	4	21	5
Theileria_parva_strain_Muguga_hypothetical_protein_(TP02_0559)_partial_mRNA	3	2	0	0	0	1	2
Theileria_parva_strain_Muguga_hypothetical_protein_(TP02_0571)_partial_mRNA	3	0	0	0	0	0	0
Theileria_parva_strain_Muguga_hypothetical_protein_(TP02_0604)_partial_mRNA	3	2	3	7	5	9	0
Theileria_parva_strain_Muguga_hypothetical_protein_(TP02_0621)_partial_mRNA	3	2	5	0	0	1	2
Theileria_parva_strain_Muguga_hypothetical_protein_(TP02_0634)_partial_mRNA	3	0	0	0	6	9	15
Theileria_parva_strain_Muguga_hypothetical_protein_(TP02_0654)_partial_mRNA	3	0	0	0	9	16	12
Theileria_parva_strain_Muguga_hypothetical_protein_(TP02_0665)_partial_mRNA	3	0	0	0	0	5	1
Theileria_parva_strain_Muguga_hypothetical_protein_(TP02_0671)_partial_mRNA	3	0	0	0	2	4	3
Theileria_parva_strain_Muguga_hypothetical_protein_(TP02_0709)_partial_mRNA	3	1	0	1	4	6	7
Theileria_parva_strain_Muguga_hypothetical_protein_(TP02_0711)_partial_mRNA	3	3	1	1	2	6	5
Theileria_parva_strain_Muguga_hypothetical_protein_(TP02_0712)_partial_mRNA	3	2	1	0	4	2	3
Theileria_parva_strain_Muguga_hypothetical_protein_(TP02_0749)_partial_mRNA	3	1	0	2	9	20	16
Theileria_parva_strain_Muguga_hypothetical_protein_(TP02_0751)_partial_mRNA	3	1	0	0	4	14	8
Theileria_parva_strain_Muguga_hypothetical_protein_(TP02_0769)_partial_mRNA	3	0	0	0	8	23	10
Theileria_parva_strain_Muguga_hypothetical_protein_(TP02_0790)_partial_mRNA	3	0	0	0	5	14	2
Theileria_parva_strain_Muguga_hypothetical_protein_(TP02_0791)_partial_mRNA	3	0	9	5	5	8	11
Theileria_parva_strain_Muguga_hypothetical_protein_(TP02_0794)_partial_mRNA	3	6	0	6	7	17	5
Theileria_parva_strain_Muguga_hypothetical_protein_(TP02_0812)_partial_mRNA	3	0	0	0	0	1	1
Theileria_parva_strain_Muguga_hypothetical_protein_(TP02_0886)_partial_mRNA	3	12	7	7	9	16	16
Theileria_parva_strain_Muguga_hypothetical_protein_(TP02_0900)_partial_mRNA	3	0	3	0	6	3	14
Theileria_parva_strain_Muguga_hypothetical_protein_(TP02_0913)_partial_mRNA	3	0	0	2	21	13	19
Theileria_parva_strain_Muguga_hypothetical_protein_(TP02_0919)_partial_mRNA	3	4	1	1	13	52	30
Theileria_parva_strain_Muguga_hypothetical_protein_(TP02_0966)_partial_mRNA	3	12	10	6	11	16	11
Theileria_parva_strain_Muguga_hypothetical_protein_(TP03_0912)_partial_mRNA	3	2	1	1	0	0	0
Theileria_parva_strain_Muguga_hypothetical_protein_(TP03_0917)_partial_mRNA	3	2	2	2	0	0	0
Theileria_parva_strain_Muguga_nuclear_protein_(TP02_0558)_partial_mRNA	3	0	2	0	3	8	8
Theileria_parva_strain_Muguga_proliferating_cell_nuclear_antigen_(TP02_0600)	3	0	0	0	5	20	11
Theileria_parva_strain_Muguga_serine/threonine_protein_kinase_(TP02_0630)_partial	3	0	0	0	2	3	0
Theileria_parva_strain_Muguga_vacuolar_ATP_synthase_subunit_D	3	0	0	0	1	6	6
Theileria_parva_strain_Muguga_vesicle_transport_protein_(TP02_0290)_partial	3	0	4	1	2	7	4
Theileria_sp._OT3_voucher_TSO003_internal_transcribed_spacer_1	3	0	1	0	0	4	3
Theileria_annulata_(subtelomeric)_ABC-transporter_protein_family_member_putative_(TA12900)	4	0	0	0	0	0	0
Theileria_annulata_50S_ribosomal_protein_L2_putative_(TA03645)_mRNA	4	0	0	0	0	0	0
Theileria_annulata_hypothetical_protein_conserved_(TA12490)_mRNA_complete_cds	4	0	0	0	0	14	20
Theileria_annulata_hypothetical_protein_(TA11875)_mRNA_complete_cds_	4	1	0	1	2	3	6
Theileria_annulata_hypothetical_protein_(TA15070)_mRNA_complete_cds_	4	78	0	13	12	22	7
Theileria_annulata_mitochondrial_ribosomal_protein_S14_precursor_putative_(TA14935)	4	0	0	0	0	0	0
Theileria_annulata_vesicle-associated_membrane_protein_putative_(TA08575)_mRNA_complete	4	0	0	0	0	0	0
Theileria_lestoquardi_clone_Tl7_putative_heat_shock_protein_90	4	0	0	0	0	1	0
Theileria_parva_small_GTP-binding_protein_rab1_(rab1)_gene_complete	4	0	0	0	5	1	1
Theileria_parva_strain_Muguga_40S_ribosomal_protein_S15a_(TP02_0064)	4	0	0	1	7	13	9
Theileria_parva_strain_Muguga_60S_ribosomal_protein_L24_(TP02_0188)	4	0	2	0	8	20	9
Theileria_parva_strain_Muguga_60S_ribosomal_protein_L30_(TP02_0305)	4	3	1	1	1	17	7
Theileria_parva_strain_Muguga_ABC_transporter_(TP02_0391)_partial_mRNA	4	0	1	0	9	31	20
Theileria_parva_strain_Muguga_GDP-mannose_pyrophosphorylase_(TP02_0639)_partial_mRNA	4	2	1	0	5	7	7
Theileria_parva_strain_Muguga_actin_(TP02_0056)_partial_mRNA_	4	0	1	0	1	13	8
Theileria_parva_strain_Muguga_calcium-transporting_ATPase_(TP02_0524)_partial_mRNA	4	1	0	0	4	7	2
Theileria_parva_strain_Muguga_casein_kinase_II_subunit_beta	4	3	3	4	14	19	3
Theileria_parva_strain_Muguga_chromosome_1_DNA-directed_RNA_polymerase	7	1	4	0	18	24	22
Theileria_parva_strain_Muguga_chromosome_1_S-adenosyl-methyltransferase_mraW_(TP01_0113)	4	0	0	0	7	14	11
Theileria_parva_strain_Muguga_chromosome_1_aconitate_hydratase_(TP01_1050)	4	0	2	2	11	60	22
Theileria_parva_strain_Muguga_chromosome_1_adaptin_medium_chain	4	0	0	0	7	17	8
Theileria_parva_strain_Muguga_chromosome_1_chaperonin_60_kDa	4	1	5	0	11	52	31
Theileria_parva_strain_Muguga_chromosome_1_cyclophilin_(TP01_1099)_partial	4	0	1	1	7	10	11
Theileria_parva_strain_Muguga_chromosome_1_dihydrofolate_synthase/folylpolyglutamate_synthase	4	0	0	0	2	1	0
Theileria_parva_strain_Muguga_chromosome_1_glutaredoxin-like_protein_(TP01_0320)	4	2	0	1	18	38	23
Theileria_parva_strain_Muguga_chromosome_1_hexokinase_(TP01_0043)_partial	4	3	4	11	9	39	16
Theileria_parva_strain_Muguga_chromosome_1_hydroxyacyl_glutathione_hydrolase	4	4	0	0	1	9	4
Theileria_parva_strain_Muguga_chromosome_1_hypothetical_protein_(TP01_0021)	4	2	3	1	10	31	27
Theileria_parva_strain_Muguga_chromosome_1_hypothetical_protein_(TP01_0025)	4	4	2	2	11	21	11
Theileria_parva_strain_Muguga_chromosome_1_hypothetical_protein_(TP01_0032)	4	12	8	4	71	60	74
Theileria_parva_strain_Muguga_chromosome_1_hypothetical_protein_(TP01_0056)	4	1	5	6	14	19	13
Theileria_parva_strain_Muguga_chromosome_1_hypothetical_protein_(TP01_0061)	4	1	0	2	5	12	10
Theileria_parva_strain_Muguga_chromosome_1_hypothetical_protein_(TP01_0067)	4	0	0	1	2	3	1
Theileria_parva_strain_Muguga_chromosome_1_hypothetical_protein_(TP01_0107)	4	0	0	0	1	3	6
Theileria_parva_strain_Muguga_chromosome_1_hypothetical_protein_(TP01_0115)	4	0	0	0	7	8	6
Theileria_parva_strain_Muguga_chromosome_1_hypothetical_protein_(TP01_0202)	4	0	0	0	3	9	5
Theileria_parva_strain_Muguga_chromosome_1_hypothetical_protein_(TP01_0206)	4	6	0	2	9	14	23
Theileria_parva_strain_Muguga_chromosome_1_hypothetical_protein_(TP01_0266)	4	0	0	0	0	1	0
Theileria_parva_strain_Muguga_chromosome_1_hypothetical_protein_(TP01_0272)	4	6	2	2	4	9	15
Theileria_parva_strain_Muguga_chromosome_1_hypothetical_protein_(TP01_0273)	4	7	6	7	17	19	20
Theileria_parva_strain_Muguga_chromosome_1_hypothetical_protein_(TP01_0274)	4	11	2	1	10	24	14
Theileria_parva_strain_Muguga_chromosome_1_hypothetical_protein_(TP01_0301)	4	0	2	1	8	14	15
Theileria_parva_strain_Muguga_chromosome_1_hypothetical_protein_(TP01_0304)	4	0	1	0	2	7	3
Theileria_parva_strain_Muguga_chromosome_1_hypothetical_protein_(TP01_0309)	4	6	10	10	31	30	19
Theileria_parva_strain_Muguga_chromosome_1_hypothetical_protein_(TP01_0311)	4	9	10	10	14	46	24
Theileria_parva_strain_Muguga_chromosome_1_hypothetical_protein_(TP01_0323)	4	0	0	1	4	4	5
Theileria_parva_strain_Muguga_chromosome_1_hypothetical_protein_(TP01_0382)	4	0	2	0	6	15	18
Theileria_parva_strain_Muguga_chromosome_1_hypothetical_protein_(TP01_0401)	4	0	2	0	13	26	10
Theileria_parva_strain_Muguga_chromosome_1_hypothetical_protein_(TP01_0412)	4	0	0	0	4	2	0
Theileria_parva_strain_Muguga_chromosome_1_hypothetical_protein_(TP01_0427)	4	0	0	0	6	3	2
Theileria_parva_strain_Muguga_chromosome_1_hypothetical_protein_(TP01_0429)	4	2	10	14	46	46	42
Theileria_parva_strain_Muguga_chromosome_1_hypothetical_protein_(TP01_0430)	4	2	3	0	12	33	10
Theileria_parva_strain_Muguga_chromosome_1_hypothetical_protein_(TP01_0485)	4	2	0	2	1	6	7
Theileria_parva_strain_Muguga_chromosome_1_hypothetical_protein_(TP01_0487)	4	0	0	0	1	0	0
Theileria_parva_strain_Muguga_chromosome_1_hypothetical_protein_(TP01_0498)	4	2	0	3	30	49	29
Theileria_parva_strain_Muguga_chromosome_1_hypothetical_protein_(TP01_0527)	4	2	0	0	15	40	27
Theileria_parva_strain_Muguga_chromosome_1_hypothetical_protein_(TP01_0531)	4	0	0	0	0	0	0
Theileria_parva_strain_Muguga_chromosome_1_hypothetical_protein_(TP01_0565)	4	3	0	7	18	31	20
Theileria_parva_strain_Muguga_chromosome_1_hypothetical_protein_(TP01_0566)	4	3	1	4	13	13	7
Theileria_parva_strain_Muguga_chromosome_1_hypothetical_protein_(TP01_0656)	4	0	5	0	10	37	9
Theileria_parva_strain_Muguga_chromosome_1_hypothetical_protein_(TP01_0676)	4	0	0	0	3	10	2
Theileria_parva_strain_Muguga_chromosome_1_hypothetical_protein_(TP01_0704)	4	0	0	0	1	3	2
Theileria_parva_strain_Muguga_chromosome_1_hypothetical_protein_(TP01_0751)	4	11	3	5	14	14	16
Theileria_parva_strain_Muguga_chromosome_1_hypothetical_protein_(TP01_0758)	4	2	0	0	1	22	12
Theileria_parva_strain_Muguga_chromosome_1_hypothetical_protein_(TP01_0826)	4	2	3	3	2	3	4
Theileria_parva_strain_Muguga_chromosome_1_hypothetical_protein_(TP01_0849)	4	0	2	0	7	15	3
Theileria_parva_strain_Muguga_chromosome_1_hypothetical_protein_(TP01_0872)	4	0	6	2	4	17	14
Theileria_parva_strain_Muguga_chromosome_1_hypothetical_protein_(TP01_0910)	4	0	0	0	3	30	7
Theileria_parva_strain_Muguga_chromosome_1_hypothetical_protein_(TP01_0930)	4	5	0	4	2	8	3
Theileria_parva_strain_Muguga_chromosome_1_hypothetical_protein_(TP01_0932)	4	5	4	3	22	35	40
Theileria_parva_strain_Muguga_chromosome_1_hypothetical_protein_(TP01_0935)	4	2	1	0	8	36	4
Theileria_parva_strain_Muguga_chromosome_1_hypothetical_protein_(TP01_0985)	4	6	7	5	15	3	9
Theileria_parva_strain_Muguga_chromosome_1_hypothetical_protein_(TP01_0996)	4	1	3	0	14	17	14
Theileria_parva_strain_Muguga_chromosome_1_hypothetical_protein_(TP01_1008)	4	0	0	0	5	10	6
Theileria_parva_strain_Muguga_chromosome_1_hypothetical_protein_(TP01_1012)	4	0	3	0	1	3	4
Theileria_parva_strain_Muguga_chromosome_1_hypothetical_protein_(TP01_1031)	4	6	1	3	9	20	10
Theileria_parva_strain_Muguga_chromosome_1_hypothetical_protein_(TP01_1074)	4	11	14	22	24	73	46
Theileria_parva_strain_Muguga_chromosome_1_hypothetical_protein_(TP01_1089)	4	1	1	2	0	3	5
Theileria_parva_strain_Muguga_chromosome_1_hypothetical_protein_(TP01_1121)	4	0	0	0	6	12	6
Theileria_parva_strain_Muguga_chromosome_1_hypothetical_protein_(TP01_1128)	4	0	1	2	39	64	45
Theileria_parva_strain_Muguga_chromosome_1_hypothetical_protein_(TP01_1149)	4	1	0	3	11	12	13
Theileria_parva_strain_Muguga_chromosome_1_hypothetical_protein_(TP01_1178)	4	6	4	2	2	10	12
Theileria_parva_strain_Muguga_chromosome_1_hypothetical_protein_(TP01_1197)	4	0	0	0	2	6	10
Theileria_parva_strain_Muguga_chromosome_1_hypothetical_protein_(TP01_1210)	4	3	0	0	3	2	5
Theileria_parva_strain_Muguga_chromosome_1_phosphatidylglycerophosphate_synthase_(TP01_1130)	4	0	0	0	12	21	18
Theileria_parva_strain_Muguga_chromosome_1_ribosomal_processing_protein	4	5	2	4	4	29	19
Theileria_parva_strain_Muguga_chromosome_1_serine/threonine_protein_phosphatase	4	1	7	3	4	9	2
Theileria_parva_strain_Muguga_chromosome_1_small_nuclear_ribonucleoprotein	4	3	6	2	9	8	8
Theileria_parva_strain_Muguga_chromosome_1_sortilin_(TP01_0016)_partial	4	5	6	1	37	59	41
Theileria_parva_strain_Muguga_chromosome_1_sphingomyelin/lysocholinephospholipid-phospholipase_C_(TP01_1199)	4	18	14	9	2	14	7
Theileria_parva_strain_Muguga_chromosome_1_translation_initiation_factor	4	5	8	12	10	26	14
Theileria_parva_strain_Muguga_chromosome_1_ubiquitin-protein_ligase_(TP01_0508)	4	1	0	0	0	5	5
Theileria_parva_strain_Muguga_chromosome_1_ubiquitin_carboxyl-terminal_hydrolase	4	2	1	0	17	29	23
Theileria_parva_strain_Muguga_chromosome_3_4-hydroxybenzoate_octaprenyltransferase_(TP03_0802)	4	4	1	2	12	23	8
Theileria_parva_strain_Muguga_chromosome_3_DEAD_box_RNA	4	2	2	2	4	33	21
Theileria_parva_strain_Muguga_chromosome_3_DNA_replication_licensing	4	3	2	0	2	26	8
Theileria_parva_strain_Muguga_chromosome_3_bis(5'-nucleosyl)-tetraphosphatase_(Asymmetrical)_(TP03_0531)	4	1	0	2	0	5	3
Theileria_parva_strain_Muguga_chromosome_3_cGMP-dependent_protein_kinase	4	0	2	0	3	22	15
Theileria_parva_strain_Muguga_chromosome_3_centrin_(TP03_0058)_partial	4	0	3	3	13	32	16
Theileria_parva_strain_Muguga_chromosome_3_cytidine_deaminase_(TP03_0793)	4	0	0	0	4	1	3
Theileria_parva_strain_Muguga_chromosome_3_cytochrome_c_oxidase	4	0	2	0	35	59	27
Theileria_parva_strain_Muguga_chromosome_3_dihydrolipoamide_dehydrogenase_(TP03_0227)	4	0	0	0	1	2	0
Theileria_parva_strain_Muguga_chromosome_3_global_transcription_activator	4	0	2	1	5	7	10
Theileria_parva_strain_Muguga_chromosome_3_histone_deacetylase_(TP03_0612)	4	3	1	1	1	24	8
Theileria_parva_strain_Muguga_chromosome_3_hypothetical_protein_(TP03_0044)	4	5	1	0	2	7	6
Theileria_parva_strain_Muguga_chromosome_3_hypothetical_protein_(TP03_0055)	4	0	1	0	2	16	10
Theileria_parva_strain_Muguga_chromosome_3_hypothetical_protein_(TP03_0090)	4	2	0	0	3	2	5
Theileria_parva_strain_Muguga_chromosome_3_hypothetical_protein_(TP03_0105)	4	0	0	2	0	5	9
Theileria_parva_strain_Muguga_chromosome_3_hypothetical_protein_(TP03_0120)	4	0	0	0	8	11	3
Theileria_parva_strain_Muguga_chromosome_3_hypothetical_protein_(TP03_0141)	4	0	0	0	3	3	4
Theileria_parva_strain_Muguga_chromosome_3_hypothetical_protein_(TP03_0147)	4	1	13	1	8	28	24
Theileria_parva_strain_Muguga_chromosome_3_hypothetical_protein_(TP03_0180)	4	2	1	0	6	26	7
Theileria_parva_strain_Muguga_chromosome_3_hypothetical_protein_(TP03_0186)	4	2	1	0	20	32	18
Theileria_parva_strain_Muguga_chromosome_3_hypothetical_protein_(TP03_0229)	4	0	0	0	0	0	0
Theileria_parva_strain_Muguga_chromosome_3_hypothetical_protein_(TP03_0305)	4	0	2	0	13	8	12
Theileria_parva_strain_Muguga_chromosome_3_hypothetical_protein_(TP03_0309)	4	0	0	0	0	7	1
Theileria_parva_strain_Muguga_chromosome_3_hypothetical_protein_(TP03_0318)	4	0	2	1	14	20	19
Theileria_parva_strain_Muguga_chromosome_3_hypothetical_protein_(TP03_0347)	4	0	0	0	1	8	4
Theileria_parva_strain_Muguga_chromosome_3_hypothetical_protein_(TP03_0392)	4	0	0	0	0	1	1
Theileria_parva_strain_Muguga_chromosome_3_hypothetical_protein_(TP03_0393)	4	6	3	0	8	23	18
Theileria_parva_strain_Muguga_chromosome_3_hypothetical_protein_(TP03_0410)	4	0	0	0	14	7	8
Theileria_parva_strain_Muguga_chromosome_3_hypothetical_protein_(TP03_0450)	4	0	0	0	2	3	9
Theileria_parva_strain_Muguga_chromosome_3_hypothetical_protein_(TP03_0472)	4	22	4	20	10	28	21
Theileria_parva_strain_Muguga_chromosome_3_hypothetical_protein_(TP03_0476)	4	0	0	0	6	9	2
Theileria_parva_strain_Muguga_chromosome_3_hypothetical_protein_(TP03_0495)	4	5	4	2	13	11	8
Theileria_parva_strain_Muguga_chromosome_3_hypothetical_protein_(TP03_0515)	4	13	11	10	7	6	4
Theileria_parva_strain_Muguga_chromosome_3_hypothetical_protein_(TP03_0538)	4	0	0	0	1	6	2
Theileria_parva_strain_Muguga_chromosome_3_hypothetical_protein_(TP03_0543)	4	12	11	9	16	35	17
Theileria_parva_strain_Muguga_chromosome_3_hypothetical_protein_(TP03_0575)	4	0	1	0	8	28	21
Theileria_parva_strain_Muguga_chromosome_3_hypothetical_protein_(TP03_0578)	4	15	13	10	28	35	12
Theileria_parva_strain_Muguga_chromosome_3_hypothetical_protein_(TP03_0597)	4	0	0	0	0	2	0
Theileria_parva_strain_Muguga_chromosome_3_hypothetical_protein_(TP03_0605)	4	0	0	0	3	10	4
Theileria_parva_strain_Muguga_chromosome_3_hypothetical_protein_(TP03_0607)	4	0	0	0	6	35	27
Theileria_parva_strain_Muguga_chromosome_3_hypothetical_protein_(TP03_0645)	4	63	35	45	25	81	26
Theileria_parva_strain_Muguga_chromosome_3_hypothetical_protein_(TP03_0659)	4	0	0	0	2	10	3
Theileria_parva_strain_Muguga_chromosome_3_hypothetical_protein_(TP03_0665)	4	0	0	0	5	8	12
Theileria_parva_strain_Muguga_chromosome_3_hypothetical_protein_(TP03_0725)	4	0	0	0	0	3	2
Theileria_parva_strain_Muguga_chromosome_3_hypothetical_protein_(TP03_0761)	4	0	0	1	1	1	6
Theileria_parva_strain_Muguga_chromosome_3_hypothetical_protein_(TP03_0763)	4	3	4	0	20	98	69
Theileria_parva_strain_Muguga_chromosome_3_hypothetical_protein_(TP03_0764)	4	0	0	0	9	11	5
Theileria_parva_strain_Muguga_chromosome_3_hypothetical_protein_(TP03_0821)	4	2	6	6	19	24	15
Theileria_parva_strain_Muguga_chromosome_3_hypothetical_protein_(TP03_0845)	4	0	1	0	16	24	14
Theileria_parva_strain_Muguga_chromosome_3_leucyl-tRNA_synthetase_(TP03_0416)	4	0	0	0	11	27	12
Theileria_parva_strain_Muguga_chromosome_3_malate:quinone_oxidoreductase_(TP03_0758)	4	0	1	0	14	15	10
Theileria_parva_strain_Muguga_chromosome_3_peptide_chain_release	4	0	0	0	12	9	8
Theileria_parva_strain_Muguga_chromosome_3_ribose_5-phosphate_epimerase	4	1	1	1	6	21	5
Theileria_parva_strain_Muguga_chromosome_3_splicing_factor_3A	4	0	1	0	3	9	3
Theileria_parva_strain_Muguga_chromosome_4_ABC_transporter_(TP04_0021)	4	79	71	71	21	26	12
Theileria_parva_strain_Muguga_chromosome_4_ATP-dependent_RNA_helicase	4	0	2	0	2	11	10
Theileria_parva_strain_Muguga_chromosome_4_DNA-methyltransferase_(TP04_0566)_partial	4	0	0	1	6	9	7
Theileria_parva_strain_Muguga_chromosome_4_DNA_helicase_(TP04_0886)	4	0	0	1	1	24	7
Theileria_parva_strain_Muguga_chromosome_4_ER_lumen_protein	4	0	0	0	3	9	18
Theileria_parva_strain_Muguga_chromosome_4_GTP-binding_protein_(TP04_0542)	4	0	1	1	1	11	5
Theileria_parva_strain_Muguga_chromosome_4_N-acetyltransferase_(TP04_0161)_partial	4	4	4	1	1	8	5
Theileria_parva_strain_Muguga_chromosome_4_Serine/threonine_protein_phosphatase	4	0	3	0	7	23	15
Theileria_parva_strain_Muguga_chromosome_4_histone_H2B-III_(TP04_0404)	4	1	7	3	12	60	26
Theileria_parva_strain_Muguga_chromosome_4_hypothetical_protein_(TP04_0037)	4	6	10	4	14	4	5
Theileria_parva_strain_Muguga_chromosome_4_hypothetical_protein_(TP04_0072)	4	0	0	4	7	9	0
Theileria_parva_strain_Muguga_chromosome_4_hypothetical_protein_(TP04_0081)	4	0	0	0	10	19	12
Theileria_parva_strain_Muguga_chromosome_4_hypothetical_protein_(TP04_0107)	4	0	1	2	3	10	12
Theileria_parva_strain_Muguga_chromosome_4_hypothetical_protein_(TP04_0109)	4	0	1	2	2	17	5
Theileria_parva_strain_Muguga_chromosome_4_hypothetical_protein_(TP04_0137)	4	1	1	1	7	14	3
Theileria_parva_strain_Muguga_chromosome_4_hypothetical_protein_(TP04_0144)	4	0	0	0	0	5	2
Theileria_parva_strain_Muguga_chromosome_4_hypothetical_protein_(TP04_0193)	4	0	0	0	3	3	4
Theileria_parva_strain_Muguga_chromosome_4_hypothetical_protein_(TP04_0212)	4	0	0	0	2	3	1
Theileria_parva_strain_Muguga_chromosome_4_hypothetical_protein_(TP04_0224)	4	26	6	32	41	14	24
Theileria_parva_strain_Muguga_chromosome_4_hypothetical_protein_(TP04_0273)	4	0	0	0	2	4	1
Theileria_parva_strain_Muguga_chromosome_4_hypothetical_protein_(TP04_0283)	4	0	0	1	3	4	2
Theileria_parva_strain_Muguga_chromosome_4_hypothetical_protein_(TP04_0296)	4	1	2	3	3	2	0
Theileria_parva_strain_Muguga_chromosome_4_hypothetical_protein_(TP04_0357)	4	0	0	0	0	8	7
Theileria_parva_strain_Muguga_chromosome_4_hypothetical_protein_(TP04_0385)	4	2	3	4	5	14	11
Theileria_parva_strain_Muguga_chromosome_4_hypothetical_protein_(TP04_0386)	4	3	7	9	3	6	4
Theileria_parva_strain_Muguga_chromosome_4_hypothetical_protein_(TP04_0401)	4	0	0	0	1	3	0
Theileria_parva_strain_Muguga_chromosome_4_hypothetical_protein_(TP04_0416)	4	0	0	2	8	27	16
Theileria_parva_strain_Muguga_chromosome_4_hypothetical_protein_(TP04_0432)	4	0	1	0	12	7	4
Theileria_parva_strain_Muguga_chromosome_4_hypothetical_protein_(TP04_0443)	4	2	0	2	8	20	22
Theileria_parva_strain_Muguga_chromosome_4_hypothetical_protein_(TP04_0616)	4	2	2	0	13	28	16
Theileria_parva_strain_Muguga_chromosome_4_hypothetical_protein_(TP04_0644)	4	0	0	0	3	11	1
Theileria_parva_strain_Muguga_chromosome_4_hypothetical_protein_(TP04_0674)	4	1	1	0	3	4	12
Theileria_parva_strain_Muguga_chromosome_4_hypothetical_protein_(TP04_0692)	4	2	5	2	2	24	17
Theileria_parva_strain_Muguga_chromosome_4_hypothetical_protein_(TP04_0747)	4	0	0	0	0	2	4
Theileria_parva_strain_Muguga_chromosome_4_hypothetical_protein_(TP04_0756)	4	0	2	0	1	16	17
Theileria_parva_strain_Muguga_chromosome_4_hypothetical_protein_(TP04_0777)	4	3	3	1	13	24	25
Theileria_parva_strain_Muguga_chromosome_4_hypothetical_protein_(TP04_0794)	4	2	3	0	4	6	2
Theileria_parva_strain_Muguga_chromosome_4_hypothetical_protein_(TP04_0805)	4	43	13	17	30	56	38
Theileria_parva_strain_Muguga_chromosome_4_hypothetical_protein_(TP04_0808)	4	7	6	1	10	12	13
Theileria_parva_strain_Muguga_chromosome_4_hypothetical_protein_(TP04_0848)	4	2	4	1	4	7	6
Theileria_parva_strain_Muguga_chromosome_4_hypothetical_protein_(TP04_0861)	4	9	3	1	6	29	14
Theileria_parva_strain_Muguga_chromosome_4_hypothetical_protein_(TP04_0865)	4	4	10	7	9	15	5
Theileria_parva_strain_Muguga_chromosome_4_hypothetical_protein_(TP04_0872)	4	0	0	0	0	0	0
Theileria_parva_strain_Muguga_chromosome_4_hypothetical_protein_(TP04_0887)	4	0	0	0	0	2	0
Theileria_parva_strain_Muguga_chromosome_4_isocitrate_dehydrogenase_(NADP+)	4	0	2	1	13	50	33
Theileria_parva_strain_Muguga_chromosome_4_leucine_aminopeptidase_(TP04_0561)	4	0	3	0	11	27	21
Theileria_parva_strain_Muguga_chromosome_4_methionine_aminopeptidase_type	4	2	0	1	11	13	5
Theileria_parva_strain_Muguga_chromosome_4_proteasome_subunit_beta	4	2	0	0	3	3	5
Theileria_parva_strain_Muguga_chromosome_4_protein_kinase_(TP04_0518)	4	0	2	1	6	12	7
Theileria_parva_strain_Muguga_chromosome_4_protein_kinase_(TP04_0791)	4	0	0	0	23	39	15
Theileria_parva_strain_Muguga_chromosome_4_protein_kinase_(TP04_0880)	4	4	0	0	5	17	14
Theileria_parva_strain_Muguga_chromosome_4_pyruvate_kinase_(TP04_0607)	4	6	3	4	27	82	54
Theileria_parva_strain_Muguga_chromosome_4_step_II_splicing	4	4	0	3	6	7	3
Theileria_parva_strain_Muguga_chromosome_4_vesicle_transport_protein	4	0	0	0	7	17	4
Theileria_parva_strain_Muguga_cytochrome_c_oxidase_subunit_(TP02_0045)	4	0	1	0	7	17	5
Theileria_parva_strain_Muguga_diacylglycerol_kinase_(TP02_0475)_partial_mRNA	4	0	0	0	1	2	0
Theileria_parva_strain_Muguga_glucosamine-fructose-6-phosphate_aminotransferase_(TP02_0935)_partial_mRNA	4	1	3	0	21	42	25
Theileria_parva_strain_Muguga_hypothetical_protein_(TP02_0023)_partial_mRNA	4	1	0	1	7	7	6
Theileria_parva_strain_Muguga_hypothetical_protein_(TP02_0101)_partial_mRNA	4	2	2	0	2	5	4
Theileria_parva_strain_Muguga_hypothetical_protein_(TP02_0117)_partial_mRNA	4	0	2	1	10	8	4
Theileria_parva_strain_Muguga_hypothetical_protein_(TP02_0129)_partial_mRNA	4	0	0	0	0	7	2
Theileria_parva_strain_Muguga_hypothetical_protein_(TP02_0183)_partial_mRNA	4	0	2	5	9	24	13
Theileria_parva_strain_Muguga_hypothetical_protein_(TP02_0264)_partial_mRNA	4	1	0	2	2	2	1
Theileria_parva_strain_Muguga_hypothetical_protein_(TP02_0271)_partial_mRNA	4	3	1	2	19	28	17
Theileria_parva_strain_Muguga_hypothetical_protein_(TP02_0297)_partial_mRNA	4	1	0	3	0	2	1
Theileria_parva_strain_Muguga_hypothetical_protein_(TP02_0318)_partial_mRNA	4	0	1	0	4	13	6
Theileria_parva_strain_Muguga_hypothetical_protein_(TP02_0337)_partial_mRNA	4	47	49	36	28	81	39
Theileria_parva_strain_Muguga_hypothetical_protein_(TP02_0338)_partial_mRNA	4	1	3	0	0	5	4
Theileria_parva_strain_Muguga_hypothetical_protein_(TP02_0349)_partial_mRNA	4	0	4	2	11	23	19
Theileria_parva_strain_Muguga_hypothetical_protein_(TP02_0358)_partial_mRNA	4	0	0	0	3	6	2
Theileria_parva_strain_Muguga_hypothetical_protein_(TP02_0366)_partial_mRNA	4	2	2	7	7	12	4
Theileria_parva_strain_Muguga_hypothetical_protein_(TP02_0371)_partial_mRNA	4	0	0	0	2	10	5
Theileria_parva_strain_Muguga_hypothetical_protein_(TP02_0404)_partial_mRNA	4	4	2	4	12	45	22
Theileria_parva_strain_Muguga_hypothetical_protein_(TP02_0409)_partial_mRNA	4	3	6	8	12	22	15
Theileria_parva_strain_Muguga_hypothetical_protein_(TP02_0420)_partial_mRNA	4	0	0	0	12	21	12
Theileria_parva_strain_Muguga_hypothetical_protein_(TP02_0428)_partial_mRNA	4	2	1	0	3	4	1
Theileria_parva_strain_Muguga_hypothetical_protein_(TP02_0433)_partial_mRNA	4	0	0	0	3	9	0
Theileria_parva_strain_Muguga_hypothetical_protein_(TP02_0461)_partial_mRNA	4	3	1	1	16	50	24
Theileria_parva_strain_Muguga_hypothetical_protein_(TP02_0481)_partial_mRNA	4	0	3	4	2	23	8
Theileria_parva_strain_Muguga_hypothetical_protein_(TP02_0499)_partial_mRNA	4	0	0	0	2	8	1
Theileria_parva_strain_Muguga_hypothetical_protein_(TP02_0504)_partial_mRNA	4	1	0	1	7	13	9
Theileria_parva_strain_Muguga_hypothetical_protein_(TP02_0517)_partial_mRNA	4	0	1	0	6	27	6
Theileria_parva_strain_Muguga_hypothetical_protein_(TP02_0546)_partial_mRNA	4	2	5	2	11	9	4
Theileria_parva_strain_Muguga_hypothetical_protein_(TP02_0588)_partial_mRNA	4	8	24	16	21	57	36
Theileria_parva_strain_Muguga_hypothetical_protein_(TP02_0590)_partial_mRNA	4	2	3	0	8	16	23
Theileria_parva_strain_Muguga_hypothetical_protein_(TP02_0592)_partial_mRNA	4	0	4	8	1	4	5
Theileria_parva_strain_Muguga_hypothetical_protein_(TP02_0628)_partial_mRNA	4	3	0	0	5	7	0
Theileria_parva_strain_Muguga_hypothetical_protein_(TP02_0632)_partial_mRNA	4	1	0	1	2	2	4
Theileria_parva_strain_Muguga_hypothetical_protein_(TP02_0699)_partial_mRNA	4	56	44	56	50	82	45
Theileria_parva_strain_Muguga_hypothetical_protein_(TP02_0726)_partial_mRNA	4	0	0	0	9	9	3
Theileria_parva_strain_Muguga_hypothetical_protein_(TP02_0758)_partial_mRNA	4	0	1	0	57	140	86
Theileria_parva_strain_Muguga_hypothetical_protein_(TP02_0785)_partial_mRNA	4	0	0	0	0	0	0
Theileria_parva_strain_Muguga_hypothetical_protein_(TP02_0797)_partial_mRNA	4	0	2	0	0	0	1
Theileria_parva_strain_Muguga_hypothetical_protein_(TP02_0799)_partial_mRNA	4	3	4	4	3	7	8
Theileria_parva_strain_Muguga_hypothetical_protein_(TP02_0849)_partial_mRNA	4	0	0	0	2	7	0
Theileria_parva_strain_Muguga_hypothetical_protein_(TP02_0851)_partial_mRNA	4	2	3	0	8	13	22
Theileria_parva_strain_Muguga_hypothetical_protein_(TP02_0852)_partial_mRNA	4	2	5	0	11	15	26
Theileria_parva_strain_Muguga_hypothetical_protein_(TP02_0867)_partial_mRNA	4	0	4	0	25	66	24
Theileria_parva_strain_Muguga_hypothetical_protein_(TP02_0920)_partial_mRNA	4	0	0	3	19	41	30
Theileria_parva_strain_Muguga_hypothetical_protein_(TP02_0929)_partial_mRNA	4	1	5	1	23	36	37
Theileria_parva_strain_Muguga_kinesin_(TP02_0685)_partial_mRNA_	4	0	0	0	3	9	8
Theileria_parva_strain_Muguga_nuclear_protein_(TP02_0550)_partial_mRNA	4	0	2	2	3	18	6
Theileria_parva_strain_Muguga_nuclear_transport_factor_2_(TP02_0050)	4	2	0	1	3	10	4
Theileria_parva_strain_Muguga_nucleoside_diphosphate_kinase_(TP02_0422)_partial	4	2	0	1	4	18	9
Theileria_parva_strain_Muguga_serine/threonine_protein_phosphatase_(TP02_0853)_partial	4	5	1	4	12	42	28
Theileria_parva_strain_Muguga_thymidylate_kinase_(TP02_0319)_partial_mRNA	4	0	0	0	10	17	15
Theileria_parva_strain_Muguga_translation_initiation_factor_6_(TP02_0333)	4	0	3	2	2	11	10
Theileria_parva_strain_Muguga_translation_initiation_factor_E4_(TP02_0735)	4	2	3	2	6	17	3
Theileria_parva_strain_Muguga_translocation_protein_sec62_(TP02_0393)_partial	4	0	0	2	7	17	7
Theileria_parva_strain_Muguga_vacuolar_ATP_synthase_subunit_F	4	2	1	1	5	4	3
Theileria_annulata_oxysterol_binding_protein-related_protein_1_putative_(TA12980)	5	17	0	15	16	52	19
Theileria_annulata_strain_Ankara_hypothetical_protein_(TA19890)_mRNA_complete	5	1	0	3	5	12	18
Theileria_buffeli_clone_18_from_China_18S_ribosomal_RNA	5	0	0	1	0	1	1
Theileria_mutans_clone_3_internal_transcribed_spacer_1_partial	5	3	0	5	2	0	2
Theileria_parva_strain_Muguga_40S_ribosomal_protein_S29_(TP02_0222)	5	0	2	0	3	3	2
Theileria_parva_strain_Muguga_60S_ribosomal_protein_L17_(TP02_0720)	5	0	4	0	7	37	14
Theileria_parva_strain_Muguga_ABC_transporter_(TP02_0388)_partial_mRNA	5	2	2	2	2	17	7
Theileria_parva_strain_Muguga_DNA_replication_licensing_factor_MCM6	5	0	2	4	12	18	9
Theileria_parva_strain_Muguga_DNA_topoisomerase_I_(TP02_0198)_partial	5	11	6	2	15	45	33
Theileria_parva_strain_Muguga_chromosome_1_ATP_synthase_subunit	5	5	29	34	8	59	13
Theileria_parva_strain_Muguga_chromosome_1_cop-coated_vesicle_membrane	5	2	2	2	7	12	18
Theileria_parva_strain_Muguga_chromosome_1_dihydrolipoamide_succinyltransferase_(TP01_0262)	5	0	0	2	4	12	7
Theileria_parva_strain_Muguga_chromosome_1_hypothetical_protein_(TP01_0014)	5	0	0	0	1	2	0
Theileria_parva_strain_Muguga_chromosome_1_hypothetical_protein_(TP01_0034)	5	0	0	0	17	12	15
Theileria_parva_strain_Muguga_chromosome_1_hypothetical_protein_(TP01_0075)	5	1	0	1	0	1	1
Theileria_parva_strain_Muguga_chromosome_1_hypothetical_protein_(TP01_0082)	5	52	46	58	15	27	34
Theileria_parva_strain_Muguga_chromosome_1_hypothetical_protein_(TP01_0086)	5	2	1	0	4	6	0
Theileria_parva_strain_Muguga_chromosome_1_hypothetical_protein_(TP01_0125)	5	2	3	0	7	40	18
Theileria_parva_strain_Muguga_chromosome_1_hypothetical_protein_(TP01_0130)	5	6	12	14	20	25	21
Theileria_parva_strain_Muguga_chromosome_1_hypothetical_protein_(TP01_0157)	5	0	0	2	0	1	1
Theileria_parva_strain_Muguga_chromosome_1_hypothetical_protein_(TP01_0211)	5	0	3	0	4	11	9
Theileria_parva_strain_Muguga_chromosome_1_hypothetical_protein_(TP01_0239)	5	0	0	0	0	2	0
Theileria_parva_strain_Muguga_chromosome_1_hypothetical_protein_(TP01_0291)	5	0	0	1	3	2	5
Theileria_parva_strain_Muguga_chromosome_1_hypothetical_protein_(TP01_0313)	5	0	0	1	5	24	20
Theileria_parva_strain_Muguga_chromosome_1_hypothetical_protein_(TP01_0319)	5	1	1	0	10	6	7
Theileria_parva_strain_Muguga_chromosome_1_hypothetical_protein_(TP01_0372)	5	0	0	0	1	2	2
Theileria_parva_strain_Muguga_chromosome_1_hypothetical_protein_(TP01_0393)	5	17	15	19	15	6	4
Theileria_parva_strain_Muguga_chromosome_1_hypothetical_protein_(TP01_0421)	5	0	0	0	0	17	11
Theileria_parva_strain_Muguga_chromosome_1_hypothetical_protein_(TP01_0424)	5	0	1	0	10	8	6
Theileria_parva_strain_Muguga_chromosome_1_hypothetical_protein_(TP01_0468)	5	0	1	0	7	12	10
Theileria_parva_strain_Muguga_chromosome_1_hypothetical_protein_(TP01_0523)	5	1	0	2	3	11	3
Theileria_parva_strain_Muguga_chromosome_1_hypothetical_protein_(TP01_0600)	5	11	6	13	24	52	19
Theileria_parva_strain_Muguga_chromosome_1_hypothetical_protein_(TP01_0648)	5	0	0	1	14	30	26
Theileria_parva_strain_Muguga_chromosome_1_hypothetical_protein_(TP01_0783)	5	0	1	1	5	3	4
Theileria_parva_strain_Muguga_chromosome_1_hypothetical_protein_(TP01_0847)	5	0	3	3	18	37	19
Theileria_parva_strain_Muguga_chromosome_1_hypothetical_protein_(TP01_0894)	5	2	0	0	0	3	3
Theileria_parva_strain_Muguga_chromosome_1_hypothetical_protein_(TP01_0933)	5	0	1	0	8	9	7
Theileria_parva_strain_Muguga_chromosome_1_hypothetical_protein_(TP01_0973)	5	0	0	1	3	20	14
Theileria_parva_strain_Muguga_chromosome_1_hypothetical_protein_(TP01_1037)	5	1	3	1	0	16	3
Theileria_parva_strain_Muguga_chromosome_1_hypothetical_protein_(TP01_1063)	5	3	3	2	9	16	10
Theileria_parva_strain_Muguga_chromosome_1_hypothetical_protein_(TP01_1065)	5	1	0	4	1	17	8
Theileria_parva_strain_Muguga_chromosome_1_hypothetical_protein_(TP01_1087)	5	2	0	0	0	1	2
Theileria_parva_strain_Muguga_chromosome_1_hypothetical_protein_(TP01_1146)	5	0	5	3	32	20	37
Theileria_parva_strain_Muguga_chromosome_1_hypothetical_protein_(TP01_1153)	5	0	1	1	2	3	4
Theileria_parva_strain_Muguga_chromosome_1_hypothetical_protein_(TP01_1162)	5	0	0	1	0	3	3
Theileria_parva_strain_Muguga_chromosome_1_hypothetical_protein_(TP01_1208)	5	0	1	2	3	8	4
Theileria_parva_strain_Muguga_chromosome_1_hypothetical_protein_(TP01_1229)	5	0	0	0	0	0	0
Theileria_parva_strain_Muguga_chromosome_1_mRNA_export_protein	5	0	2	0	6	24	11
Theileria_parva_strain_Muguga_chromosome_1_mitochondrial_phosphate_carrier	5	0	5	0	1	18	6
Theileria_parva_strain_Muguga_chromosome_1_peptide_chain_release	5	0	0	0	8	14	9
Theileria_parva_strain_Muguga_chromosome_1_prolyl-tRNA_synthetase_(TP01_0166)	5	1	1	0	15	26	14
Theileria_parva_strain_Muguga_chromosome_1_serine_protease_(TP01_0318)	5	3	0	0	5	5	2
Theileria_parva_strain_Muguga_chromosome_1_threonyl-tRNA_synthetase_(TP01_0957)	5	5	4	1	29	31	29
Theileria_parva_strain_Muguga_chromosome_1_transcription_elongation_factor	5	3	2	0	10	13	13
Theileria_parva_strain_Muguga_chromosome_3_20S_proteasome_subunit	5	0	1	0	10	16	6
Theileria_parva_strain_Muguga_chromosome_3_50S_ribosomal_protein	5	1	1	0	4	13	11
Theileria_parva_strain_Muguga_chromosome_3_DNA_polymerase_alpha	5	1	4	1	9	36	20
Theileria_parva_strain_Muguga_chromosome_3_NADH_dehydrogenase_(TP03_0539)	5	0	0	0	3	9	8
Theileria_parva_strain_Muguga_chromosome_3_casein_kinase_I	5	8	6	2	6	5	6
Theileria_parva_strain_Muguga_chromosome_3_glucose-6-phosphate_isomerase_(TP03_0346)	5	4	4	2	18	51	26
Theileria_parva_strain_Muguga_chromosome_3_glycogen_synthase_kinase	5	0	5	3	5	23	13
Theileria_parva_strain_Muguga_chromosome_3_hypothetical_protein_(TP03_0012)	5	1	0	0	8	14	8
Theileria_parva_strain_Muguga_chromosome_3_hypothetical_protein_(TP03_0014)	5	0	2	0	8	23	1
Theileria_parva_strain_Muguga_chromosome_3_hypothetical_protein_(TP03_0022)	5	3	2	0	1	2	2
Theileria_parva_strain_Muguga_chromosome_3_hypothetical_protein_(TP03_0023)	5	4	8	3	9	16	17
Theileria_parva_strain_Muguga_chromosome_3_hypothetical_protein_(TP03_0038)	5	2	0	5	6	29	8
Theileria_parva_strain_Muguga_chromosome_3_hypothetical_protein_(TP03_0051)	5	0	0	0	2	3	14
Theileria_parva_strain_Muguga_chromosome_3_hypothetical_protein_(TP03_0168)	5	8	18	7	81	237	139
Theileria_parva_strain_Muguga_chromosome_3_hypothetical_protein_(TP03_0266)	5	0	0	0	12	17	15
Theileria_parva_strain_Muguga_chromosome_3_hypothetical_protein_(TP03_0271)	5	1	0	1	9	20	17
Theileria_parva_strain_Muguga_chromosome_3_hypothetical_protein_(TP03_0301)	5	0	1	0	7	13	1
Theileria_parva_strain_Muguga_chromosome_3_hypothetical_protein_(TP03_0343)	5	0	0	0	2	8	1
Theileria_parva_strain_Muguga_chromosome_3_hypothetical_protein_(TP03_0412)	5	2	0	0	15	0	1
Theileria_parva_strain_Muguga_chromosome_3_hypothetical_protein_(TP03_0427)	5	18	10	9	18	31	38
Theileria_parva_strain_Muguga_chromosome_3_hypothetical_protein_(TP03_0449)	5	0	0	0	0	1	3
Theileria_parva_strain_Muguga_chromosome_3_hypothetical_protein_(TP03_0464)	5	0	0	0	5	4	0
Theileria_parva_strain_Muguga_chromosome_3_hypothetical_protein_(TP03_0477)	5	0	0	0	0	0	0
Theileria_parva_strain_Muguga_chromosome_3_hypothetical_protein_(TP03_0481)	5	5	3	1	8	15	6
Theileria_parva_strain_Muguga_chromosome_3_hypothetical_protein_(TP03_0483)	5	0	1	2	3	6	4
Theileria_parva_strain_Muguga_chromosome_3_hypothetical_protein_(TP03_0530)	5	0	0	1	0	9	2
Theileria_parva_strain_Muguga_chromosome_3_hypothetical_protein_(TP03_0580)	5	4	3	0	5	13	1
Theileria_parva_strain_Muguga_chromosome_3_hypothetical_protein_(TP03_0624)	5	1	2	0	0	0	3
Theileria_parva_strain_Muguga_chromosome_3_hypothetical_protein_(TP03_0626)	5	0	0	7	20	33	15
Theileria_parva_strain_Muguga_chromosome_3_hypothetical_protein_(TP03_0655)	5	1	2	1	12	34	9
Theileria_parva_strain_Muguga_chromosome_3_hypothetical_protein_(TP03_0661)	5	7	5	7	6	12	10
Theileria_parva_strain_Muguga_chromosome_3_hypothetical_protein_(TP03_0688)	5	1	4	0	17	29	21
Theileria_parva_strain_Muguga_chromosome_3_hypothetical_protein_(TP03_0712)	5	2	0	0	4	7	6
Theileria_parva_strain_Muguga_chromosome_3_hypothetical_protein_(TP03_0731)	5	0	1	0	5	4	3
Theileria_parva_strain_Muguga_chromosome_3_hypothetical_protein_(TP03_0782)	5	0	1	0	7	14	2
Theileria_parva_strain_Muguga_chromosome_3_hypothetical_protein_(TP03_0783)	5	0	0	3	11	22	16
Theileria_parva_strain_Muguga_chromosome_3_hypothetical_protein_(TP03_0791)	5	0	1	0	3	11	7
Theileria_parva_strain_Muguga_chromosome_3_hypothetical_protein_(TP03_0825)	5	0	1	0	8	26	16
Theileria_parva_strain_Muguga_chromosome_3_hypothetical_protein_(TP03_0827)	5	2	6	5	9	12	9
Theileria_parva_strain_Muguga_chromosome_3_methionine_aminopeptidase_type	5	2	0	0	23	77	55
Theileria_parva_strain_Muguga_chromosome_3_peptidyl-prolyl_cis-trans_isomerase	5	21	16	12	22	31	27
Theileria_parva_strain_Muguga_chromosome_3_small_GTP-binding_protein	5	3	2	1	5	48	11
Theileria_parva_strain_Muguga_chromosome_3_translation_initiation_factor	5	1	2	4	9	19	27
Theileria_parva_strain_Muguga_chromosome_4_DNA-dependent_helicase_(TP04_0614)	5	4	12	7	14	32	15
Theileria_parva_strain_Muguga_chromosome_4_DNA_repair_helicase	5	2	5	4	8	10	8
Theileria_parva_strain_Muguga_chromosome_4_dihydrofolate_reductase-thymidylate_synthase	5	0	0	1	9	13	10
Theileria_parva_strain_Muguga_chromosome_4_hypothetical_protein_(TP04_0076)	5	0	2	0	2	15	2
Theileria_parva_strain_Muguga_chromosome_4_hypothetical_protein_(TP04_0133)	5	0	6	2	12	11	9
Theileria_parva_strain_Muguga_chromosome_4_hypothetical_protein_(TP04_0155)	5	0	0	0	0	7	2
Theileria_parva_strain_Muguga_chromosome_4_hypothetical_protein_(TP04_0233)	5	1	0	1	1	4	6
Theileria_parva_strain_Muguga_chromosome_4_hypothetical_protein_(TP04_0261)	5	4	5	1	16	17	14
Theileria_parva_strain_Muguga_chromosome_4_hypothetical_protein_(TP04_0319)	5	0	0	0	2	11	3
Theileria_parva_strain_Muguga_chromosome_4_hypothetical_protein_(TP04_0332)	5	5	9	7	10	17	8
Theileria_parva_strain_Muguga_chromosome_4_hypothetical_protein_(TP04_0341)	5	0	1	0	6	23	11
Theileria_parva_strain_Muguga_chromosome_4_hypothetical_protein_(TP04_0393)	5	2	6	2	5	9	8
Theileria_parva_strain_Muguga_chromosome_4_hypothetical_protein_(TP04_0398)	5	0	3	0	11	20	9
Theileria_parva_strain_Muguga_chromosome_4_hypothetical_protein_(TP04_0413)	5	0	1	1	0	2	3
Theileria_parva_strain_Muguga_chromosome_4_hypothetical_protein_(TP04_0428)	5	0	0	1	1	2	3
Theileria_parva_strain_Muguga_chromosome_4_hypothetical_protein_(TP04_0501)	5	2	7	2	5	6	12
Theileria_parva_strain_Muguga_chromosome_4_hypothetical_protein_(TP04_0535)	5	0	0	0	0	1	0
Theileria_parva_strain_Muguga_chromosome_4_hypothetical_protein_(TP04_0536)	5	0	1	0	9	8	6
Theileria_parva_strain_Muguga_chromosome_4_hypothetical_protein_(TP04_0549)	5	0	0	0	14	39	12
Theileria_parva_strain_Muguga_chromosome_4_hypothetical_protein_(TP04_0568)	5	9	2	0	28	24	25
Theileria_parva_strain_Muguga_chromosome_4_hypothetical_protein_(TP04_0569)	5	0	0	0	4	5	4
Theileria_parva_strain_Muguga_chromosome_4_hypothetical_protein_(TP04_0595)	5	1	7	2	11	31	12
Theileria_parva_strain_Muguga_chromosome_4_hypothetical_protein_(TP04_0668)	5	1	3	2	12	33	24
Theileria_parva_strain_Muguga_chromosome_4_hypothetical_protein_(TP04_0784)	5	7	0	3	1	20	8
Theileria_parva_strain_Muguga_chromosome_4_hypothetical_protein_(TP04_0816)	5	0	1	0	2	14	6
Theileria_parva_strain_Muguga_chromosome_4_hypothetical_protein_(TP04_0850)	5	0	0	0	15	25	30
Theileria_parva_strain_Muguga_chromosome_4_hypothetical_protein_(TP04_0884)	5	3	0	0	11	19	15
Theileria_parva_strain_Muguga_chromosome_4_hypothetical_protein_(TP04_0891)	5	0	7	2	18	20	21
Theileria_parva_strain_Muguga_chromosome_4_hypothetical_protein_(TP04_0899)	5	0	4	1	6	4	3
Theileria_parva_strain_Muguga_chromosome_4_nascent_polypeptide_associated	5	0	2	1	3	23	20
Theileria_parva_strain_Muguga_chromosome_4_structure_specific_recognition	5	21	11	8	43	65	37
Theileria_parva_strain_Muguga_citrate_synthase_(TP02_0666)_partial_mRNA	5	2	0	0	8	23	10
Theileria_parva_strain_Muguga_hypothetical_protein_(TP02_0022)_partial_mRNA	5	2	1	4	10	30	22
Theileria_parva_strain_Muguga_hypothetical_protein_(TP02_0114)_partial_mRNA	5	0	2	0	6	12	5
Theileria_parva_strain_Muguga_hypothetical_protein_(TP02_0118)_partial_mRNA	5	2	4	6	7	6	5
Theileria_parva_strain_Muguga_hypothetical_protein_(TP02_0125)_partial_mRNA	5	12	20	16	47	38	38
Theileria_parva_strain_Muguga_hypothetical_protein_(TP02_0126)_partial_mRNA	5	1	5	1	13	37	56
Theileria_parva_strain_Muguga_hypothetical_protein_(TP02_0182)_partial_mRNA	5	0	1	6	19	83	51
Theileria_parva_strain_Muguga_hypothetical_protein_(TP02_0194)_partial_mRNA	5	0	0	0	6	15	5
Theileria_parva_strain_Muguga_hypothetical_protein_(TP02_0247)_partial_mRNA	5	1	1	1	14	38	24
Theileria_parva_strain_Muguga_hypothetical_protein_(TP02_0291)_partial_mRNA	5	4	5	1	13	26	17
Theileria_parva_strain_Muguga_hypothetical_protein_(TP02_0307)_partial_mRNA	5	0	5	1	1	15	4
Theileria_parva_strain_Muguga_hypothetical_protein_(TP02_0312)_partial_mRNA	5	0	0	1	1	8	11
Theileria_parva_strain_Muguga_hypothetical_protein_(TP02_0426)_partial_mRNA	5	0	0	0	0	8	5
Theileria_parva_strain_Muguga_hypothetical_protein_(TP02_0446)_partial_mRNA	5	1	0	0	2	5	7
Theileria_parva_strain_Muguga_hypothetical_protein_(TP02_0456)_partial_mRNA	5	5	3	8	7	12	20
Theileria_parva_strain_Muguga_hypothetical_protein_(TP02_0541)_partial_mRNA	5	0	0	0	6	20	10
Theileria_parva_strain_Muguga_hypothetical_protein_(TP02_0567)_partial_mRNA	5	9	17	5	5	4	6
Theileria_parva_strain_Muguga_hypothetical_protein_(TP02_0572)_partial_mRNA	5	0	1	0	6	17	13
Theileria_parva_strain_Muguga_hypothetical_protein_(TP02_0574)_partial_mRNA	5	0	0	2	28	91	60
Theileria_parva_strain_Muguga_hypothetical_protein_(TP02_0633)_partial_mRNA	5	0	0	0	4	7	7
Theileria_parva_strain_Muguga_hypothetical_protein_(TP02_0669)_partial_mRNA	5	1	1	0	9	5	7
Theileria_parva_strain_Muguga_hypothetical_protein_(TP02_0683)_partial_mRNA	5	1	2	1	20	17	10
Theileria_parva_strain_Muguga_hypothetical_protein_(TP02_0694)_partial_mRNA	5	9	16	6	42	23	15
Theileria_parva_strain_Muguga_hypothetical_protein_(TP02_0703)_partial_mRNA	5	0	0	0	1	5	1
Theileria_parva_strain_Muguga_hypothetical_protein_(TP02_0710)_partial_mRNA	5	1	1	1	4	12	10
Theileria_parva_strain_Muguga_hypothetical_protein_(TP02_0715)_partial_mRNA	5	0	4	0	4	19	19
Theileria_parva_strain_Muguga_hypothetical_protein_(TP02_0756)_partial_mRNA	5	1	1	2	7	2	7
Theileria_parva_strain_Muguga_hypothetical_protein_(TP02_0789)_partial_mRNA	5	0	0	0	0	0	0
Theileria_parva_strain_Muguga_hypothetical_protein_(TP02_0807)_partial_mRNA	5	3	3	0	23	54	46
Theileria_parva_strain_Muguga_hypothetical_protein_(TP02_0840)_partial_mRNA	5	0	0	0	4	6	7
Theileria_parva_strain_Muguga_hypothetical_protein_(TP02_0854)_partial_mRNA	5	1	0	0	0	0	0
Theileria_parva_strain_Muguga_hypothetical_protein_(TP02_0932)_partial_mRNA	5	5	5	7	24	18	11
Theileria_parva_strain_Muguga_importin_beta-related_nuclear_transport_factor	5	1	6	2	16	45	27
Theileria_parva_strain_Muguga_signal_recognition_particle_receptor_subunit	5	1	0	0	3	15	3
Theileria_parva_strain_Muguga_transcription_factor_BTF3_(TP02_0090)_partial	5	0	3	0	10	18	16
Theileria_parva_strain_Muguga_translation_initiation_factor_eIF-1A_(TP02_0767)	5	2	1	0	1	5	6
Theileria_parva_strain_Muguga_vacuolar_sorting_protein_18_(TP02_0075)	5	0	0	0	8	25	9
Theileria_annulata_hypothetical_protein_(TA07245)_mRNA_complete_cds_	6	0	0	0	2	0	0
Theileria_annulata_strain_Ankara_hypothetical_protein_(TA19720)_mRNA_complete	6	0	0	1	0	0	0
Theileria_cervi_clone_3_18S_ribosomal_RNA_gene_partial	6	64	0	39	29	31	145
Theileria_parva_28S_ribosomal_RNA_(28S_rRNA)_gene_	6	61	18	18	4	19	8
Theileria_parva_large_subunit_ribosomal_RNA_gene_complete_sequence	6	8	0	5	0	5	6
Theileria_parva_strain_Muguga_23_kDa_piroplasm_surface_protein	6	2	5	0	2	5	0
Theileria_parva_strain_Muguga_40S_ribosomal_protein_S8e_(TP02_0949)	6	7	12	4	28	43	33
Theileria_parva_strain_Muguga_60S_ribosomal_protein_L23_(TP02_0323)	6	1	2	0	7	10	12
Theileria_parva_strain_Muguga_60S_ribosomal_protein_L5e_(TP02_0082)	6	2	0	8	23	73	45
Theileria_parva_strain_Muguga_DNA_polymerase_delta_small_subunit	6	0	0	0	4	7	6
Theileria_parva_strain_Muguga_N-ethylmaleimide_sensitive_protein_(TP02_0172)_partial	6	1	4	1	8	41	15
Theileria_parva_strain_Muguga_actin_(TP02_0707)_partial_mRNA_	6	8	3	3	15	24	33
Theileria_parva_strain_Muguga_chromosome_1_2-Cys_peroxiredoxin_(TP01_0177)	6	0	2	3	2	14	14
Theileria_parva_strain_Muguga_chromosome_1_ATP-specific_succinyl-CoA_synthetase	6	0	0	0	1	8	4
Theileria_parva_strain_Muguga_chromosome_1_chromatin_assembly_factor	6	0	0	0	0	2	5
Theileria_parva_strain_Muguga_chromosome_1_elongation_factor_Tu	6	4	1	0	12	6	4
Theileria_parva_strain_Muguga_chromosome_1_glutamyl-tRNA_amidotransferase_subunit	6	36	22	40	102	73	93
Theileria_parva_strain_Muguga_chromosome_1_hypothetical_protein_(TP01_0081)	6	0	0	0	1	0	0
Theileria_parva_strain_Muguga_chromosome_1_hypothetical_protein_(TP01_0108)	6	0	2	0	5	6	0
Theileria_parva_strain_Muguga_chromosome_1_hypothetical_protein_(TP01_0142)	6	0	0	0	20	6	11
Theileria_parva_strain_Muguga_chromosome_1_hypothetical_protein_(TP01_0170)	6	1	0	1	30	34	39
Theileria_parva_strain_Muguga_chromosome_1_hypothetical_protein_(TP01_0182)	6	0	1	2	2	14	5
Theileria_parva_strain_Muguga_chromosome_1_hypothetical_protein_(TP01_0186)	6	5	5	4	9	25	20
Theileria_parva_strain_Muguga_chromosome_1_hypothetical_protein_(TP01_0218)	6	1	6	6	38	27	8
Theileria_parva_strain_Muguga_chromosome_1_hypothetical_protein_(TP01_0253)	6	6	7	4	3	6	6
Theileria_parva_strain_Muguga_chromosome_1_hypothetical_protein_(TP01_0254)	6	1	0	0	6	5	10
Theileria_parva_strain_Muguga_chromosome_1_hypothetical_protein_(TP01_0415)	6	13	9	13	38	29	38
Theileria_parva_strain_Muguga_chromosome_1_hypothetical_protein_(TP01_0428)	6	4	13	10	27	47	48
Theileria_parva_strain_Muguga_chromosome_1_hypothetical_protein_(TP01_0658)	6	1	3	1	5	21	15
Theileria_parva_strain_Muguga_chromosome_1_hypothetical_protein_(TP01_0685)	6	0	0	1	0	0	0
Theileria_parva_strain_Muguga_chromosome_1_hypothetical_protein_(TP01_0730)	6	0	0	0	4	13	7
Theileria_parva_strain_Muguga_chromosome_1_hypothetical_protein_(TP01_0784)	6	0	3	4	16	12	4
Theileria_parva_strain_Muguga_chromosome_1_hypothetical_protein_(TP01_0792)	6	3	2	0	3	15	8
Theileria_parva_strain_Muguga_chromosome_1_hypothetical_protein_(TP01_0838)	6	0	0	2	16	13	16
Theileria_parva_strain_Muguga_chromosome_1_hypothetical_protein_(TP01_0917)	6	20	10	10	8	13	3
Theileria_parva_strain_Muguga_chromosome_1_hypothetical_protein_(TP01_0979)	6	0	0	0	9	9	0
Theileria_parva_strain_Muguga_chromosome_1_hypothetical_protein_(TP01_1058)	6	1	3	1	3	10	15
Theileria_parva_strain_Muguga_chromosome_1_hypothetical_protein_(TP01_1111)	6	1	0	1	5	13	6
Theileria_parva_strain_Muguga_chromosome_1_hypothetical_protein_(TP01_1191)	6	4	2	0	16	19	13
Theileria_parva_strain_Muguga_chromosome_1_hypothetical_protein_(TP01_1201)	6	1	2	0	14	18	16
Theileria_parva_strain_Muguga_chromosome_1_hypothetical_protein_(TP01_1207)	6	0	0	0	2	8	12
Theileria_parva_strain_Muguga_chromosome_1_hypothetical_protein_(TP01_1211)	6	1	0	0	2	5	1
Theileria_parva_strain_Muguga_chromosome_1_hypothetical_protein_(TP01_1228)	6	96	77	39	54	84	55
Theileria_parva_strain_Muguga_chromosome_1_karyopherin_beta_(TP01_0283)	6	4	6	2	14	45	25
Theileria_parva_strain_Muguga_chromosome_1_mitogen-activated_protein_kinase	6	0	1	1	1	1	1
Theileria_parva_strain_Muguga_chromosome_1_ubiquinol-cytochrome_C_reductase	6	6	3	1	2	10	9
Theileria_parva_strain_Muguga_chromosome_3_DNA_helicase_(TP03_0644)	6	10	19	4	24	53	36
Theileria_parva_strain_Muguga_chromosome_3_U2_small_nuclear	6	0	0	0	1	4	4
Theileria_parva_strain_Muguga_chromosome_3_glycerol-3-phosphate_dehydrogenase_(TP03_0730)	6	2	1	3	26	49	21
Theileria_parva_strain_Muguga_chromosome_3_hypothetical_protein_(TP03_0035)	6	0	2	0	12	10	9
Theileria_parva_strain_Muguga_chromosome_3_hypothetical_protein_(TP03_0037)	6	5	3	5	19	22	15
Theileria_parva_strain_Muguga_chromosome_3_hypothetical_protein_(TP03_0088)	6	1	4	2	5	11	9
Theileria_parva_strain_Muguga_chromosome_3_hypothetical_protein_(TP03_0115)	6	54	41	51	29	91	50
Theileria_parva_strain_Muguga_chromosome_3_hypothetical_protein_(TP03_0184)	6	0	0	0	6	3	5
Theileria_parva_strain_Muguga_chromosome_3_hypothetical_protein_(TP03_0296)	6	3	1	0	2	12	6
Theileria_parva_strain_Muguga_chromosome_3_hypothetical_protein_(TP03_0396)	6	0	0	0	6	20	9
Theileria_parva_strain_Muguga_chromosome_3_hypothetical_protein_(TP03_0517)	6	5	6	4	6	22	13
Theileria_parva_strain_Muguga_chromosome_3_hypothetical_protein_(TP03_0529)	6	0	1	0	8	19	11
Theileria_parva_strain_Muguga_chromosome_3_hypothetical_protein_(TP03_0576)	6	0	4	2	13	20	16
Theileria_parva_strain_Muguga_chromosome_3_hypothetical_protein_(TP03_0640)	6	0	0	0	0	3	2
[truncated: 726 more rows]

## Sheet: Orthologs sporozoite invasion
T. parva orthologs of apicomplexan genes encoding proteins of sporozoite invasion organelles
Orthologous group	Organism in which was described	ORF locus tag	Gene name	Annotation	T. parva GenBank Acc. No.	Gene ID	Annotation	Transcripts per million (TPM) values			Signal peptide and transmembrane domain	Non-signal peptide triggered protein secretion prediction NN-score	NLS prediction
Rhoptry Proteins								Sporoblast	Sporozoite	Schizont
OG5_142870	P. falciparum	PF3D7_1452000 (Merozoite and schizont stage)	PfRON2	Rhoptry neck protein 2	XM_760448.1	TP01_0014	Hypothetical protein	206	36	25	2 TMD	0.185	Yes
OG5_153587	P. falciparum	PF3D7_0817700 (schizonts and free merozoites)	RON5	Conserved Plasmodium protein, unknown function	XM_761589.1	TP01_1161	Hypothetical protein	24	3	0.9	1 TMD	0.155	Yes
OG5_153563	P. falciparum	PF3D7_1347500	ALBA4	Conserved Plasmodium protein, unknown function	XM_760118.1	TP02_0645	Hypothetical protein	739	1231	777	None	0.521	No
OG5_145111	P. falciparum	PF3D7_0906000	RNaseII	RNB-like protein, putative	XM_760830.1	TP01_0396	Hypothetical protein	45	7	38	None	0.204	No
OG5_141731	P. falciparum	PF3D7_1361800 (reported to be upregulated during schizogony)	GAC	Conserved Plasmodium protein, unknown function	XM_760526.1	TP01_0092	Hypothetical protein	195	10	4	1TMD	0.483	Yes
OG5_129273	P. falciparum	PF3D7_0814200	ALBA1	DNA/RNA-binding protein Alba 1	XM_757686.1	TP03_0655	Hypothetical protein	1495	1147	1072	None	0.753	No
OG5_154281	P. falciparum	PF3D7_1006200	ALBA3	DNA/RNA-binding protein Alba 3	XM_757993.1	TP03_0067	Hypothetical protein	955	516	1091	None	0.852	No
	T. annulata	RAP-1 (schizogony)	RAP1	Rhoptry-associated protein 1	XM_761129.1	TP01_0701	Hypothetical protein	1559	114	17	SP	0.062	Yes
	P. falciparum T. gondii	PF14_0607 TGME49_230350	_ RON11	Conserved Plasmodium membrane protein, unknown function Hypothetical protein	XM_758990.1	TP04_0448	Hypothetical protein	275	21	27	9 TMD	0.821	No
Microneme Proteins
OG5_147452	P. falciparum	PF3D7_1133400	AMA1	Apical membrane antigen 1, AMA1	XM_761078.1	TP01_0650	Apical membrane antigen 1, putative	58	62	32	2 TMD	0.065	Yes
OG5_171217	P. falciparum	PF3D7_1216600	CelTOS	Cell-traversal protein for ookinetes and sporozoites, putative	XM_760666.1	TP01_0232	Hypothetical protein	46	63	59	SP/2 TMD	0.382	Yes
OG5_135185	P. falciparum	PF3D7_0212900	Leucyl/phenylalanyl-tRNA protein transferase	Catalytic activity	XM_760100.1	TP02_0627	Leucyl/phenylalanyl-tRNA protein transferase, putative	257	87	113	2 TMD	0.414	No
	B. bovis	BBOV_IV001370A	MAC/Perforin	MAC/perforin domain containing protein	XM_760598.1	TP01_0164	Hypothetical protein	22	78	38	SP	0.253	No
	P. falciparum	PF3D7_1335900	SSP2	Sporozoite surface protein 2	XM_758848.1	Tp04_0306	Thrombospondin-related protein	29	7	30	1 TMD	0.155	Yes
Dense Granules
	P. falciparum	PF3D7_0818200	14-3-3 protein	Regulative protein, binds signaling enzymes like kinases or TM receptors	XM_760080.1	TP02_0607	Hypothetical protein	2217	3257	1135	None	0.652	No
Abbreviations: NLS, nuclear localization signal; SP, signal peptide; TMD, transmembrane domain;
