# Supplementary material for: Transcriptomics reveal potential vaccine antigens and a drastic increase of upregulated genes during Theileria parva development from arthropod to bovine infective stages
Source: PLoS One. 2018 Oct 10;13(10):e0204047. doi: 10.1371/journal.pone.0204047 (PMC6179218; doi:10.1371/journal.pone.0204047)
Supplement: S2 Table — (XLSX) [file pone.0204047.s004.xlsx]

## Sheet: Sporoblast upregulated
target_id	pval	qval	b	se_b	mean_obs	var_obs	tech_var	sigma_sq	smooth_sigma_sq	final_sigma_sq
XM_758212.1	0	0	6.67468	0.103448	6.77447	6.70725	0.00466122	-0.00132488	0.00336495	0.00336495
XM_759898.1	0	0	5.94029	0.156181	5.32195	4.7648	0.0122887	-0.000309368	0.00600572	0.00600572
XM_759748.1	3.60881e-300	7.43794e-298	2.89653	0.0782186	7.17618	1.26416	0.000953342	0.00363527	0.00342113	0.00363527
XM_760612.1	5.22162e-286	8.98316e-284	6.6527	0.184078	5.58258	7.60173	0.0203011	-0.0191464	0.00511249	0.00511249
XM_758224.1	5.17786e-271	8.1106e-269	8.23325	0.234079	5.66286	10.7969	0.0361906	-0.0307061	0.00490413	0.00490413
XM_761129.1	2.96418e-251	4.00267e-249	4.462	0.131793	5.40217	2.65684	0.00734858	-0.00113583	0.00567856	0.00567856
XM_760653.1	1.97937e-182	1.9378e-180	2.62644	0.0911869	6.5498	2.28268	0.00278084	-0.00124384	0.00345545	0.00345545
XM_760088.1	2.42303e-172	2.31428e-170	3.17892	0.113591	5.84894	2.11769	0.00522179	-0.00166194	0.00445536	0.00445536
XM_760030.1	1.13162e-163	9.23212e-162	3.03798	0.111428	5.84807	1.59847	0.00485487	-0.00153856	0.00445729	0.00445729
XM_758670.1	1.31339e-159	1.04964e-157	5.49782	0.204235	5.12537	4.55379	0.0136343	0.0176497	0.00698658	0.0176497
XM_761164.1	1.22843e-149	9.07647e-148	3.32114	0.127474	5.49878	2.13461	0.00683533	-0.00124135	0.0053519	0.0053519
XM_759976.1	7.86704e-144	5.70506e-142	4.53387	0.177548	4.77994	2.85289	0.0139684	0.00967415	0.00923921	0.00967415
XM_759967.1	1.58837e-142	1.13092e-140	2.40898	0.094774	6.98338	0.749692	0.00110374	0.00563283	0.00336086	0.00563283
XM_758073.1	1.57533e-134	1.06362e-132	3.1719	0.128499	5.40206	1.40335	0.00610466	0.00627925	0.00567897	0.00627925
XM_760526.1	2.09132e-121	1.29994e-119	3.78023	0.161338	4.90272	1.79157	0.0111748	-0.00532547	0.00834776	0.00834776
XM_758178.1	5.18554e-112	3.03083e-110	1.84905	0.0822161	6.54893	0.435609	0.00161358	7.50739e-05	0.00345603	0.00345603
XM_758817.1	1.00149e-106	5.29979e-105	3.03148	0.13815	5.2416	1.87789	0.00793584	0.00137195	0.00637819	0.00637819
XM_760084.1	2.5778e-104	1.32824e-102	1.63109	0.0752017	7.54436	0.376179	0.000522441	0.00160805	0.00371903	0.00371903
XM_758024.1	6.89797e-97	3.25451e-95	6.85991	0.328415	2.52098	9.39216	0.00755187	0.0131958	0.0733405	0.0733405
XM_757680.1	8.14594e-91	3.75288e-89	1.62751	0.0805337	6.88486	1.25939	0.00151039	0.00305193	0.00335387	0.00335387
XM_760198.1	6.26087e-88	2.75478e-86	2.94787	0.148295	4.97361	1.44274	0.00801853	0.00847506	0.00788152	0.00847506
XM_758997.1	1.52289e-86	6.62625e-85	6.41618	0.325404	3.89791	5.44555	0.0595726	0.00148773	0.019843	0.019843
XM_760091.1	3.4038e-85	1.44883e-83	8.50882	0.435015	3.46213	13.7699	0.0586459	0.0832829	0.0299479	0.0832829
XM_760079.1	6.5067e-81	2.68213e-79	2.44927	0.128567	7.12282	0.945854	0.00103776	0.0113594	0.00339819	0.0113594
XM_758899.1	8.14606e-80	3.22222e-78	1.88816	0.0998091	5.91016	0.499267	0.00314658	-0.00121798	0.00432482	0.00432482
XM_758613.1	5.44865e-79	2.13369e-77	2.07438	0.110238	7.34578	0.544048	0.000709113	0.00840518	0.00352707	0.00840518
XM_760042.1	1.82019e-77	7.05729e-76	2.21424	0.118851	6.15846	1.21811	0.00324066	0.00735346	0.00388946	0.00735346
XM_761498.1	8.28898e-77	3.12112e-75	1.40589	0.0757929	7.0646	0.289237	0.000929768	0.00203824	0.00337866	0.00337866
XM_758618.1	1.71909e-76	6.4114e-75	1.96727	0.106282	6.13812	0.614681	0.00261327	0.00585865	0.00391994	0.00585865
XM_758787.1	4.82193e-76	1.7484e-74	3.34485	0.181251	4.54041	1.40344	0.0133581	-0.00691915	0.011281	0.011281
XM_760191.1	3.31919e-75	1.19247e-73	1.72192	0.0938391	6.24874	0.687458	0.00284205	0.000165497	0.00376229	0.00376229
XM_758028.1	1.94461e-73	6.73902e-72	6.84115	0.377397	2.24732	8.21194	0.0119231	-0.000376896	0.0948983	0.0948983
XM_759634.1	1.02162e-69	3.22633e-68	4.29428	0.243305	4.35862	2.81779	0.0244134	0.0199846	0.0131452	0.0199846
XM_760799.1	3.92943e-69	1.22124e-67	4.1758	0.237619	4.03301	2.2105	0.0248306	0.00592289	0.0175163	0.0175163
XM_758624.1	2.04082e-68	6.19723e-67	2.14491	0.122708	5.68157	0.607879	0.00406781	0.00722505	0.00485703	0.00722505
XM_759973.1	2.15758e-68	6.49929e-67	2.60039	0.148792	5.35099	1.2942	0.00616874	0.0104356	0.00588186	0.0104356
XM_761615.1	6.37783e-68	1.87786e-66	3.00685	0.172661	4.73827	1.3789	0.0127931	-0.00248582	0.0095659	0.0095659
XM_760914.1	9.59549e-66	2.72289e-64	2.3202	0.135483	5.12101	0.708463	0.00675593	0.00218718	0.00701079	0.00701079
XM_761554.1	1.23559e-65	3.48098e-64	4.69972	0.274666	3.89223	2.83836	0.0366323	0.00538697	0.0199488	0.0199488
XM_757655.1	1.43468e-65	4.013e-64	2.079	0.121565	5.50284	1.45717	0.00574393	0.00467361	0.00533955	0.00533955
XM_759900.1	1.54297e-65	4.28529e-64	2.01305	0.117738	5.69777	0.875311	0.0038033	0.00659336	0.0048164	0.00659336
XM_760871.1	2.02969e-64	5.51963e-63	3.74268	0.220848	4.18048	1.92586	0.0212343	0.00479281	0.015346	0.015346
XM_759366.1	1.42941e-63	3.83395e-62	1.69181	0.100513	5.92976	0.455824	0.00329224	0.00362942	0.00428497	0.00428497
XM_758447.1	1.80106e-58	4.19819e-57	1.95907	0.121519	5.35746	0.555334	0.00522005	-0.00311096	0.00585506	0.00585506
XM_760391.1	1.54565e-56	3.4987e-55	2.30224	0.145306	5.09186	0.908652	0.00866026	-0.00404164	0.00717514	0.00717514
XM_759239.1	1.04667e-55	2.31568e-54	1.36925	0.0870838	6.24891	0.282119	0.00192563	0.00121049	0.00376207	0.00376207
XM_760890.1	1.71032e-55	3.74168e-54	2.26325	0.144228	5.93831	7.27311	0.0113333	-0.00210223	0.0042679	0.0042679
XM_760793.1	5.6917e-55	1.23142e-53	3.36845	0.215709	4.15939	1.42712	0.0192626	-0.00719359	0.0156353	0.0156353
XM_760502.1	6.5478e-55	1.40886e-53	1.37988	0.0884158	6.16293	0.252006	0.00198018	-0.00132096	0.00388284	0.00388284
XM_758885.1	2.06166e-54	4.34056e-53	1.82352	0.117394	5.5061	0.428172	0.00500629	0.00293338	0.00532969	0.00532969
XM_758190.1	2.56976e-54	5.35276e-53	2.17698	0.140276	5.14429	0.732752	0.0078755	0.00458077	0.00688253	0.00688253
XM_759541.1	1.09358e-53	2.26585e-52	3.04988	0.19771	4.55731	1.30933	0.0149658	0.014351	0.0111242	0.014351
XM_758100.1	2.36673e-53	4.80213e-52	3.92616	0.255341	4.18332	1.98531	0.0236919	0.0252075	0.0153075	0.0252075
XM_760978.1	2.50936e-53	5.06528e-52	7.238	0.470846	2.71192	8.2212	0.105071	0.0490301	0.0612004	0.0612004
XM_758507.1	4.857e-53	9.75385e-52	3.61017	0.235505	4.74379	1.70137	0.0134025	0.0281945	0.00952191	0.0281945
XM_761345.1	9.07866e-53	1.81388e-51	1.62538	0.106312	5.65576	0.343867	0.00355455	0.00429319	0.00492211	0.00492211
XM_759902.1	1.30833e-52	2.58758e-51	1.72867	0.113244	5.5564	0.495824	0.00443409	0.00469281	0.00518412	0.00518412
XM_760673.1	1.87347e-52	3.68668e-51	3.72467	0.244376	4.0137	1.77861	0.0269621	0.00390442	0.0178276	0.0178276
XM_759011.1	3.22444e-52	6.31346e-51	3.07087	0.20195	4.34154	1.27633	0.0172492	0.0111784	0.0133388	0.0133388
XM_758403.1	4.96973e-52	9.63438e-51	2.02055	0.133126	6.41698	0.540876	0.00194433	0.0113476	0.00356616	0.0113476
XM_758789.1	5.14917e-52	9.93308e-51	8.43717	0.555978	3.91279	13.8426	0.106219	0.125615	0.0195689	0.125615
XM_759003.1	2.69946e-51	5.08226e-50	1.12957	0.0749734	7.03199	0.173519	0.000845569	0.00112436	0.00337019	0.00337019
XM_761537.1	4.00561e-51	7.50525e-50	1.91095	0.127057	5.36614	0.719709	0.0062879	-0.00122641	0.00581961	0.00581961
XM_759312.1	6.24607e-51	1.15922e-49	1.17264	0.0781199	6.86324	1.01572	0.00122258	0.00197265	0.00335446	0.00335446
XM_758377.1	9.45143e-51	1.74584e-49	1.52445	0.101744	5.81883	0.303067	0.00324088	0.000756514	0.00452299	0.00452299
XM_759885.1	3.69681e-50	6.6713e-49	2.05598	0.138056	5.09728	0.666867	0.0071504	0.00646716	0.00714427	0.00714427
XM_758636.1	6.82284e-50	1.22561e-48	1.56381	0.105298	6.42747	0.312599	0.00162412	0.00669165	0.00355591	0.00669165
XM_760591.1	1.05506e-49	1.88658e-48	1.74335	0.117619	5.47899	0.7634	0.00496212	0.00236621	0.00541353	0.00541353
XM_758501.1	6.67326e-49	1.17186e-47	1.53522	0.104454	5.72168	0.301664	0.00342645	0.00177173	0.00475649	0.00475649
XM_758071.1	1.22336e-48	2.12918e-47	1.25622	0.0857105	6.31564	0.44496	0.00183225	0.00147457	0.00367747	0.00367747
XM_759909.1	1.46695e-48	2.53065e-47	1.91932	0.131063	5.15363	0.624231	0.0060513	-0.00343563	0.00683185	0.00683185
XM_759099.1	1.51356e-47	2.55479e-46	2.00134	0.138169	5.13815	0.73827	0.00740189	-0.00479014	0.0069161	0.0069161
XM_761415.1	2.59848e-47	4.34857e-46	2.09093	0.144726	5.06798	0.596892	0.00839661	0.00681305	0.00731253	0.00731253
XM_760448.1	1.20163e-46	1.97713e-45	2.04351	0.142487	4.99204	0.536855	0.00746096	0.00233567	0.00776605	0.00776605
XM_758145.1	7.93188e-46	1.273e-44	2.22878	0.156845	4.80211	0.630531	0.00937983	-0.000571537	0.00907032	0.00907032
XM_758788.1	3.67307e-45	5.7766e-44	2.82917	0.200617	4.32615	1.02461	0.0166692	0.00824315	0.0135163	0.0135163
XM_758303.1	5.34654e-45	8.30836e-44	1.24877	0.0887175	6.33364	1.12966	0.00224696	0.00218816	0.00365614	0.00365614
XM_758990.1	5.34653e-45	8.30836e-44	2.24334	0.159375	4.86073	0.839057	0.0104098	-0.000502925	0.00864062	0.00864062
XM_760287.1	1.97324e-44	3.03028e-43	2.63468	0.188417	4.56135	1.03666	0.0155388	-0.00547177	0.011087	0.011087
XM_759520.1	7.0096e-44	1.07225e-42	1.41248	0.10167	5.9255	1.01888	0.00345909	0.000961011	0.00429356	0.00429356
XM_757809.1	4.68926e-43	7.03569e-42	3.65585	0.265765	3.96052	1.7466	0.0277716	0.0252016	0.0187205	0.0252016
XM_761112.1	4.73494e-43	7.0771e-42	7.03952	0.511769	3.28504	8.35719	0.160982	-0.0965833	0.0354487	0.0354487
XM_760533.1	8.02498e-43	1.18588e-41	1.04788	0.0763921	7.07976	0.139423	0.000993618	0.000688339	0.0033832	0.0033832
XM_757731.1	1.92473e-42	2.80195e-41	2.48718	0.182164	4.54047	0.828663	0.0136075	0.00991925	0.0112804	0.0112804
XM_758721.1	2.77432e-42	3.9942e-41	1.46639	0.107611	6.6588	0.40169	0.00149435	0.00719071	0.00339812	0.00719071
XM_758101.1	6.4663e-42	9.24162e-41	1.67453	0.123446	5.46013	0.510441	0.00460998	0.0068192	0.00547458	0.0068192
XM_760409.1	7.14336e-42	1.01721e-40	1.62595	0.119929	5.36596	0.40222	0.00496684	0.00181049	0.00582034	0.00582034
XM_759895.1	1.06494e-41	1.51098e-40	1.69219	0.125085	5.53723	0.453266	0.00522462	0.00651015	0.00523823	0.00651015
XM_759658.1	1.13731e-41	1.60205e-40	1.03618	0.0766212	7.72409	0.301895	0.000440228	0.000144325	0.00396288	0.00396288
XM_758998.1	1.71885e-41	2.41256e-40	3.78009	0.280151	3.80652	1.9889	0.0372443	0.0186887	0.0216192	0.0216192
XM_761535.1	3.04309e-41	4.24083e-40	2.00928	0.14938	5.04807	0.896847	0.00930682	-0.00669811	0.00742888	0.00742888
XM_758239.1	1.2573e-40	1.73366e-39	1.6443	0.123209	5.98202	0.418924	0.00282734	0.00855804	0.00418341	0.00855804
XM_761410.1	1.71141e-40	2.34332e-39	1.56101	0.117171	5.4321	0.311057	0.00472683	0.00317721	0.0055699	0.0055699
XM_758654.1	1.84206e-40	2.51342e-39	1.17556	0.0882745	6.26437	0.209537	0.00210257	-0.000122528	0.00374171	0.00374171
XM_758532.1	1.25073e-39	1.65469e-38	1.70391	0.129346	5.26793	0.41572	0.00629639	0.000728396	0.00625148	0.00625148
XM_760266.1	3.95905e-39	5.20256e-38	3.84866	0.294105	3.6116	1.85953	0.0388866	-0.0276249	0.0259866	0.0259866
XM_759737.1	5.33731e-39	6.99027e-38	1.9653	0.150444	4.99634	1.05462	0.00923558	-0.00531931	0.0077395	0.0077395
XM_758387.1	5.61209e-39	7.32565e-38	1.23897	0.0948717	6.81688	0.211655	0.00115485	0.00559564	0.00335833	0.00559564
XM_757804.1	7.15604e-39	9.30998e-38	1.28731	0.0987127	5.91552	0.224865	0.00299433	-0.0016265	0.00431382	0.00431382
XM_758022.1	1.15847e-38	1.50217e-37	1.60594	0.123494	5.43015	0.545195	0.00586131	-0.00244448	0.00557675	0.00557675
XM_760004.1	2.36214e-38	3.02292e-37	1.4578	0.112575	5.53209	0.306833	0.0042519	0.00301277	0.005253	0.005253
XM_760893.1	3.52481e-38	4.46704e-37	0.991599	0.0767561	6.85569	0.123968	0.00106378	0.000513259	0.00335485	0.00335485
XM_758025.1	3.82884e-38	4.83669e-37	1.89464	0.14673	5.02331	0.663669	0.00857155	0.00708527	0.00757563	0.00757563
XM_760329.1	7.05703e-38	8.85748e-37	7.05279	0.548203	2.99086	7.43088	0.178465	-0.142666	0.0469297	0.0469297
XM_760512.1	7.13095e-38	8.92167e-37	0.965965	0.0750877	7.01831	0.119734	0.000861448	0.0021469	0.00336717	0.00336717
XM_760983.1	1.72148e-37	2.13333e-36	1.27947	0.0999886	5.99479	0.300105	0.00256437	0.00493392	0.00415962	0.00493392
XM_760913.1	3.64543e-37	4.48915e-36	2.09187	0.164225	4.69774	0.676767	0.0103321	-0.00503648	0.00989536	0.00989536
XM_759871.1	4.19197e-37	5.11394e-36	1.11159	0.0873421	6.25849	0.316296	0.00197208	0.00157663	0.00374941	0.00374941
XM_759419.1	5.10016e-37	6.20256e-36	1.01429	0.0797928	6.59518	0.13015	0.00134748	-0.000871917	0.00342769	0.00342769
XM_759447.1	1.54365e-36	1.8486e-35	3.46283	0.27429	3.6979	1.51734	0.0324769	-0.00599216	0.0239495	0.0239495
XM_758470.1	2.45219e-36	2.90993e-35	3.27131	0.259871	4.08399	1.42341	0.0206317	0.0300181	0.0167259	0.0300181
XM_758951.1	2.7216e-36	3.21018e-35	1.60473	0.127563	5.55555	1.01787	0.00701771	0.00313025	0.00518647	0.00518647
XM_759645.1	3.73044e-36	4.38691e-35	1.68643	0.134323	5.26453	0.520623	0.00726444	0.00395079	0.0062676	0.0062676
XM_758397.1	7.87152e-36	9.14684e-35	4.45283	0.356347	3.34015	2.58966	0.0616023	-0.0460471	0.0336349	0.0336349
XM_760334.1	2.88996e-35	3.32856e-34	1.67758	0.135376	5.2632	0.740006	0.00747118	0.00376576	0.00627392	0.00627392
XM_760345.1	4.09276e-35	4.68633e-34	1.03248	0.0835071	6.42016	0.259533	0.00166706	0.000134192	0.00356302	0.00356302
XM_758110.1	4.21142e-35	4.79417e-34	1.0033	0.081162	7.03449	0.268686	0.000977788	0.00396266	0.00337078	0.00396266
XM_759730.1	5.89676e-35	6.6739e-34	1.97989	0.160515	4.82004	0.688278	0.0103874	-0.00692225	0.00893631	0.00893631
XM_758401.1	7.87201e-35	8.85827e-34	0.954864	0.0775598	6.80855	0.186679	0.00115225	0.00325765	0.00335939	0.00335939
XM_761120.1	2.05895e-34	2.29058e-33	1.56308	0.127771	5.64081	0.382757	0.00389884	0.00834521	0.00496014	0.00834521
XM_759787.1	4.68373e-34	5.18121e-33	3.46942	0.28516	4.40252	1.55968	0.0171338	0.0438535	0.0126631	0.0438535
XM_759750.1	5.11541e-34	5.6428e-33	1.07046	0.0880355	6.22292	0.17636	0.00201545	-0.000312463	0.00379723	0.00379723
XM_759014.1	5.27641e-34	5.80405e-33	1.98075	0.162933	4.77115	0.591813	0.0106033	-0.00767145	0.00930704	0.00930704
XM_760032.1	7.56173e-34	8.27143e-33	2.78849	0.229933	4.04767	0.999071	0.0223675	0.00934166	0.0172844	0.0172844
XM_760501.1	9.12216e-34	9.95052e-33	1.80618	0.149123	4.91672	0.42029	0.00842543	-0.002333	0.00825284	0.00825284
XM_761372.1	1.11858e-33	1.21339e-32	1.89442	0.156624	4.97657	0.910787	0.0105356	-0.000900368	0.0078628	0.0078628
XM_760001.1	1.41286e-33	1.52839e-32	5.84782	0.484248	1.79785	5.96743	0.0317849	0.0366028	0.144087	0.144087
XM_759604.1	1.97906e-33	2.12912e-32	2.60158	0.215929	4.71758	1.1391	0.0123258	0.0226431	0.00973263	0.0226431
XM_760187.1	2.34099e-33	2.51159e-32	1.7245	0.143297	5.13477	0.382007	0.00639344	0.00900705	0.00693468	0.00900705
XM_760038.1	2.63334e-33	2.80985e-32	2.82387	0.234838	4.02412	1.05506	0.0237029	-0.0126196	0.0176587	0.0176587
XM_757756.1	8.92178e-33	9.44262e-32	2.47271	0.20738	4.26691	1.00979	0.0180285	0.0047271	0.0142264	0.0142264
XM_760732.1	1.11883e-32	1.18096e-31	3.93965	0.330932	3.70813	2.00569	0.0352897	0.0468475	0.0237192	0.0468475
XM_760052.1	1.20874e-32	1.27243e-31	1.1165	0.0938378	6.11328	0.173652	0.00264614	-0.00181473	0.00395802	0.00395802
XM_760725.1	1.82223e-32	1.90798e-31	2.18835	0.184454	4.64471	1.06908	0.0151738	-0.00891884	0.0103436	0.0103436
XM_758234.1	1.95421e-32	2.02989e-31	1.65833	0.139848	5.13483	0.357046	0.00773376	0.00140648	0.00693431	0.00693431
XM_758537.1	3.52099e-32	3.60005e-31	1.24934	0.105798	6.83642	1.16805	0.00230436	0.00609063	0.00335627	0.00609063
XM_758682.1	5.45372e-32	5.54721e-31	0.909032	0.0772211	6.89263	0.419955	0.00111848	0.00116431	0.00335384	0.00335384
XM_758240.1	7.54444e-32	7.61444e-31	1.656	0.141003	5.68321	0.494602	0.00317217	0.0117392	0.0048529	0.0117392
XM_759878.1	8.81472e-32	8.87364e-31	1.65179	0.140802	5.28262	1.04102	0.00868629	-0.0038128	0.00618271	0.00618271
XM_759959.1	1.74218e-31	1.73598e-30	0.936514	0.080226	7.06643	0.186933	0.000828968	0.00399819	0.00337918	0.00399819
XM_760035.1	2.3152e-31	2.3011e-30	1.7329	0.148757	4.99539	0.59973	0.00885105	-0.00143645	0.00774536	0.00774536
XM_759420.1	5.29515e-31	5.21e-30	1.43589	0.124013	5.24412	0.36053	0.00516852	0.00109855	0.00636589	0.00636589
XM_759001.1	5.80128e-31	5.66529e-30	1.63452	0.141264	5.05346	0.346962	0.00756943	0.000646461	0.00739726	0.00739726
XM_758954.1	7.03233e-31	6.8504e-30	2.35412	0.203746	4.33279	0.886267	0.017695	0.00101583	0.0134393	0.0134393
XM_758018.1	8.1587e-31	7.9279e-30	1.12051	0.0970864	5.99278	0.28895	0.00290598	0.00215013	0.00416334	0.00416334
XM_758775.1	1.89058e-30	1.83256e-29	1.53222	0.133598	5.63789	0.516225	0.00386799	0.00951824	0.0049676	0.00951824
XM_757671.1	1.93252e-30	1.86858e-29	1.89805	0.165523	4.81023	0.847459	0.0115391	0.00522275	0.00900934	0.00900934
XM_759943.1	2.85152e-30	2.73021e-29	3.27128	0.286119	3.68247	1.41311	0.0370969	-0.0264548	0.0243013	0.0243013
XM_761107.1	5.93124e-30	5.65127e-29	3.47277	0.305446	3.4986	1.55779	0.0410453	0.0168907	0.0289274	0.0289274
XM_761132.1	8.04881e-30	7.61332e-29	2.03905	0.179766	4.60778	0.539297	0.0135696	0.00185246	0.0106672	0.0106672
XM_758034.1	1.28892e-29	1.20751e-28	1.09092	0.096528	6.11838	0.484535	0.00303812	0.00388469	0.00395011	0.00395011
XM_760176.1	1.5886e-29	1.47766e-28	2.43904	0.216166	4.16233	0.790548	0.0161284	0.0189174	0.0155945	0.0189174
XM_760920.1	2.17404e-29	2.00791e-28	3.09046	0.274571	3.8028	1.41464	0.0348469	-0.0321817	0.021695	0.021695
XM_759517.1	2.50914e-29	2.30653e-28	1.03457	0.0920199	6.10025	0.138132	0.00237225	-0.00133591	0.00397849	0.00397849
XM_759717.1	2.87445e-29	2.63614e-28	1.07971	0.0961373	8.65251	0.22222	0.000173695	0.00591284	0.00675809	0.00675809
XM_758474.1	2.89938e-29	2.6528e-28	1.21253	0.107971	5.70462	0.284262	0.00394404	0.00363467	0.00479923	0.00479923
XM_760958.1	4.45586e-29	4.05794e-28	4.52786	0.404557	3.99715	3.46582	0.0557971	0.0669528	0.0180998	0.0669528
XM_760263.1	1.02571e-28	9.19146e-28	6.19226	0.556959	2.8116	5.52077	0.176985	-0.0715574	0.0556677	0.0556677
XM_761238.1	2.46211e-28	2.18137e-27	0.902537	0.0817548	6.5247	0.166439	0.0015398	0.00157464	0.00347308	0.00347308
XM_759036.1	3.12296e-28	2.73591e-27	0.968828	0.0879299	6.22551	0.123888	0.00200508	0.00102946	0.00379367	0.00379367
XM_758273.1	4.01247e-28	3.49174e-27	2.05841	0.187203	4.47321	0.722735	0.014353	0.00314615	0.0119307	0.0119307
XM_759569.1	5.66723e-28	4.89909e-27	0.825238	0.0752652	7.14122	0.346222	0.000843088	-0.000287879	0.00340555	0.00340555
XM_761081.1	7.57378e-28	6.51844e-27	0.845154	0.0772667	6.81484	0.0954672	0.00103327	0.00344434	0.00335858	0.00344434
XM_761412.1	8.12058e-28	6.95847e-27	2.26318	0.207027	4.5091	0.984694	0.0172123	0.0149328	0.0115783	0.0149328
XM_760626.1	1.32881e-27	1.12389e-26	1.28147	0.117706	5.43262	0.257176	0.00482297	0.00343477	0.00556806	0.00556806
XM_761630.1	1.53513e-27	1.29281e-26	1.62767	0.149686	5.52494	0.638445	0.0041675	0.0126369	0.00527377	0.0126369
XM_760020.1	1.71824e-27	1.44391e-26	1.04607	0.096291	6.04535	0.23413	0.00288459	-0.000212949	0.00406938	0.00406938
XM_759279.1	4.15138e-27	3.45889e-26	1.13355	0.105126	6.14154	0.364158	0.00228537	0.00600325	0.00391477	0.00600325
XM_760043.1	4.26484e-27	3.54588e-26	5.97246	0.554016	2.81458	7.12872	0.117785	0.112415	0.0555096	0.112415
XM_758722.1	4.72483e-27	3.92001e-26	3.64062	0.338006	3.94132	1.98056	0.0287705	0.0569155	0.0190564	0.0569155
XM_758965.1	4.75889e-27	3.93991e-26	1.66332	0.154437	4.97464	0.808818	0.0100132	-0.00477408	0.00787497	0.00787497
XM_760095.1	4.95716e-27	4.09541e-26	2.1784	0.202332	4.37474	1.38662	0.017738	0.0106304	0.0129657	0.0129657
XM_759160.1	5.61675e-27	4.60151e-26	1.33512	0.12414	5.23789	0.239842	0.00516175	0.00383977	0.00639639	0.00639639
XM_759718.1	8.79886e-27	7.1784e-26	1.26969	0.118513	6.70291	0.246701	0.00120363	0.00933036	0.00338285	0.00933036
XM_761296.1	8.86457e-27	7.21698e-26	3.09303	0.288723	3.63059	1.21579	0.0369975	-0.030785	0.0255234	0.0255234
XM_758627.1	9.96162e-27	8.05985e-26	6.00417	0.561033	3.21283	8.96159	0.101748	0.134321	0.0379755	0.134321
XM_759956.1	1.03596e-26	8.36454e-26	1.33545	0.124827	5.23463	0.442134	0.00527394	-0.00279066	0.00641245	0.00641245
XM_760000.1	1.07563e-26	8.66703e-26	2.05226	0.191892	5.21825	3.48535	0.0114187	0.0161982	0.00649421	0.0161982
XM_760615.1	1.14872e-26	9.23691e-26	1.79009	0.167474	4.92934	1.09798	0.0101584	0.0108773	0.00816851	0.0108773
XM_759826.1	1.82775e-26	1.45477e-25	0.890044	0.0836067	6.42163	0.170321	0.00168097	0.00103705	0.00356159	0.00356159
XM_758257.1	2.34911e-26	1.85841e-25	1.41281	0.133006	5.78558	0.472328	0.00344743	0.00982043	0.00460027	0.00982043
XM_758614.1	2.78129e-26	2.18321e-25	0.988278	0.0931771	6.09934	0.131106	0.00253154	-0.00185394	0.00397994	0.00397994
XM_760915.1	3.45058e-26	2.70249e-25	0.883786	0.0834842	6.51403	0.216639	0.00174615	0.0012336	0.00348106	0.00348106
XM_760924.1	5.41346e-26	4.21454e-25	1.03121	0.0978004	5.94538	0.326966	0.00275423	0.00441947	0.00425391	0.00441947
XM_759338.1	5.62616e-26	4.36278e-25	1.61677	0.153388	4.84925	0.34104	0.00892305	0.00775933	0.00872283	0.00872283
XM_758319.1	6.74062e-26	5.20636e-25	2.71636	0.258126	4.07981	1.28398	0.026475	0.0234966	0.016789	0.0234966
XM_761631.1	7.7006e-26	5.92447e-25	1.57914	0.150239	5.58464	0.42106	0.00443775	0.012491	0.00510694	0.012491
XM_760842.1	8.77756e-26	6.7266e-25	1.65123	0.157283	4.88932	1.18515	0.0101135	-0.00507917	0.00843985	0.00843985
XM_760755.1	9.98756e-26	7.59442e-25	0.969729	0.0924759	7.11636	0.123869	0.000848211	0.00556564	0.00339574	0.00556564
XM_758329.1	1.10739e-25	8.40416e-25	3.04738	0.290877	4.61148	1.81807	0.0178235	0.0456335	0.0106344	0.0456335
XM_761361.1	1.3343e-25	1.00677e-24	1.3525	0.129316	5.41989	0.638075	0.0069286	-0.00421937	0.00561332	0.00561332
XM_760797.1	1.35156e-25	1.01783e-24	1.84294	0.176229	5.33588	0.58381	0.00620316	0.0170893	0.00594556	0.0170893
XM_757883.1	1.55199e-25	1.15764e-24	0.789922	0.0756301	6.82141	0.0868597	0.00093214	0.00327787	0.00335779	0.00335779
XM_760151.1	1.88875e-25	1.40348e-24	1.33487	0.128034	5.96949	0.231636	0.00280816	0.00948636	0.00420715	0.00948636
XM_757654.1	2.19829e-25	1.62731e-24	3.1586	0.303377	3.53602	1.37896	0.0411108	-0.0157259	0.0279176	0.0279176
XM_761358.1	2.38426e-25	1.76165e-24	1.18017	0.113437	5.82494	0.48702	0.00334997	0.00630101	0.00450908	0.00630101
XM_760298.1	3.09482e-25	2.27379e-24	1.50505	0.145012	5.05522	0.726311	0.00683537	0.00893589	0.0073869	0.00893589
XM_759995.1	3.1647e-25	2.32078e-24	3.73282	0.35973	3.28237	1.81021	0.061515	-0.0207737	0.0355392	0.0355392
XM_758296.1	3.65284e-25	2.66875e-24	1.42847	0.137844	5.05724	0.28312	0.00687552	0.00244808	0.00737511	0.00737511
XM_758412.1	4.99813e-25	3.63804e-24	1.0023	0.0970004	6.94624	0.133958	0.0010128	0.00604401	0.00335635	0.00604401
XM_758031.1	5.69415e-25	4.13698e-24	2.02739	0.196443	5.22763	0.605616	0.00649763	0.0224449	0.0064472	0.0224449
XM_761105.1	5.80208e-25	4.20758e-24	1.5602	0.151202	5.19715	1.2075	0.0105447	-0.00860246	0.00660185	0.00660185
XM_758469.1	6.70689e-25	4.84579e-24	3.28145	0.318441	3.89528	1.39672	0.0292767	0.0467766	0.0198919	0.0467766
XM_759342.1	9.45521e-25	6.78143e-24	2.02377	0.197024	4.50346	0.99808	0.017481	-0.0115911	0.0116328	0.0116328
XM_758286.1	1.44125e-24	1.02991e-23	1.07038	0.104622	5.7139	0.170927	0.00343337	0.00471076	0.00477599	0.00477599
XM_757878.1	2.45527e-24	1.7324e-23	1.80822	0.177638	4.8748	1.29387	0.0151254	-0.0134345	0.00854108	0.00854108
XM_761347.1	3.16096e-24	2.21041e-23	1.01689	0.100141	5.89329	0.131048	0.00316124	-0.000920002	0.00435986	0.00435986
XM_760415.1	3.39473e-24	2.36965e-23	1.34853	0.132891	5.08542	0.230702	0.00603305	-0.00241667	0.00721193	0.00721193
XM_757776.1	4.90701e-24	3.41919e-23	1.22669	0.121315	6.64972	0.196525	0.00122218	0.00981579	0.00340167	0.00981579
XM_759020.1	6.86151e-24	4.74729e-23	1.56343	0.155122	5.1211	1.21556	0.0110369	-0.00892696	0.0070103	0.0070103
XM_758957.1	7.16689e-24	4.94983e-23	1.48495	0.147398	5.01827	0.522233	0.00868874	0.00509331	0.00760585	0.00760585
XM_760674.1	8.91211e-24	6.14434e-23	0.780139	0.0776027	6.80172	0.116981	0.00115628	0.00161942	0.00336035	0.00336035
XM_759077.1	9.7194e-24	6.68913e-23	3.97263	0.395505	3.07602	2.03741	0.0740493	0.0228892	0.043269	0.043269
XM_758815.1	1.01457e-23	6.97028e-23	2.09211	0.208374	4.37547	1.08624	0.019607	-0.0127351	0.0129576	0.0129576
XM_759969.1	1.24571e-23	8.54325e-23	2.41765	0.241283	4.29286	1.67088	0.0247599	0.0189033	0.0139098	0.0189033
XM_758945.1	1.48122e-23	1.01229e-22	0.95728	0.0957011	5.9397	0.504394	0.00260389	0.00372265	0.00426513	0.00426513
XM_760953.1	1.93079e-23	1.30812e-22	1.23593	0.123883	5.47595	0.39396	0.0039639	0.0075464	0.00542321	0.0075464
XM_759694.1	2.03894e-23	1.37901e-22	1.11518	0.111841	6.94723	0.480888	0.000996345	0.00838493	0.00335644	0.00838493
XM_760098.1	2.15415e-23	1.45442e-22	0.852272	0.0855208	6.29438	0.124312	0.00178186	0.00340062	0.0037035	0.0037035
XM_758655.1	2.21183e-23	1.4908e-22	1.02071	0.102449	5.97638	0.1331	0.00367786	0.000378179	0.00419405	0.00419405
XM_757638.1	2.30433e-23	1.54781e-22	3.27146	0.328493	4.44101	3.56485	0.0686732	-0.0559408	0.0122578	0.0122578
XM_758256.1	2.89744e-23	1.93955e-22	1.4538	0.146314	5.00697	0.41667	0.00838147	-0.00108011	0.00767427	0.00767427
XM_758219.1	2.96372e-23	1.98054e-22	1.10273	0.111006	5.77886	0.356069	0.00322117	0.00602059	0.00461622	0.00602059
XM_760324.1	3.6375e-23	2.41431e-22	2.49619	0.251798	4.3656	0.823627	0.017458	0.0300936	0.0130671	0.0300936
XM_760101.1	4.34499e-23	2.87415e-22	1.551	0.156734	4.81988	0.471303	0.0094867	-0.00199222	0.00893752	0.00893752
XM_758105.1	4.8792e-23	3.22208e-22	0.977629	0.0989092	5.98441	0.203656	0.00315833	0.00352986	0.00417893	0.00417893
XM_761625.1	5.26411e-23	3.46664e-22	1.46398	0.148229	5.13413	0.589263	0.00954062	0.00647348	0.00693817	0.00693817
XM_760039.1	6.15334e-23	4.03626e-22	2.49233	0.25275	4.26833	1.39317	0.0235254	0.0243865	0.0142088	0.0243865
XM_758475.1	7.33914e-23	4.78204e-22	0.946407	0.096149	6.25168	0.154948	0.00204458	0.00488888	0.00375838	0.00488888
XM_758685.1	1.27184e-22	8.19165e-22	1.71336	0.175053	5.57986	1.38622	0.00502195	0.0179607	0.00511982	0.0179607
XM_758888.1	1.49126e-22	9.55773e-22	2.80186	0.286736	3.58246	1.02216	0.0349488	0.0246022	0.0267143	0.0267143
XM_758077.1	2.43521e-22	1.54559e-21	1.64237	0.168937	7.95653	0.450099	0.000414179	0.0209907	0.0043925	0.0209907
XM_758006.1	3.1341e-22	1.97635e-21	5.24801	0.541253	1.83107	4.81752	0.0799706	0.0598446	0.139745	0.139745
XM_761471.1	3.50189e-22	2.19766e-21	1.11259	0.114881	5.60843	0.168737	0.00485437	-0.00242543	0.00504387	0.00504387
XM_758650.1	3.70608e-22	2.32208e-21	1.07668	0.11124	5.57411	0.314179	0.0041453	0.00288741	0.00513541	0.00513541
XM_761632.1	8.53888e-22	5.28251e-21	1.01047	0.105332	6.02547	0.293511	0.00269868	0.00562249	0.00410411	0.00562249
XM_757971.1	9.41269e-22	5.80474e-21	1.00376	0.104743	5.69971	0.183011	0.00341673	-0.000448852	0.00481154	0.00481154
XM_760139.1	1.01688e-21	6.26116e-21	0.881575	0.0920688	6.18328	0.254712	0.00250436	-0.00132888	0.00385314	0.00385314
XM_759450.1	1.61589e-21	9.90269e-21	0.908873	0.0953978	5.93053	0.184372	0.00254212	-0.00126391	0.00428343	0.00428343
XM_760044.1	1.78536e-21	1.09242e-20	5.56555	0.584812	2.40259	5.41641	0.122073	0.13443	0.0820121	0.13443
XM_758152.1	1.91415e-21	1.16757e-20	1.95361	0.205436	4.36602	0.983623	0.0185904	-0.00350204	0.0130625	0.0130625
XM_760855.1	2.17455e-21	1.31616e-20	1.23233	0.12977	5.80359	0.599278	0.00446623	0.00816393	0.00455808	0.00816393
XM_761388.1	2.45153e-21	1.47695e-20	1.83617	0.193611	4.47735	0.594147	0.0157452	0.0123686	0.0118894	0.0123686
XM_761279.1	3.43019e-21	2.05706e-20	3.24321	0.343244	3.34102	1.76983	0.0547551	-0.0124496	0.033607	0.033607
XM_760179.1	3.50279e-21	2.09739e-20	1.9535	0.206796	4.34232	1.54646	0.0187435	-0.00998203	0.0133299	0.0133299
XM_758254.1	5.04768e-21	3.00406e-20	1.75244	0.186268	4.57582	0.872502	0.0150671	-0.00460478	0.0109546	0.0109546
XM_757853.1	5.14989e-21	3.06024e-20	1.38775	0.147537	5.25362	1.03645	0.0100056	-0.00160264	0.00631979	0.00631979
XM_757691.1	5.54731e-21	3.2914e-20	5.2989	0.563817	2.21454	4.76912	0.123887	0.11453	0.0978582	0.11453
XM_759255.1	5.99475e-21	3.54614e-20	1.71986	0.183157	4.94598	1.77286	0.0109503	0.0142096	0.00805903	0.0142096
XM_758538.1	6.70265e-21	3.95891e-20	1.12244	0.119684	6.69156	0.340289	0.00140869	0.00933456	0.00338647	0.00933456
XM_759963.1	8.08512e-21	4.7611e-20	1.19169	0.127337	5.79658	0.212372	0.00329384	0.00886719	0.00457439	0.00886719
XM_758912.1	8.42448e-21	4.94607e-20	1.09159	0.116695	5.74153	0.494659	0.00401927	0.00619399	0.00470691	0.00619399
XM_761616.1	9.6411e-21	5.63501e-20	1.34028	0.1435	5.717	0.362898	0.00391353	0.0115307	0.00476821	0.0115307
XM_758225.1	1.17314e-20	6.84654e-20	1.44784	0.155362	5.63953	0.425837	0.0047189	0.0133841	0.00496341	0.0133841
XM_761607.1	1.3444e-20	7.81107e-20	0.892705	0.0959419	5.92798	0.104355	0.00261508	0.0025669	0.00428855	0.00428855
XM_761169.1	1.67758e-20	9.70371e-20	2.34564	0.252733	3.8356	0.758504	0.0268689	-0.0194757	0.0210366	0.0210366
XM_760737.1	1.70541e-20	9.85015e-20	0.699647	0.0753984	7.51314	0.115864	0.000579979	0.000330245	0.00368371	0.00368371
XM_760258.1	2.37921e-20	1.36613e-19	1.17087	0.126666	5.29694	0.250591	0.00477991	0.00725324	0.00611707	0.00725324
XM_760347.1	2.62769e-20	1.50659e-19	5.57593	0.603903	2.23404	4.31861	0.177437	-0.0713523	0.096087	0.096087
XM_760680.1	2.69711e-20	1.54413e-19	1.96977	0.213401	4.11575	0.517789	0.0178994	0.0106523	0.0162555	0.0162555
XM_761589.1	3.05655e-20	1.74482e-19	3.24226	0.351771	3.24733	1.47263	0.0560607	0.00978686	0.0367465	0.0367465
XM_757945.1	3.31833e-20	1.88875e-19	1.39999	0.152038	5.35039	0.325801	0.00571145	0.0116253	0.00588437	0.0116253
XM_761651.1	3.3343e-20	1.89457e-19	1.57765	0.171342	5.0055	2.95902	0.0143352	-0.00699571	0.00768327	0.00768327
XM_758773.1	3.45601e-20	1.95857e-19	2.04097	0.221753	4.0819	0.627685	0.0201235	0.00223432	0.0167575	0.0167575
XM_760273.1	3.96522e-20	2.24067e-19	0.900476	0.0979951	6.23045	0.588603	0.00209885	0.00510343	0.00378692	0.00510343
XM_759710.1	4.62983e-20	2.60869e-19	1.11639	0.121713	5.32754	0.32973	0.00512909	0.00459108	0.00598141	0.00598141
XM_761346.1	4.7609e-20	2.67869e-19	0.686815	0.0749037	7.31934	0.0718567	0.000700755	0.00323664	0.00350717	0.00350717
XM_758411.1	4.91629e-20	2.76215e-19	5.44439	0.593987	2.49578	4.49517	0.189507	-0.0539868	0.0751086	0.0751086
XM_759936.1	6.48572e-20	3.63869e-19	1.04412	0.114287	5.45904	0.178859	0.00431802	0.00150907	0.00547816	0.00547816
XM_758330.1	6.57293e-20	3.68235e-19	2.34289	0.256489	4.35776	1.65962	0.0230901	0.0262498	0.0131549	0.0262498
XM_758371.1	7.46511e-20	4.1635e-19	1.37167	0.150392	4.83213	0.255224	0.00811604	0.00801474	0.0088472	0.0088472
XM_759997.1	8.15145e-20	4.53425e-19	1.4492	0.159057	5.38142	0.644682	0.00684798	0.0121265	0.00575852	0.0121265
XM_761264.1	1.45212e-19	7.99787e-19	1.02235	0.112988	6.86348	0.250763	0.00117607	0.00839867	0.00335445	0.00839867
XM_758950.1	1.6636e-19	9.11258e-19	5.30613	0.587388	2.31418	3.84133	0.169642	-0.00181047	0.0891266	0.0891266
XM_761249.1	1.66381e-19	9.11258e-19	1.00467	0.111217	5.50701	0.15696	0.00394993	0.00470783	0.00532692	0.00532692
XM_759111.1	1.68881e-19	9.23656e-19	1.6407	0.181658	4.71815	0.845696	0.0150217	-0.00253377	0.00972802	0.00972802
XM_759026.1	2.85977e-19	1.55109e-18	1.48347	0.165307	5.33264	0.442109	0.00578867	0.0147063	0.00595943	0.0147063
XM_759226.1	3.12365e-19	1.69187e-18	0.69308	0.0773159	7.77093	0.0746384	0.000444826	0.00212657	0.00403848	0.00403848
XM_759538.1	3.34425e-19	1.80885e-18	0.917835	0.102474	5.86048	0.171394	0.00344568	0.00231925	0.00443004	0.00443004
XM_760259.1	5.25679e-19	2.83548e-18	3.05908	0.343458	3.28186	1.23903	0.0529161	0.0118559	0.0355563	0.0355563
XM_759315.1	5.34557e-19	2.8794e-18	0.774224	0.0869441	6.40429	0.147794	0.00189358	0.00377587	0.00357889	0.00377587
XM_760534.1	5.63319e-19	3.02186e-18	1.02101	0.114732	5.50877	0.283173	0.00455098	-0.000253722	0.00532163	0.00532163
XM_760041.1	6.23065e-19	3.33322e-18	0.812647	0.0914335	7.40168	0.128371	0.000657942	0.00561212	0.00357342	0.00561212
XM_759770.1	6.41474e-19	3.42236e-18	1.52182	0.171287	4.55517	0.340743	0.0108606	0.0102674	0.0111439	0.0111439
XM_759639.1	8.12434e-19	4.31681e-18	2.27196	0.256478	4.55125	0.786674	0.0140463	0.0352893	0.0111802	0.0352893
XM_758284.1	8.14063e-19	4.31961e-18	2.41291	0.272396	3.94452	1.30054	0.0295118	0.026138	0.0189999	0.026138
XM_760094.1	8.92571e-19	4.71066e-18	3.81879	0.431609	3.1548	3.20934	0.0995778	-0.039193	0.0401368	0.0401368
XM_759957.1	1.11198e-18	5.86071e-18	1.08953	0.123484	5.31225	0.15764	0.0053878	0.00291348	0.0060484	0.0060484
XM_758274.1	1.14697e-18	6.03702e-18	1.06806	0.121098	5.47172	1.05676	0.00556182	0.00347372	0.00543679	0.00543679
XM_761627.1	1.32862e-18	6.96505e-18	1.20346	0.136706	6.28802	0.270935	0.00195821	0.0120582	0.00371145	0.0120582
XM_760989.1	1.52844e-18	8.00184e-18	2.24168	0.255097	3.81346	0.863089	0.027327	-0.0222321	0.0214787	0.0214787
XM_761124.1	1.53156e-18	8.00749e-18	3.02936	0.344742	3.2814	1.19499	0.0535634	-0.0249831	0.0355721	0.0355721
XM_758776.1	1.9825e-18	1.03238e-17	1.27188	0.14522	5.01299	0.401676	0.00817893	0.00104155	0.00763771	0.00763771
XM_758061.1	2.09644e-18	1.09026e-17	1.50573	0.172045	4.68874	0.399178	0.0122295	-0.00421052	0.0099701	0.0099701
XM_758622.1	2.10907e-18	1.09537e-17	0.876851	0.100197	6.06274	0.48952	0.00348975	-0.00220555	0.00403978	0.00403978
XM_757749.1	2.32432e-18	1.20557e-17	0.778556	0.0890763	6.14108	0.296007	0.00203548	-0.00171645	0.00391546	0.00391546
XM_760735.1	2.35081e-18	1.2177e-17	1.05834	0.121105	5.97421	0.154309	0.00286377	0.00813598	0.00419816	0.00813598
XM_759640.1	2.45014e-18	1.2658e-17	2.38494	0.273052	3.70528	0.913148	0.0321347	-0.00300635	0.0237832	0.0237832
XM_758913.1	2.4725e-18	1.27566e-17	1.37976	0.157987	4.79972	0.250087	0.00963159	-0.00219151	0.00908836	0.00908836
XM_758283.1	2.69717e-18	1.38975e-17	1.38354	0.158599	4.78502	0.245981	0.00966512	-0.00154851	0.00920018	0.00920018
XM_759537.1	2.74707e-18	1.4136e-17	0.976288	0.111941	5.68012	0.625027	0.00453746	-0.0022476	0.00486067	0.00486067
XM_758030.1	3.68891e-18	1.89081e-17	1.27657	0.146935	5.11574	0.597269	0.00915214	-0.00272742	0.00704021	0.00704021
XM_758955.1	3.83224e-18	1.96171e-17	1.48854	0.171419	5.05208	0.501299	0.00790917	0.0141292	0.00740535	0.0141292
XM_760271.1	4.14819e-18	2.11515e-17	1.482	0.170842	4.66092	0.380985	0.0116858	-0.00369993	0.0102045	0.0102045
XM_758800.1	4.37088e-18	2.22499e-17	0.674755	0.0778381	6.7881	0.0764124	0.00118158	0.000309389	0.0033625	0.0033625
XM_761183.1	4.37498e-18	2.22499e-17	1.31109	0.151246	4.81817	0.22515	0.00820627	0.00720186	0.0089502	0.0089502
XM_758884.1	4.59651e-18	2.3316e-17	0.91446	0.10556	5.62468	0.165005	0.00335555	-0.00026488	0.00500158	0.00500158
XM_759528.1	5.5641e-18	2.81512e-17	1.77829	0.205792	4.47736	0.954991	0.0198736	-0.0145803	0.0118893	0.0118893
XM_759722.1	6.41657e-18	3.23389e-17	1.60519	0.186112	4.49836	0.81702	0.0142959	-0.00480146	0.0116824	0.0116824
XM_759310.1	6.86338e-18	3.45019e-17	0.884765	0.102675	6.12273	0.108918	0.00247757	0.005429	0.00394342	0.005429
XM_758182.1	7.2521e-18	3.62235e-17	0.64575	0.0749926	7.24835	0.0563938	0.000667286	0.00355063	0.00345998	0.00355063
XM_759343.1	7.37176e-18	3.67275e-17	1.17221	0.136162	5.1252	0.282625	0.00691744	0.00197912	0.00698753	0.00698753
XM_758193.1	7.84307e-18	3.9026e-17	2.50858	0.291632	3.61427	0.885202	0.037866	0.00763038	0.0259209	0.0259209
XM_758867.1	7.93774e-18	3.9447e-17	0.884985	0.102899	5.77018	0.147458	0.00330421	0.000338878	0.004637	0.004637
XM_759897.1	8.46101e-18	4.19941e-17	1.46647	0.170655	4.58363	0.375724	0.0109586	-0.0039218	0.0108838	0.0108838
XM_760174.1	1.08717e-17	5.38906e-17	0.708476	0.0827242	7.06705	0.0661647	0.000998498	0.00413397	0.00337936	0.00413397
XM_761322.1	1.21969e-17	6.0307e-17	1.13735	0.133007	5.05744	0.304826	0.00589415	-0.00310645	0.00737395	0.00737395
XM_758626.1	1.22198e-17	6.03441e-17	4.52819	0.529561	2.72864	4.11906	0.15009	-0.0706641	0.0602363	0.0602363
XM_757745.1	1.66549e-17	8.18326e-17	0.931522	0.109397	5.69443	0.285614	0.00415109	-4.38217e-05	0.00482476	0.00482476
XM_760962.1	1.72503e-17	8.46517e-17	1.31661	0.154696	7.23694	0.42611	0.000824803	0.0171232	0.00345323	0.0171232
XM_757712.1	1.73967e-17	8.52633e-17	2.32651	0.273386	3.68533	0.691795	0.0318196	-0.00930449	0.0242355	0.0242355
XM_760458.1	1.82473e-17	8.93207e-17	0.938715	0.110379	5.57593	0.339282	0.00400724	0.00168045	0.00513047	0.00513047
XM_761189.1	2.3818e-17	1.15865e-16	2.12021	0.250217	4.13504	1.18344	0.0309788	-0.012012	0.0159777	0.0159777
XM_758659.1	2.44644e-17	1.18862e-16	1.3415	0.158376	5.18207	0.296228	0.012132	0.0036209	0.00668032	0.00668032
XM_761448.1	2.61544e-17	1.26915e-16	2.05463	0.24279	3.93104	0.675327	0.0249712	-0.0153998	0.0192391	0.0192391
XM_757859.1	2.76838e-17	1.34171e-16	0.858985	0.101584	7.20412	0.560566	0.000785344	0.00695407	0.00343509	0.00695407
XM_761251.1	3.01987e-17	1.46178e-16	0.663489	0.0785585	7.18776	0.225504	0.000958925	0.00366966	0.00342676	0.00366966
XM_758419.1	3.10059e-17	1.499e-16	5.59477	0.662674	2.56091	5.55761	0.115343	0.21401	0.0706219	0.21401
XM_760346.1	3.20612e-17	1.5443e-16	3.3442	0.396288	3.06492	1.63443	0.0740536	-0.0258912	0.0437297	0.0437297
XM_758372.1	3.66189e-17	1.76167e-16	1.49511	0.177498	5.59256	0.826266	0.00577903	0.0178502	0.00508578	0.0178502
XM_758299.1	5.04578e-17	2.41556e-16	1.06312	0.126778	5.17744	0.155861	0.00534986	-0.0026748	0.00670471	0.00670471
XM_759330.1	6.09197e-17	2.90221e-16	0.620215	0.0741579	7.14756	0.292819	0.000716325	0.00261316	0.00340822	0.00340822
XM_760509.1	1.21044e-16	5.70406e-16	3.01471	0.364004	3.35827	1.22535	0.04847	0.0509041	0.0330593	0.0509041
XM_757860.1	1.21728e-16	5.7294e-16	4.34696	0.524906	2.84926	2.51397	0.101859	0.104785	0.0537076	0.104785
XM_759443.1	1.34761e-16	6.32763e-16	1.58454	0.191617	4.58498	0.712765	0.0166662	-0.00438493	0.0108715	0.0108715
XM_758251.1	1.48867e-16	6.97324e-16	3.18196	0.385347	2.9974	1.41299	0.0647309	0.0196175	0.046638	0.046638
XM_760089.1	1.58171e-16	7.39138e-16	1.31135	0.158949	4.85118	0.431225	0.0102396	0.0048938	0.00870893	0.00870893
XM_761352.1	2.05903e-16	9.57618e-16	0.879334	0.106993	6.3255	0.127381	0.00175601	0.00682966	0.0036657	0.00682966
XM_759879.1	2.14885e-16	9.97028e-16	2.08199	0.253485	3.91244	0.628768	0.0245466	0.0236445	0.0195753	0.0236445
XM_759431.1	2.23294e-16	1.03359e-15	3.40398	0.414671	2.89233	1.48516	0.0774144	-0.0222473	0.0515498	0.0515498
XM_761248.1	2.43197e-16	1.12174e-15	0.633418	0.0772593	6.75254	0.0851033	0.00110721	0.00150401	0.00336953	0.00336953
XM_761176.1	3.171e-16	1.45576e-15	2.58107	0.31605	3.46942	1.1692	0.0451748	-0.034593	0.029741	0.029741
XM_757982.1	3.41903e-16	1.56779e-15	3.55704	0.436043	2.80806	1.62739	0.0867446	-0.0289144	0.0558554	0.0558554
XM_759249.1	3.50926e-16	1.60728e-15	1.7869	0.219134	4.26343	0.656705	0.0217452	-0.0127972	0.0142695	0.0142695
XM_760331.1	4.71367e-16	2.14637e-15	4.17782	0.514595	1.6156	4.66852	0.0283386	-0.0279235	0.170267	0.170267
XM_760275.1	5.40331e-16	2.45753e-15	0.858725	0.105988	7.06379	0.110636	0.000801412	0.00762374	0.00337842	0.00762374
XM_759518.1	5.49612e-16	2.49685e-15	0.85011	0.104952	5.66315	0.272168	0.00335778	0.00480763	0.0049034	0.0049034
XM_759359.1	8.11481e-16	3.66524e-15	2.06151	0.25601	3.79754	0.601721	0.0273534	0.0197993	0.0218026	0.0218026
XM_759827.1	9.00471e-16	4.05782e-15	0.820401	0.102044	5.75021	0.360207	0.00312415	0.00187037	0.00468552	0.00468552
XM_759072.1	9.32953e-16	4.19454e-15	0.630725	0.0784936	6.65749	0.154577	0.0012223	0.00158073	0.00339863	0.00339863
XM_759919.1	9.91864e-16	4.45429e-15	1.4626	0.18219	4.68465	0.94479	0.0148908	-0.00888798	0.0100042	0.0100042
XM_761275.1	1.03106e-15	4.61973e-15	0.822395	0.102503	5.76877	0.229344	0.0032398	-0.00112127	0.0046404	0.0046404
XM_757857.1	1.34546e-15	6.01466e-15	0.793963	0.0993651	5.831	0.136217	0.0029097	0.00448527	0.00449537	0.00449537
XM_757720.1	1.41375e-15	6.31269e-15	1.69186	0.211899	4.30789	0.956252	0.0199455	-0.0184085	0.0137304	0.0137304
XM_760445.1	1.43604e-15	6.39765e-15	1.99025	0.249332	4.16368	2.75837	0.0310489	-0.0219045	0.0155759	0.0155759
XM_761200.1	1.52914e-15	6.80466e-15	1.31308	0.164658	4.71042	0.353789	0.0105431	-0.00109991	0.00979104	0.00979104
XM_758623.1	1.5526e-15	6.88558e-15	0.988734	0.124015	5.58484	0.989062	0.00642841	-0.00380129	0.00510641	0.00510641
XM_759705.1	1.69833e-15	7.50639e-15	0.602172	0.0756346	7.36694	0.679218	0.000746521	0.0030588	0.00354393	0.00354393
XM_757973.1	1.75461e-15	7.74638e-15	1.0198	0.128155	6.62447	0.143836	0.00137555	0.0109422	0.0034127	0.0109422
XM_757867.1	2.02677e-15	8.92783e-15	1.0124	0.127511	5.81271	0.251461	0.00377392	0.00842037	0.00453701	0.00842037
XM_760841.1	2.10998e-15	9.28393e-15	1.20523	0.151893	5.6075	0.680546	0.00605643	0.0112472	0.0050463	0.0112472
XM_761086.1	2.17972e-15	9.57999e-15	0.829477	0.104591	6.94533	0.126471	0.000870588	0.00733389	0.00335627	0.00733389
XM_758015.1	2.2302e-15	9.7909e-15	1.14396	0.144297	5.36865	0.941321	0.00830621	0.00731	0.00580947	0.00731
XM_760040.1	2.27392e-15	9.97165e-15	1.94617	0.24556	3.8428	0.627301	0.02433	-0.00256188	0.0208949	0.0208949
XM_761628.1	2.50067e-15	1.09415e-14	1.07232	0.135504	5.46517	1.03277	0.00831296	2.04486e-05	0.00545802	0.00545802
XM_760515.1	2.55553e-15	1.1169e-14	2.9823	0.376987	3.16966	1.46323	0.0670176	0.0345449	0.0395719	0.0395719
XM_759416.1	3.1209e-15	1.36096e-14	3.19084	0.404622	2.90501	1.33003	0.071859	-0.0474516	0.0509305	0.0509305
XM_759901.1	3.32181e-15	1.44696e-14	1.12978	0.143406	4.99685	0.199376	0.00768758	0.00662285	0.00773634	0.00773634
XM_758657.1	3.93896e-15	1.71198e-14	4.75647	0.605391	2.35195	2.98481	0.188857	-0.0300675	0.0860171	0.0860171
XM_760558.1	4.68358e-15	2.02438e-14	3.03242	0.387029	3.28084	1.55424	0.0767525	-0.0315205	0.0355911	0.0355911
XM_759605.1	4.90018e-15	2.11567e-14	1.32451	0.16917	5.14363	0.262667	0.00546266	0.0160012	0.00688611	0.0160012
XM_760383.1	5.48216e-15	2.36173e-14	1.69138	0.216419	4.13209	0.525666	0.0191081	-0.000103323	0.0160198	0.0160198
XM_758497.1	6.08505e-15	2.61858e-14	2.68707	0.3444	3.23494	1.32288	0.051775	-0.0244247	0.0371833	0.0371833
XM_760315.1	6.33426e-15	2.71984e-14	0.829993	0.106449	5.59301	0.10151	0.00341394	0.00118576	0.00508457	0.00508457
XM_758813.1	6.62943e-15	2.84346e-14	1.25666	0.161289	4.67445	0.210757	0.00942077	-0.00103165	0.0100899	0.0100899
XM_759906.1	7.19792e-15	3.08055e-14	1.0161	0.130588	5.19592	0.136055	0.00618167	0.00151572	0.0066082	0.0066082
XM_758980.1	9.22287e-15	3.92147e-14	1.3796	0.178023	4.51638	0.239499	0.0122608	-0.0107803	0.0115083	0.0115083
XM_757706.1	9.24262e-15	3.92561e-14	0.649399	0.0838014	6.35289	0.0941722	0.00163296	0.000134312	0.00363405	0.00363405
XM_758515.1	9.6452e-15	4.0789e-14	0.967888	0.124988	5.25629	0.125728	0.00540952	0.00356489	0.00630697	0.00630697
XM_758785.1	1.157e-14	4.87183e-14	0.71476	0.0925771	6.0332	0.122683	0.00233742	0.000116472	0.00409048	0.00409048
XM_758512.1	1.30153e-14	5.46866e-14	0.689666	0.089501	6.17785	0.063435	0.00214683	-0.000302156	0.00386099	0.00386099
XM_758605.1	1.396e-14	5.85931e-14	0.909902	0.118219	5.55747	0.373865	0.00530072	0.000809759	0.00518115	0.00518115
XM_761153.1	1.52972e-14	6.41368e-14	1.05003	0.136633	5.14241	0.316388	0.00710865	0.000210665	0.00689278	0.00689278
XM_757741.1	1.63648e-14	6.84662e-14	0.723673	0.0942727	5.98519	0.489238	0.00248805	0.00361566	0.00417746	0.00417746
XM_758118.1	1.64607e-14	6.87941e-14	1.44267	0.187954	5.84567	11.8138	0.0220325	-0.00407872	0.00446259	0.00446259
XM_759151.1	1.78374e-14	7.42309e-14	0.706162	0.0921242	6.13793	0.686921	0.00244493	0.00188962	0.00392022	0.00392022
XM_759935.1	1.93359e-14	8.03813e-14	0.883571	0.115425	5.42524	0.101783	0.004398	0.000271796	0.00559412	0.00559412
XM_758375.1	1.93799e-14	8.04788e-14	1.11396	0.145527	6.67638	0.779883	0.00151297	0.0143705	0.00339164	0.0143705
XM_759469.1	1.97761e-14	8.20373e-14	2.24071	0.292824	3.847	2.65376	0.0434969	-0.0402726	0.0208127	0.0208127
XM_758705.1	2.08474e-14	8.61164e-14	1.46193	0.19122	4.38006	0.658807	0.0145168	-0.000956687	0.012907	0.012907
XM_758860.1	2.08397e-14	8.61164e-14	0.87742	0.114765	6.25284	0.138605	0.00201769	0.00786062	0.00375685	0.00786062
XM_761126.1	2.21335e-14	9.12367e-14	0.789097	0.103318	6.36155	0.138001	0.00171799	0.00628791	0.00362436	0.00628791
XM_761090.1	2.25529e-14	9.28678e-14	1.04844	0.137318	5.944	0.256651	0.00297713	0.011165	0.00425663	0.011165
XM_760348.1	2.29033e-14	9.42113e-14	1.42234	0.186337	5.71143	0.456589	0.00423284	0.0218082	0.00478216	0.0218082
XM_760158.1	2.29422e-14	9.42726e-14	1.66009	0.21749	4.35132	1.32422	0.0222488	-0.0107703	0.0132275	0.0132275
XM_761365.1	2.34815e-14	9.63872e-14	0.805376	0.105554	7.4214	0.0922621	0.000684016	0.00767227	0.00359117	0.00767227
XM_761492.1	2.84133e-14	1.16145e-13	2.0522	0.269836	3.6871	0.574279	0.0304135	0.00172616	0.0241951	0.0241951
XM_760080.1	3.19998e-14	1.30669e-13	0.6643	0.0875234	7.63198	0.278909	0.000500142	0.00524512	0.00382906	0.00524512
XM_759544.1	3.3234e-14	1.35285e-13	1.05666	0.139309	4.9847	0.20754	0.0067434	0.00473377	0.00781177	0.00781177
XM_760736.1	3.69984e-14	1.4983e-13	0.690462	0.0911967	6.1524	0.121587	0.00233916	0.00304188	0.00389847	0.00389847
XM_758881.1	4.006e-14	1.61903e-13	2.39859	0.317241	3.62274	0.870083	0.0324173	0.043064	0.0257139	0.043064
XM_759043.1	4.0929e-14	1.65235e-13	0.646512	0.08554	6.37024	0.570377	0.00187302	0.000120367	0.0036148	0.0036148
XM_759305.1	4.31689e-14	1.74098e-13	1.14025	0.151005	6.20604	0.178646	0.00222749	0.0148744	0.00382072	0.0148744
XM_759174.1	4.40892e-14	1.77627e-13	0.856796	0.113508	5.57151	0.0949905	0.00452059	2.34263e-05	0.00514248	0.00514248
XM_761636.1	5.39074e-14	2.16292e-13	1.26876	0.168671	4.82187	0.216321	0.00847265	0.0128648	0.00892277	0.0128648
XM_759540.1	5.66289e-14	2.26979e-13	0.627713	0.0835207	6.42043	0.121935	0.00166903	0.000909015	0.00356276	0.00356276
XM_757688.1	6.08087e-14	2.42987e-13	0.620399	0.0826501	6.50698	0.0666818	0.0016368	0.000255746	0.00348648	0.00348648
XM_757773.1	7.70589e-14	3.06358e-13	1.56499	0.209357	4.35632	0.668617	0.0197016	-0.00407745	0.0131712	0.0131712
XM_758969.1	8.63782e-14	3.42366e-13	3.5499	0.475844	2.70093	1.85878	0.0996146	0.070206	0.0618422	0.070206
XM_759619.1	9.23388e-14	3.64883e-13	0.691173	0.0927572	6.11063	0.215269	0.00249077	-0.00227521	0.00396215	0.00396215
XM_760974.1	1.05579e-13	4.16363e-13	4.45961	0.599916	2.80625	2.6669	0.0890493	0.180875	0.0559515	0.180875
XM_758207.1	1.07898e-13	4.2508e-13	1.06548	0.143386	5.29119	0.977819	0.00588149	0.00953813	0.00614324	0.00953813
XM_757793.1	1.1279e-13	4.43907e-13	0.699611	0.0942238	6.14577	0.278311	0.00275019	-0.000143769	0.00390841	0.00390841
XM_758045.1	1.30245e-13	5.10549e-13	0.835674	0.112839	5.6267	0.232682	0.00455305	0.00180022	0.00499638	0.00499638
XM_757775.1	1.60355e-13	6.27322e-13	0.545372	0.0739159	7.10647	0.091509	0.000705542	0.00230037	0.00339213	0.00339213
XM_759289.1	1.77378e-13	6.93224e-13	1.60044	0.217309	4.66584	0.600587	0.0141881	0.0212294	0.0101627	0.0212294
XM_760323.1	1.79902e-13	7.0239e-13	0.8825	0.119857	5.61466	0.76151	0.00574668	0.00389143	0.00502758	0.00502758
XM_759546.1	1.82757e-13	7.12577e-13	1.08249	0.14706	5.63051	2.1791	0.0112335	-0.00790972	0.00498654	0.00498654
XM_761590.1	1.82875e-13	7.12577e-13	1.41256	0.191905	4.4374	0.985058	0.0153254	0.00505153	0.0122952	0.0122952
XM_757678.1	2.87981e-13	1.11547e-12	1.09917	0.150573	4.97325	0.418304	0.00912042	0.00363919	0.0078838	0.0078838
XM_760106.1	3.04685e-13	1.179e-12	1.24549	0.170796	4.94635	1.19093	0.0138218	-0.00621256	0.0080566	0.0080566
XM_760413.1	3.10629e-13	1.20081e-12	0.547377	0.075089	7.3216	0.043989	0.000719955	0.00243852	0.00350882	0.00350882
XM_759238.1	3.21219e-13	1.24053e-12	0.651997	0.0894962	6.33099	0.291752	0.00234794	-0.000326809	0.00365923	0.00365923
XM_760492.1	3.23929e-13	1.24976e-12	0.889596	0.122129	5.32534	0.464107	0.0051957	0.0017978	0.00599095	0.00599095
XM_759010.1	3.61631e-13	1.39111e-12	0.701144	0.0964541	5.98101	0.0627458	0.00279224	-0.00141877	0.00418531	0.00418531
XM_760570.1	3.85928e-13	1.48166e-12	0.987567	0.136021	6.32397	0.212581	0.00173244	0.0121438	0.00366752	0.0121438
XM_760257.1	4.02415e-13	1.54344e-12	1.1602	0.159922	4.66278	0.376686	0.00899263	0.00248822	0.0101887	0.0101887
XM_758109.1	4.04375e-13	1.54944e-12	1.15747	0.159561	4.91373	0.573629	0.0108218	-0.00677021	0.008273	0.008273
XM_761254.1	4.52398e-13	1.73176e-12	0.96944	0.133921	5.46471	0.195611	0.0046571	0.00879409	0.00545954	0.00879409
XM_757887.1	4.85706e-13	1.85745e-12	3.17728	0.439504	2.88745	1.43834	0.0930832	0.0140063	0.0517897	0.0517897
XM_761288.1	5.79948e-13	2.20493e-12	1.14297	0.158634	6.05607	0.19781	0.00217863	0.0166949	0.00405105	0.0166949
XM_759565.1	5.89404e-13	2.2387e-12	0.832212	0.115538	6.83975	0.135964	0.00110142	0.00891039	0.00335598	0.00891039
XM_761364.1	6.00053e-13	2.27694e-12	0.728001	0.101105	6.84853	0.168046	0.00125976	0.00640685	0.00335531	0.00640685
XM_761531.1	6.00692e-13	2.27716e-12	1.5302	0.212519	4.11188	0.559283	0.0175612	-0.00753796	0.0163119	0.0163119
XM_760837.1	7.48777e-13	2.83032e-12	2.02301	0.282141	4.284	0.60409	0.0149124	0.0447903	0.0140169	0.0447903
XM_758859.1	7.99682e-13	3.01691e-12	1.02783	0.143527	5.83035	0.14245	0.0028768	0.0125732	0.00449684	0.0125732
XM_759896.1	8.00954e-13	3.0188e-12	1.1213	0.156585	5.75421	0.177609	0.00346749	0.0149216	0.00467571	0.0149216
XM_758697.1	8.1132e-13	3.05493e-12	3.32176	0.463983	2.66757	1.41131	0.0976278	-0.0608839	0.0638321	0.0638321
XM_758282.1	8.53324e-13	3.21001e-12	1.41193	0.197409	4.43152	0.307704	0.013891	0.0153367	0.0123562	0.0153367
XM_761104.1	1.1696e-12	4.3579e-12	1.20164	0.169033	4.77754	0.654639	0.0121715	-0.00936425	0.00925763	0.00925763
XM_758811.1	1.23808e-12	4.59994e-12	1.04223	0.146771	4.93198	0.285795	0.00800527	-0.00171979	0.00815102	0.00815102
XM_757622.1	1.25109e-12	4.64386e-12	4.00622	0.564287	2.14097	7.24505	0.133988	-0.111722	0.104827	0.104827
XM_757968.1	1.33907e-12	4.95634e-12	1.14173	0.161029	4.69837	0.232968	0.00955757	-0.00606025	0.0098902	0.0098902
XM_760100.1	1.33787e-12	4.95634e-12	0.781675	0.110245	5.62268	0.144012	0.00410873	-0.00123311	0.00500676	0.00500676
XM_759336.1	1.57722e-12	5.79942e-12	0.6247	0.0883902	6.1945	0.382982	0.00202257	0.00122151	0.00383705	0.00383705
XM_759851.1	1.62729e-12	5.97793e-12	0.629077	0.0890642	6.67459	3.13569	0.00255705	0.000539279	0.00339228	0.00339228
XM_759861.1	1.97522e-12	7.24249e-12	0.709257	0.100801	5.89178	0.206526	0.00325759	0.000569792	0.00436302	0.00436302
XM_760542.1	2.3441e-12	8.57095e-12	1.25771	0.179358	4.7606	0.954487	0.0147376	-0.0038533	0.00938926	0.00938926
XM_759866.1	2.36018e-12	8.61367e-12	0.682736	0.0973758	6.20836	0.169456	0.00205851	0.00505303	0.00381746	0.00505303
XM_760473.1	2.436e-12	8.88211e-12	0.852539	0.121671	5.36929	0.674813	0.00529598	-0.00101728	0.00580687	0.00580687
XM_759311.1	2.48347e-12	9.02998e-12	1.19636	0.170805	5.85496	0.54842	0.00304077	0.0188401	0.0044421	0.0188401
XM_760563.1	2.75669e-12	1.00141e-11	0.53905	0.0771217	6.80164	0.0680765	0.00110045	0.00054355	0.00336036	0.00336036
XM_759649.1	2.92153e-12	1.06031e-11	0.838899	0.120161	5.35502	0.102497	0.00496389	-0.00119205	0.00586515	0.00586515
XM_759972.1	3.14568e-12	1.13955e-11	1.71147	0.245511	5.02728	1.07923	0.0112536	0.0339532	0.00755195	0.0339532
XM_758652.1	3.50564e-12	1.26643e-11	1.54874	0.222655	5.00274	1.56159	0.0149839	0.0221975	0.00770013	0.0221975
XM_758269.1	3.90308e-12	1.40741e-11	0.694023	0.099994	5.84809	0.175718	0.00304186	0.00124738	0.00445725	0.00445725
XM_761182.1	4.08056e-12	1.4687e-11	0.770804	0.111157	5.53031	0.230323	0.0040088	0.00404205	0.00525814	0.00525814
XM_759186.1	4.55051e-12	1.63185e-11	1.2212	0.176501	4.98732	0.229158	0.00754112	0.0158233	0.00779543	0.0158233
XM_760077.1	5.62245e-12	2.01257e-11	1.12395	0.163154	4.68724	0.27671	0.00998188	0.00937011	0.0099826	0.0099826
XM_757977.1	5.80535e-12	2.07614e-11	0.783036	0.113742	5.50408	0.109099	0.00436708	0.00509223	0.00533577	0.00533577
XM_760621.1	6.21332e-12	2.22001e-11	0.735217	0.106946	5.66641	0.109028	0.00368287	0.00176386	0.00489518	0.00489518
XM_758218.1	6.25586e-12	2.23318e-11	0.967928	0.140816	6.14816	0.288895	0.00218327	0.0126886	0.00390481	0.0126886
XM_760825.1	6.85134e-12	2.43908e-11	0.841611	0.122671	5.21926	0.232355	0.00479703	0.0011141	0.00648909	0.00648909
XM_761218.1	6.92455e-12	2.4629e-11	0.786748	0.1147	5.44133	0.118239	0.00432915	-0.00256488	0.00553786	0.00553786
XM_760724.1	7.56887e-12	2.68719e-11	0.998648	0.145863	6.17412	0.150242	0.00220597	0.013751	0.00386643	0.013751
XM_759984.1	7.92071e-12	2.80701e-11	0.725595	0.106082	5.71223	0.32944	0.0036598	-0.000549334	0.00478017	0.00478017
XM_758857.1	8.31787e-12	2.93978e-11	0.741851	0.10857	5.60738	0.168475	0.00379388	0.00117846	0.00504663	0.00504663
XM_758908.1	8.41075e-12	2.96725e-11	0.912367	0.133556	5.12039	0.207873	0.00636352	0.00460733	0.00701429	0.00701429
XM_760798.1	1.02239e-11	3.57791e-11	0.658191	0.0967457	5.99788	0.0832104	0.00286586	0.00292992	0.00415393	0.00415393
XM_761280.1	1.05577e-11	3.69142e-11	0.668197	0.0982833	5.87229	0.186005	0.00284024	-0.002379	0.00440447	0.00440447
XM_758540.1	1.19183e-11	4.15603e-11	0.944297	0.139252	5.48186	0.236407	0.00486748	0.0096759	0.00540445	0.0096759
XM_760058.1	1.19803e-11	4.17392e-11	0.678831	0.100116	5.82939	0.229638	0.0030184	0.00093537	0.00449901	0.00449901
XM_759677.1	1.2908e-11	4.48517e-11	0.868665	0.128317	5.19676	0.113679	0.00574513	0.00342876	0.00660385	0.00660385
XM_758751.1	1.31618e-11	4.56929e-11	1.51368	0.223691	4.36453	0.915619	0.0244492	-0.0182306	0.013079	0.013079
XM_759785.1	1.41413e-11	4.89632e-11	0.776585	0.11494	5.46588	0.0777093	0.00445266	-0.00135869	0.00545571	0.00545571
XM_761511.1	1.42478e-11	4.92882e-11	0.828208	0.1226	5.42181	0.205105	0.00548742	0.00578567	0.00560641	0.00578567
XM_758770.1	1.43789e-11	4.96978e-11	1.71579	0.254039	4.10268	1.35817	0.031955	0.00156631	0.016447	0.016447
XM_761428.1	1.7042e-11	5.87469e-11	1.10334	0.16396	5.01247	0.306445	0.00775019	0.0124119	0.00764086	0.0124119
XM_760757.1	1.73009e-11	5.95871e-11	0.847952	0.126049	5.25478	0.118908	0.00560207	0.00387376	0.0063142	0.0063142
XM_758298.1	1.91853e-11	6.59034e-11	0.802931	0.119625	6.33398	0.237263	0.00164019	0.00909233	0.00365573	0.00909233
XM_759293.1	2.26212e-11	7.76377e-11	0.760425	0.1137	5.52861	0.0957891	0.00443263	0.00321202	0.00526308	0.00526308
XM_758573.1	2.28288e-11	7.82816e-11	0.605286	0.0905212	6.37501	0.103344	0.00173235	0.00441321	0.00360962	0.00441321
XM_758970.1	2.32642e-11	7.96353e-11	1.10903	0.165926	4.70224	0.22461	0.0107903	0.00809038	0.00985825	0.00985825
XM_761624.1	2.5067e-11	8.57313e-11	0.845287	0.126673	5.77881	1.0226	0.00578469	0.00624987	0.00461636	0.00624987
XM_759376.1	2.66757e-11	9.09948e-11	0.944002	0.14166	5.55255	0.122512	0.00410664	0.0109441	0.00519485	0.0109441
XM_758686.1	2.6718e-11	9.10597e-11	1.10445	0.165743	4.62136	0.217881	0.0100558	-0.00309997	0.0105472	0.0105472
XM_758819.1	2.70306e-11	9.20452e-11	1.09423	0.164252	6.97576	0.276116	0.000896484	0.0193375	0.00335975	0.0193375
XM_760859.1	2.73158e-11	9.29355e-11	1.07259	0.161041	4.78081	0.216409	0.0102182	0.000457785	0.0092325	0.0092325
XM_759371.1	3.03771e-11	1.02993e-10	0.633028	0.0952676	6.03304	0.0754775	0.00271617	0.0026883	0.00409076	0.00409076
XM_759060.1	3.18315e-11	1.07831e-10	0.593457	0.0894051	6.17138	0.259199	0.00212453	-0.00145999	0.00387043	0.00387043
XM_761440.1	4.32487e-11	1.46001e-10	0.789294	0.119726	5.4244	0.0852743	0.00515364	0.00353628	0.00559711	0.00559711
XM_758753.1	4.37627e-11	1.47483e-10	1.7854	0.270895	3.91695	1.21857	0.035545	-0.0221194	0.0194932	0.0194932
XM_760517.1	4.6544e-11	1.56452e-10	0.801421	0.121767	5.36891	0.0864871	0.00531201	0.00161388	0.0058084	0.0058084
XM_761391.1	5.13541e-11	1.72177e-10	0.958254	0.145921	5.35315	0.771997	0.00559835	0.0103713	0.00587287	0.0103713
XM_758928.1	5.4194e-11	1.81388e-10	0.853688	0.130157	5.13677	0.263723	0.00578185	-0.00189355	0.00692369	0.00692369
XM_761517.1	5.8092e-11	1.93937e-10	0.785153	0.119897	5.41094	0.776976	0.00513555	-0.00178672	0.00564591	0.00564591
XM_758762.1	6.83161e-11	2.27875e-10	0.721359	0.110565	6.47364	0.428175	0.0015856	0.00758283	0.00351377	0.00758283
XM_758544.1	7.05709e-11	2.35196e-10	0.861823	0.132193	5.50331	1.12282	0.00776809	-0.00255684	0.00533812	0.00533812
XM_757984.1	7.17688e-11	2.38985e-10	0.679676	0.104294	6.35282	0.23152	0.00230094	0.00585702	0.00363412	0.00585702
XM_760036.1	7.36179e-11	2.44727e-10	0.632826	0.0971621	5.90678	0.220804	0.00274858	-0.00113301	0.00433178	0.00433178
XM_758966.1	9.04559e-11	3.00142e-10	0.520491	0.0802967	6.7164	0.265912	0.00145684	0.00186171	0.00337882	0.00337882
XM_760215.1	9.57711e-11	3.16756e-10	1.34743	0.208146	4.17099	0.233491	0.0170183	-0.00734646	0.0154753	0.0154753
XM_758473.1	1.0739e-10	3.54287e-10	1.31388	0.203508	4.422	0.825396	0.0186058	-0.00104997	0.012456	0.012456
XM_758814.1	1.12436e-10	3.70622e-10	1.04533	0.162087	5.31433	1.66858	0.0136649	-0.000994876	0.0060392	0.0060392
XM_760125.1	1.18771e-10	3.90847e-10	1.05727	0.164149	4.61373	0.48308	0.00959425	0.00113842	0.0106145	0.0106145
XM_761095.1	1.23904e-10	4.07053e-10	0.533937	0.0829808	6.42038	0.104933	0.00160155	-3.45877e-05	0.00356281	0.00356281
XM_757728.1	1.24261e-10	4.07542e-10	0.481916	0.0749011	7.05456	0.0433583	0.000831767	0.00126143	0.00337586	0.00337586
XM_760520.1	1.24202e-10	4.07542e-10	0.963706	0.149781	5.34355	0.129355	0.00507313	0.0117526	0.00591302	0.0117526
XM_761113.1	1.28636e-10	4.21187e-10	5.66351	0.880962	2.82829	5.63615	0.0695845	0.512487	0.0547904	0.512487
XM_761162.1	1.3406e-10	4.38577e-10	2.10668	0.328016	3.47111	1.053	0.0510026	-0.0406705	0.0296933	0.0296933
XM_759002.1	1.4411e-10	4.70672e-10	0.680839	0.106191	5.73594	0.323603	0.00373654	0.00282483	0.00472079	0.00472079
XM_760872.1	1.44554e-10	4.71729e-10	1.79196	0.279513	3.96975	0.45512	0.0225747	0.0360211	0.0185617	0.0360211
XM_760049.1	1.5524e-10	5.04918e-10	2.26375	0.353704	3.70829	0.787168	0.0280098	0.0658199	0.0237157	0.0658199
XM_759617.1	1.92129e-10	6.22829e-10	0.727663	0.114278	6.25116	0.0809794	0.00214246	0.00765205	0.00375908	0.00765205
XM_760972.1	1.93856e-10	6.27906e-10	0.593805	0.0932757	6.10615	0.0507516	0.00226618	0.00425909	0.00396917	0.00425909
XM_759370.1	1.97828e-10	6.40242e-10	0.998566	0.156933	4.86052	0.468179	0.00982884	0.00670758	0.0086421	0.0086421
XM_760885.1	2.03907e-10	6.58828e-10	0.876156	0.137796	5.42233	0.730763	0.00863621	0.00234706	0.00560453	0.00560453
XM_760234.1	2.30418e-10	7.42648e-10	1.29371	0.20407	4.23113	0.266221	0.016556	-0.00962569	0.0146774	0.0146774
XM_759656.1	2.32484e-10	7.48689e-10	2.33153	0.367855	3.18478	0.986917	0.0624829	0.0315025	0.0390051	0.0390051
XM_758940.1	2.49296e-10	8.00857e-10	0.517776	0.0818305	6.53577	0.132432	0.00133929	0.00368288	0.0034651	0.00368288
XM_760733.1	2.88267e-10	9.23021e-10	1.29422	0.20527	4.72095	1.1917	0.0158819	0.0157201	0.00970527	0.0157201
XM_761281.1	3.1347e-10	1.00126e-09	0.55631	0.0884159	6.24359	0.450753	0.00209387	0.00236752	0.00376916	0.00376916
XM_760806.1	3.32943e-10	1.0626e-09	2.03649	0.324148	3.54646	1.00033	0.0511618	-0.0478986	0.0276422	0.0276422
XM_759780.1	3.37247e-10	1.07545e-09	0.519375	0.082695	6.47792	0.363621	0.00161873	0.00287292	0.00351012	0.00351012
XM_758245.1	3.54881e-10	1.12985e-09	1.23629	0.197091	4.91985	0.228869	0.0085749	0.0205589	0.00823185	0.0205589
XM_760504.1	3.87771e-10	1.22957e-09	0.586716	0.0937414	6.37044	0.556401	0.00189725	0.00469334	0.00361458	0.00469334
XM_761642.1	3.91048e-10	1.23895e-09	0.937537	0.149825	5.93667	0.768263	0.00312731	0.0137083	0.00427116	0.0137083
XM_760244.1	3.9458e-10	1.24812e-09	1.70005	0.271741	3.6526	1.26069	0.030385	-0.0201904	0.0249974	0.0249974
XM_758229.1	4.33177e-10	1.3691e-09	1.08701	0.174156	5.09035	0.379428	0.00821589	0.0145319	0.00718374	0.0145319
XM_760378.1	4.77872e-10	1.50793e-09	0.848189	0.136229	8.24715	0.403561	0.000387371	0.0135314	0.00515049	0.0135314
XM_758466.1	4.86681e-10	1.5345e-09	1.06289	0.170791	4.84367	0.156022	0.00797439	0.0139027	0.00876312	0.0139027
XM_758295.1	4.89806e-10	1.54311e-09	4.21466	0.677343	1.94548	4.415	0.0704108	0.273684	0.125728	0.273684
XM_760224.1	5.13397e-10	1.61483e-09	0.597684	0.0961687	6.01415	0.159261	0.00243732	0.004499	0.00412432	0.004499
XM_761444.1	5.32594e-10	1.67252e-09	1.1363	0.183003	4.47477	0.24248	0.0132024	-0.00950847	0.0119151	0.0119151
XM_759679.1	6.18915e-10	1.93584e-09	1.08134	0.174818	4.57259	0.284203	0.0119369	0.00105967	0.010984	0.010984
XM_759392.1	6.88123e-10	2.14888e-09	0.669001	0.108449	5.69059	0.14704	0.00331431	0.00550662	0.00483438	0.00550662
XM_760025.1	7.05372e-10	2.19923e-09	3.12801	0.507392	2.4408	1.37574	0.113975	0.0393856	0.0791098	0.0791098
XM_759144.1	7.52982e-10	2.34394e-09	2.14223	0.348074	3.16847	0.639017	0.0512498	0.0262498	0.0396166	0.0396166
XM_760086.1	8.70667e-10	2.70598e-09	0.666466	0.108696	6.69283	0.102779	0.0012128	0.00764828	0.00338605	0.00764828
XM_759545.1	9.39865e-10	2.9141e-09	0.794619	0.129855	5.15403	0.100195	0.00581699	0.0014466	0.00682966	0.00682966
XM_760241.1	1.00234e-09	3.10045e-09	0.906888	0.14845	5.60925	0.142891	0.00325754	0.0132705	0.00504171	0.0132705
XM_759527.1	1.00804e-09	3.11563e-09	1.15307	0.188776	4.52531	0.570387	0.0153042	0.000283002	0.0114232	0.0114232
XM_757639.1	1.2344e-09	3.79131e-09	2.93886	0.483707	3.24662	3.24521	0.118787	0.0566921	0.0367712	0.0566921
XM_758023.1	1.23249e-09	3.79131e-09	1.89006	0.311071	3.66232	0.796755	0.033036	0.039538	0.0247686	0.039538
XM_761486.1	1.23416e-09	3.79131e-09	0.485346	0.0798826	6.74104	0.347995	0.00141367	0.00096099	0.00337225	0.00337225
XM_760587.1	1.30841e-09	4.00605e-09	0.934059	0.153974	5.14688	1.16862	0.0109125	-0.00282209	0.00686843	0.00686843
XM_758658.1	1.35887e-09	4.15082e-09	4.00755	0.661281	1.671	2.7618	0.166102	0.0831867	0.161868	0.161868
XM_758004.1	1.46782e-09	4.47664e-09	0.687595	0.113692	5.43931	0.0652956	0.00414964	0.00280732	0.00554481	0.00554481
XM_759944.1	1.46942e-09	4.47801e-09	0.988812	0.163503	4.63712	0.232772	0.00955774	0.0104921	0.0104094	0.0104921
XM_761401.1	1.64838e-09	5.0117e-09	0.615491	0.102086	5.88269	0.357489	0.00343395	-0.000882665	0.00438224	0.00438224
XM_761384.1	1.67671e-09	5.08993e-09	0.634457	0.10528	5.83031	0.106845	0.00381595	0.00103716	0.00449694	0.00449694
XM_760297.1	1.78298e-09	5.40415e-09	0.605411	0.100626	5.86429	0.116419	0.00317247	0.00084898	0.00442175	0.00442175
XM_759691.1	1.95037e-09	5.90237e-09	0.629804	0.104934	6.20771	0.0759252	0.00240534	0.00585306	0.00381837	0.00585306
XM_758342.1	1.97776e-09	5.97602e-09	0.889875	0.148322	5.82721	0.228315	0.00269352	0.013806	0.00450393	0.013806
XM_758927.1	2.07066e-09	6.24708e-09	0.726878	0.121305	5.59586	0.098522	0.00381824	0.00721788	0.00507699	0.00721788
XM_760170.1	2.08427e-09	6.2833e-09	0.784729	0.130982	5.17965	0.229009	0.00617423	-0.00565667	0.00669308	0.00669308
XM_760894.1	2.09831e-09	6.32076e-09	1.15607	0.193	4.62699	0.817975	0.0174389	-0.010116	0.0104978	0.0104978
XM_760211.1	2.23742e-09	6.72943e-09	1.02351	0.171169	5.38431	0.150832	0.00529173	0.0166823	0.00574717	0.0166823
XM_758628.1	2.39056e-09	7.1735e-09	2.30965	0.386955	4.14974	7.43736	0.0965309	-0.0351411	0.0157699	0.0157699
XM_759665.1	2.48356e-09	7.44117e-09	0.657289	0.110237	5.649	0.139255	0.00417481	0.00239073	0.00493927	0.00493927
XM_760026.1	2.65764e-09	7.95059e-09	2.50515	0.420931	2.77948	0.920126	0.0754929	0.0282254	0.0573943	0.0573943
XM_758410.1	2.8282e-09	8.44149e-09	0.752893	0.126723	5.39976	0.209457	0.00635633	-0.00210543	0.00568763	0.00568763
XM_760889.1	2.84149e-09	8.4747e-09	3.52344	0.593121	2.32152	3.94257	0.17533	-0.171876	0.088514	0.088514
XM_758033.1	2.94636e-09	8.78077e-09	0.802772	0.135271	6.78561	0.137961	0.0011872	0.0125364	0.00336292	0.0125364
XM_759855.1	3.27434e-09	9.74341e-09	0.833341	0.140833	5.72628	0.49834	0.00350367	0.0113718	0.00474495	0.0113718
XM_759873.1	3.28121e-09	9.75643e-09	1.23155	0.208143	4.42608	0.212906	0.012322	0.0201706	0.0124132	0.0201706
XM_759797.1	3.58482e-09	1.0635e-08	0.811242	0.137445	5.04128	0.196385	0.00669947	0.00395362	0.00746891	0.00746891
XM_761581.1	3.61461e-09	1.07152e-08	2.16884	0.367542	3.38389	1.29639	0.0690528	-0.0627792	0.0322627	0.0322627
XM_759620.1	3.65623e-09	1.08304e-08	0.759961	0.128828	5.66743	0.0846417	0.00352348	0.00892398	0.00489259	0.00892398
XM_760186.1	3.77522e-09	1.1166e-08	1.69927	0.288317	3.61083	0.463278	0.0363393	-0.0211693	0.0260056	0.0260056
XM_759235.1	4.14108e-09	1.22389e-08	0.450203	0.0765853	6.8582	0.315527	0.00104426	-0.00020515	0.00335471	0.00335471
XM_760452.1	4.27051e-09	1.26023e-08	0.749083	0.127539	5.20524	0.14625	0.00563943	-0.00518982	0.00656024	0.00656024
XM_761637.1	4.61875e-09	1.3588e-08	1.24325	0.212145	4.1161	0.204602	0.0175038	-0.0154341	0.0162504	0.0162504
XM_760569.1	4.70268e-09	1.38152e-08	1.46908	0.25081	3.81313	0.339339	0.0256937	-0.017826	0.0214854	0.0214854
XM_758959.1	5.28985e-09	1.55169e-08	2.23928	0.383584	3.0703	0.703898	0.0557429	0.0546097	0.0435058	0.0546097
XM_760981.1	6.03855e-09	1.76734e-08	1.26844	0.218106	5.66098	0.391679	0.00449589	0.0311818	0.00490889	0.0311818
XM_760781.1	6.83339e-09	1.99288e-08	1.03546	0.178683	4.47779	0.136667	0.0120608	-0.00964999	0.011885	0.011885
XM_760541.1	7.3041e-09	2.12661e-08	1.05021	0.181578	4.98732	0.19114	0.00705023	0.0176777	0.00779542	0.0176777
XM_761650.1	7.38722e-09	2.14921e-08	2.38245	0.412056	3.02037	1.66253	0.0817148	0.0356115	0.0456275	0.0456275
XM_761128.1	8.37052e-09	2.42987e-08	2.97438	0.516312	2.97287	1.38124	0.077698	0.122236	0.0477412	0.122236
XM_761370.1	8.72965e-09	2.53225e-08	0.67864	0.117948	6.04976	0.135267	0.00260705	0.00782671	0.00406179	0.00782671
XM_761116.1	9.64403e-09	2.79128e-08	0.624264	0.108816	6.18711	0.0858819	0.0024848	0.00639591	0.00384762	0.00639591
XM_760687.1	9.75238e-09	2.81847e-08	0.775238	0.135177	5.0883	0.0821236	0.00650915	0.00150589	0.00719548	0.00719548
XM_759212.1	9.76023e-09	2.81866e-08	0.905577	0.157908	5.20977	0.998497	0.00573088	0.0129703	0.00653715	0.0129703
XM_761273.1	9.87114e-09	2.84859e-08	0.583078	0.101707	5.77089	0.0505554	0.00312293	0.0040054	0.0046353	0.0046353
XM_758417.1	9.95578e-09	2.8709e-08	0.81202	0.141677	5.26666	0.10969	0.00554319	0.00951113	0.0062575	0.00951113
XM_760171.1	1.01826e-08	2.92983e-08	0.831828	0.14523	4.93908	0.241962	0.0077146	-5.73128e-05	0.00810421	0.00810421
XM_760699.1	1.08762e-08	3.12253e-08	2.00448	0.35065	3.17315	0.577187	0.0527762	0.000477212	0.0394403	0.0394403
XM_758278.1	1.09216e-08	3.13326e-08	0.80483	0.140809	5.48335	0.132916	0.00440497	0.0104654	0.00539976	0.0104654
XM_761362.1	1.1067e-08	3.17063e-08	1.183	0.207053	6.60753	0.202044	0.00135552	0.0307977	0.00342109	0.0307977
XM_760707.1	1.11115e-08	3.18075e-08	0.704887	0.123387	5.25273	0.100829	0.00509413	0.0017015	0.00632409	0.00632409
XM_760453.1	1.14105e-08	3.26395e-08	0.795503	0.139359	4.98587	0.126776	0.00676121	-0.00274281	0.00780446	0.00780446
XM_760145.1	1.14377e-08	3.26934e-08	1.10786	0.194092	4.27031	0.182541	0.0140693	0.0104328	0.0141843	0.0141843
XM_759852.1	1.23567e-08	3.52432e-08	0.841225	0.14772	5.05793	0.394472	0.00899479	-0.00673534	0.00737108	0.00737108
XM_759661.1	1.2924e-08	3.68343e-08	0.708697	0.124616	5.45572	0.200401	0.00457822	0.00706857	0.0054892	0.00706857
XM_757836.1	1.35757e-08	3.86635e-08	1.83252	0.322704	3.46659	0.946584	0.0482822	-0.0199888	0.029821	0.029821
XM_760351.1	1.38846e-08	3.94858e-08	1.15956	0.204335	4.09706	0.241844	0.0147842	0.00537011	0.0165303	0.0165303
XM_761108.1	1.43338e-08	4.07044e-08	5.06007	0.89253	2.05461	4.75357	0.0632397	0.534218	0.113614	0.534218
XM_760884.1	1.46267e-08	4.15059e-08	1.33393	0.235432	4.14542	0.740532	0.0257405	0.0104669	0.0158307	0.0158307
XM_757962.1	1.50754e-08	4.27483e-08	0.936131	0.165374	4.73688	0.237661	0.0109343	0.00128015	0.00957699	0.00957699
XM_760138.1	1.59749e-08	4.52661e-08	1.25796	0.222618	4.25412	0.569218	0.0227835	-0.0077396	0.0143856	0.0143856
XM_760005.1	1.60892e-08	4.55242e-08	0.701143	0.124106	6.5071	0.294347	0.00156342	0.0099884	0.00348638	0.0099884
XM_757976.1	1.61636e-08	4.57016e-08	0.542102	0.0959688	6.54815	0.320952	0.00147526	0.00543225	0.00345655	0.00543225
XM_758150.1	1.65435e-08	4.6641e-08	1.20673	0.213779	4.255	0.221547	0.0152732	0.0190029	0.0143746	0.0190029
XM_760137.1	1.69727e-08	4.78165e-08	0.755295	0.13391	6.11459	0.15585	0.0026242	0.0108247	0.00395598	0.0108247
XM_759589.1	1.72623e-08	4.85974e-08	0.445919	0.0790999	6.63146	0.0419004	0.00128313	0.000611208	0.00340947	0.00340947
XM_759372.1	1.74951e-08	4.92174e-08	0.557943	0.0990119	5.86598	0.0439974	0.00293443	0.00402757	0.0044181	0.0044181
XM_760738.1	1.77946e-08	5.00241e-08	1.02266	0.181575	4.76963	0.308971	0.0120724	0.0126546	0.00931889	0.0126546
XM_758415.1	1.78084e-08	5.0027e-08	0.716401	0.127201	5.43022	0.524477	0.00655854	0.00257931	0.00557649	0.00557649
XM_761122.1	1.89314e-08	5.30676e-08	0.658863	0.117204	6.16668	0.105595	0.00235177	0.00795086	0.00387732	0.00795086
XM_761545.1	1.98443e-08	5.55868e-08	1.1131	0.198294	5.75764	0.340124	0.00361431	0.0258761	0.00466736	0.0258761
XM_758029.1	2.03328e-08	5.69144e-08	5.15179	0.918463	2.54802	4.62289	0.090595	0.542086	0.0714886	0.542086
XM_758780.1	2.18237e-08	6.10005e-08	0.925961	0.165442	6.60865	0.503912	0.00163448	0.0188938	0.00342051	0.0188938
XM_758149.1	2.19244e-08	6.11946e-08	0.422312	0.0754657	7.55847	0.0415857	0.000535646	0.00245965	0.00373565	0.00373565
XM_761111.1	2.20769e-08	6.15764e-08	1.52556	0.27267	5.17397	1.65563	0.0108879	0.0448738	0.00672306	0.0448738
XM_760588.1	2.44318e-08	6.80475e-08	0.67051	0.120222	5.36619	0.064921	0.00502059	-0.00211616	0.00581939	0.00581939
XM_760045.1	2.54396e-08	7.08041e-08	0.683373	0.122683	5.70148	1.10693	0.00648123	-0.00192676	0.00480709	0.00480709
XM_757944.1	2.65935e-08	7.38581e-08	1.15495	0.207631	5.09203	0.287497	0.00610128	0.0262318	0.00717416	0.0262318
XM_760571.1	2.71456e-08	7.53381e-08	1.67246	0.30086	3.45078	0.588541	0.0376148	-0.0110267	0.0302728	0.0302728
XM_758861.1	2.8233e-08	7.81898e-08	0.706966	0.127334	5.2495	0.0682008	0.00582076	0.000552916	0.00633972	0.00633972
XM_758363.1	2.88401e-08	7.98148e-08	0.488258	0.0880008	6.20271	0.18696	0.0019827	0.00162313	0.0038254	0.0038254
XM_760807.1	3.02595e-08	8.36248e-08	0.521997	0.0942245	6.16394	0.210374	0.00277733	0.00183827	0.00388136	0.00388136
XM_760616.1	3.11295e-08	8.59682e-08	0.634876	0.114703	5.71812	0.059961	0.00342621	0.00644134	0.00476541	0.00644134
XM_761532.1	3.22964e-08	8.894e-08	0.539853	0.0976489	5.89804	0.0436295	0.00280156	0.00229436	0.00434992	0.00434992
XM_761647.1	3.49231e-08	9.59711e-08	0.558437	0.101262	5.76562	0.0604678	0.0030425	-0.00178746	0.004648	0.004648
XM_758730.1	3.53628e-08	9.71113e-08	1.27808	0.231848	3.97064	0.601586	0.0217686	-0.0178718	0.0185464	0.0185464
XM_758728.1	4.12629e-08	1.12997e-07	0.837204	0.152625	4.86947	0.874105	0.00889218	-0.00254941	0.00857864	0.00857864
XM_761482.1	4.30415e-08	1.17785e-07	1.26887	0.231634	4.14504	0.705071	0.0244048	-0.0103747	0.0158359	0.0158359
XM_757864.1	4.5607e-08	1.24632e-07	1.6116	0.294753	3.58447	0.592327	0.0384962	0.0140124	0.0266633	0.0266633
XM_759950.1	5.02518e-08	1.37038e-07	1.32327	0.242784	4.31575	1.22356	0.0305703	-0.0121058	0.0136377	0.0136377
XM_761294.1	5.51878e-08	1.49768e-07	0.466231	0.0858031	8.28457	0.091692	0.000252446	0.00462781	0.00526918	0.00526918
XM_757758.1	5.68584e-08	1.54195e-07	2.94005	0.541603	2.45358	1.24632	0.125836	0.0941646	0.0781621	0.0941646
XM_758250.1	5.94853e-08	1.61096e-07	3.33416	0.615119	2.32909	1.60046	0.18123	0.102549	0.0878862	0.102549
XM_759673.1	6.14989e-08	1.66204e-07	0.560014	0.103431	5.71028	0.0460014	0.00323839	0.00474806	0.00478504	0.00478504
XM_759889.1	6.26219e-08	1.69006e-07	1.45115	0.268179	4.39424	0.366253	0.0134994	0.0404405	0.0127524	0.0404405
XM_760935.1	6.85353e-08	1.8471e-07	1.39405	0.258398	4.93365	0.301688	0.00884495	0.0412321	0.00813996	0.0412321
XM_759427.1	6.88453e-08	1.85418e-07	0.582765	0.108036	6.54973	0.801931	0.00236467	0.00638921	0.00345549	0.00638921
XM_760199.1	7.11243e-08	1.91293e-07	0.580068	0.107653	5.65455	0.332951	0.00376671	0.00293278	0.00492518	0.00492518
XM_759084.1	7.27497e-08	1.95396e-07	0.620581	0.115259	5.72553	0.0590666	0.00334183	0.00662159	0.00474683	0.00662159
XM_759626.1	7.6636e-08	2.05412e-07	0.594024	0.110519	5.55329	0.0490335	0.00396801	-0.00157348	0.00519279	0.00519279
XM_761515.1	7.66334e-08	2.05412e-07	0.891589	0.165881	4.66834	0.120547	0.0104958	0.00023738	0.0101415	0.0101415
XM_759723.1	7.73709e-08	2.0724e-07	1.23079	0.229062	4.42481	1.48785	0.0269256	0.00725513	0.0124265	0.0124265
XM_759199.1	7.8447e-08	2.09978e-07	2.21439	0.412312	2.82081	0.687791	0.0723194	0.0399069	0.0551816	0.0551816
XM_761201.1	7.97881e-08	2.13422e-07	0.524901	0.0977906	6.19419	0.648528	0.00333476	0.00359534	0.00383749	0.00383749
XM_761118.1	8.06653e-08	2.15621e-07	3.72733	0.694666	2.41781	2.11175	0.155509	0.206412	0.0808443	0.206412
XM_760727.1	8.20974e-08	2.1915e-07	1.27818	0.238357	6.33184	0.425157	0.0018935	0.040717	0.00365823	0.040717
XM_757641.1	8.30175e-08	2.21455e-07	3.45979	0.645429	1.84029	4.29374	0.111613	0.200821	0.138564	0.200821
XM_761618.1	8.37955e-08	2.23227e-07	0.875027	0.163289	4.67917	0.104651	0.00994741	0.00320235	0.0100501	0.0100501
XM_759642.1	9.18493e-08	2.43714e-07	0.771366	0.144392	5.09763	0.398874	0.00849457	0.00509601	0.00714231	0.00714231
XM_761419.1	9.25624e-08	2.45413e-07	0.820148	0.153564	6.15925	0.652797	0.00234456	0.0153419	0.00388829	0.0153419
XM_761023.1	1.02016e-07	2.69928e-07	0.421017	0.0790924	6.84752	0.0634253	0.00133633	0.00132167	0.00335538	0.00335538
XM_758080.1	1.07362e-07	2.83692e-07	0.539641	0.101555	5.7633	0.547397	0.00308141	0.00214556	0.0046536	0.0046536
XM_758806.1	1.26889e-07	3.3461e-07	0.528786	0.100087	5.98431	0.283577	0.00333387	0.00107287	0.00417912	0.00417912
XM_761377.1	1.46276e-07	3.85216e-07	0.557195	0.105987	5.65557	0.291799	0.0035024	-0.000113967	0.00492258	0.00492258
XM_760003.1	1.47952e-07	3.89368e-07	0.561558	0.10686	5.61044	0.0643478	0.00352566	0.000961728	0.0050386	0.0050386
XM_760700.1	1.55529e-07	4.09033e-07	2.18555	0.416622	3.58974	1.30165	0.0573399	0.0728404	0.0265306	0.0728404
XM_757874.1	1.61159e-07	4.23272e-07	1.28883	0.245991	4.01957	0.733435	0.0251998	0.0201839	0.0177323	0.0201839
XM_758154.1	1.61506e-07	4.23898e-07	3.16832	0.604764	2.1051	1.44817	0.16591	-0.0778557	0.108394	0.108394
XM_758016.1	1.66354e-07	4.35747e-07	0.847397	0.161919	5.14236	0.719578	0.00731528	0.012348	0.00689308	0.012348
XM_759200.1	1.77016e-07	4.63056e-07	1.21119	0.231941	3.92215	0.417599	0.0209486	0.0175825	0.0193989	0.0193989
XM_760927.1	1.77172e-07	4.63156e-07	1.13439	0.21724	4.80122	1.14057	0.0134317	0.0219631	0.00907704	0.0219631
XM_760013.1	1.85564e-07	4.8477e-07	1.04259	0.199988	4.25213	0.152624	0.0155859	0.009162	0.0144106	0.0144106
XM_758653.1	1.90626e-07	4.96998e-07	0.585924	0.112499	5.88429	0.548535	0.0043713	0.00512073	0.00437885	0.00512073
XM_759912.1	2.00801e-07	5.23179e-07	0.844842	0.162513	5.29327	2.39991	0.00883007	0.0109779	0.00613377	0.0109779
XM_758615.1	2.06118e-07	5.36675e-07	0.539906	0.103953	5.93509	0.0865492	0.00282539	0.00527933	0.00427432	0.00527933
XM_759789.1	2.1249e-07	5.5253e-07	0.728816	0.140479	5.1069	0.219271	0.00771098	0.000775284	0.00708986	0.00708986
XM_757953.1	2.15132e-07	5.59029e-07	0.677962	0.130735	5.59783	0.202082	0.00348423	0.00933453	0.00507176	0.00933453
XM_760064.1	2.25124e-07	5.83833e-07	0.713819	0.137875	5.0475	0.0702142	0.0068249	-0.000468777	0.00743223	0.00743223
XM_759109.1	2.33531e-07	6.04434e-07	1.11264	0.215192	5.40339	0.177911	0.00517341	0.0295572	0.00567397	0.0295572
XM_758890.1	2.39849e-07	6.19966e-07	0.468523	0.0907031	6.08648	0.160357	0.0021697	0.00114204	0.00400059	0.00400059
XM_759333.1	2.44126e-07	6.29773e-07	0.410539	0.0795287	7.93081	0.457915	0.000405683	0.0039033	0.00433793	0.00433793
XM_758862.1	2.49589e-07	6.43442e-07	1.00308	0.194469	4.38099	0.274557	0.0154669	-0.00046523	0.0128969	0.0128969
XM_758253.1	2.78049e-07	7.13993e-07	1.25488	0.244246	4.11292	0.9236	0.0284455	0.0146354	0.0162967	0.0162967
XM_760112.1	2.89706e-07	7.42466e-07	0.58215	0.113479	5.77216	0.0507141	0.00298794	0.00667017	0.00463225	0.00667017
XM_759113.1	2.9494e-07	7.54892e-07	0.757893	0.147834	5.99458	0.244391	0.0024701	0.013921	0.00416001	0.013921
XM_757648.1	2.95397e-07	7.55567e-07	1.63464	0.31887	3.56909	1.76725	0.0492033	-0.034324	0.0270551	0.0270551
XM_761594.1	3.04912e-07	7.79397e-07	0.886088	0.173051	4.71174	0.760245	0.0109653	0.0114947	0.0097803	0.0114947
XM_758894.1	3.08698e-07	7.88045e-07	1.56088	0.304975	3.70219	1.86541	0.0459049	-0.0346031	0.0238526	0.0238526
XM_757780.1	3.3104e-07	8.43978e-07	1.58954	0.311377	4.62349	4.17833	0.0621884	-0.0593311	0.0105285	0.0105285
XM_758233.1	3.57203e-07	9.10088e-07	1.287	0.252826	4.05778	0.707614	0.0291103	0.0188304	0.0171267	0.0188304
XM_757664.1	3.59688e-07	9.15824e-07	1.14021	0.224048	4.01418	0.266695	0.0198283	0.00123333	0.0178198	0.0178198
XM_758483.1	3.6635e-07	9.31576e-07	1.1196	0.220149	3.97596	0.171612	0.0178934	2.81156e-05	0.0184557	0.0184557
XM_759693.1	3.71214e-07	9.43331e-07	0.993705	0.19549	5.73813	0.281313	0.00390566	0.0247565	0.00471534	0.0247565
XM_758585.1	3.73277e-07	9.47344e-07	0.632209	0.124399	5.25554	0.0719081	0.00529578	0.000152897	0.00631057	0.00631057
XM_759739.1	3.84844e-07	9.74806e-07	0.535992	0.105587	5.63073	0.0389778	0.00337548	0.000433912	0.00498598	0.00498598
XM_759756.1	3.88001e-07	9.82167e-07	1.49299	0.2942	5.7949	0.511354	0.00344423	0.061471	0.00457834	0.061471
XM_759968.1	4.29551e-07	1.08314e-06	0.730397	0.144479	4.99196	0.515291	0.00788911	-0.00690387	0.00776659	0.00776659
XM_761304.1	4.52984e-07	1.13638e-06	1.46566	0.290504	3.88424	0.462644	0.021287	0.0420074	0.0200986	0.0420074
XM_760817.1	4.59052e-07	1.15086e-06	2.85273	0.565718	2.60896	1.18932	0.116933	0.123095	0.06748	0.123095
XM_760860.1	4.72094e-07	1.1828e-06	1.04483	0.207417	4.85582	1.12741	0.0149616	0.0173048	0.00867565	0.0173048
XM_758230.1	4.76239e-07	1.19242e-06	0.739996	0.146952	5.04264	0.429159	0.00873522	-0.00357669	0.00746087	0.00746087
XM_760425.1	5.03029e-07	1.25789e-06	1.10409	0.219713	5.03311	4.3949	0.0193603	0.0168452	0.00751729	0.0168452
XM_758935.1	5.03651e-07	1.25864e-06	0.422447	0.0840704	6.54715	1.26073	0.00184365	0.00136823	0.00345723	0.00345723
XM_758206.1	5.38509e-07	1.34404e-06	1.24594	0.248588	3.82471	0.43969	0.0250941	-0.00828517	0.0212529	0.0212529
XM_760912.1	5.52277e-07	1.37665e-06	1.27655	0.254944	5.06844	0.406382	0.00876975	0.0399775	0.00730987	0.0399775
XM_758091.1	5.995e-07	1.49246e-06	0.873154	0.174932	4.48668	0.122556	0.0106478	0.0123032	0.0117969	0.0123032
XM_758847.1	6.14867e-07	1.52975e-06	1.28462	0.257621	3.8611	0.398703	0.0292372	0.00514223	0.0205391	0.0205391
XM_761212.1	6.2837e-07	1.56037e-06	0.448343	0.0899875	6.14069	0.245005	0.00214801	0.0039253	0.00391606	0.0039253
XM_759587.1	6.81206e-07	1.68836e-06	0.508248	0.102332	5.83162	0.0585886	0.00335993	0.00221668	0.00449398	0.00449398
XM_761117.1	7.22459e-07	1.78834e-06	3.61933	0.730406	1.94329	2.14998	0.274137	-0.0519554	0.125983	0.125983
XM_758930.1	7.34314e-07	1.81539e-06	0.889259	0.179573	4.5612	0.167484	0.0130966	-0.0117545	0.0110884	0.0110884
XM_757643.1	7.57372e-07	1.87121e-06	2.87985	0.582253	1.91031	4.78279	0.110944	0.14332	0.129888	0.14332
XM_760805.1	7.70481e-07	1.9024e-06	1.92156	0.388767	3.24046	1.01297	0.0763669	-0.00841713	0.0369878	0.0369878
XM_759295.1	8.33647e-07	2.05189e-06	0.746587	0.15152	6.25624	0.0819937	0.00208787	0.0151308	0.00375236	0.0151308
XM_758187.1	8.48121e-07	2.0849e-06	0.682751	0.138659	5.05739	0.146059	0.00704552	4.56263e-05	0.00737424	0.00737424
XM_761539.1	8.67312e-07	2.12807e-06	0.60595	0.123171	5.39289	0.224392	0.00566453	0.00295036	0.00571383	0.00571383
XM_760033.1	8.97417e-07	2.1978e-06	0.477303	0.0971531	6.50387	0.0797324	0.00161695	0.0054621	0.00348891	0.0054621
XM_759373.1	9.12561e-07	2.23349e-06	0.468597	0.0954448	5.96107	0.0441166	0.00260896	-0.000164555	0.00422332	0.00422332
XM_760356.1	9.34125e-07	2.28342e-06	0.47892	0.0976386	5.86048	0.236417	0.00271993	0.000176899	0.00443003	0.00443003
XM_760761.1	9.38403e-07	2.29244e-06	0.364254	0.074275	7.14734	0.0487255	0.000729451	0.00292204	0.00340813	0.00340813
XM_758159.1	9.58346e-07	2.3397e-06	2.59739	0.530079	2.43652	0.948078	0.131307	0.00853376	0.0794302	0.0794302
XM_760326.1	9.6549e-07	2.35568e-06	0.794964	0.162286	4.75319	0.427629	0.010305	0.00936261	0.00944748	0.00944748
XM_761000.1	1.0352e-06	2.5226e-06	2.22193	0.454864	2.67558	0.73276	0.0918268	0.0466836	0.063349	0.063349
XM_761518.1	1.04951e-06	2.55589e-06	0.798889	0.163636	4.64699	0.0908904	0.00975853	0.00620284	0.010324	0.010324
XM_760399.1	1.06791e-06	2.59748e-06	0.487157	0.099854	6.21879	0.684023	0.00206002	0.00541809	0.00380293	0.00541809
XM_759697.1	1.1122e-06	2.70018e-06	0.586179	0.120349	5.67382	0.49241	0.00365496	0.00720788	0.0048765	0.00720788
XM_759557.1	1.1533e-06	2.79647e-06	1.00593	0.206832	4.81167	0.233355	0.0102785	0.0218062	0.00899858	0.0218062
XM_759390.1	1.16468e-06	2.8206e-06	0.713454	0.146754	4.93095	0.114437	0.00799483	0.00306725	0.00815782	0.00815782
XM_761395.1	1.19686e-06	2.89494e-06	1.34852	0.277694	3.73384	1.20645	0.0346846	0.00127445	0.0231507	0.0231507
XM_758932.1	1.22879e-06	2.96668e-06	1.96183	0.404423	3.24321	1.48174	0.0857774	-0.0320069	0.036891	0.036891
XM_758840.1	1.27556e-06	3.07578e-06	0.664928	0.137282	5.02553	0.194608	0.00657233	-0.00151717	0.00756238	0.00756238
XM_761265.1	1.42553e-06	3.4332e-06	0.506224	0.104995	5.64487	0.0512301	0.00331821	0.000164589	0.00494979	0.00494979
XM_758757.1	1.53901e-06	3.70421e-06	1.04547	0.21753	4.76059	0.834937	0.014779	0.0207106	0.00938939	0.0207106
XM_760951.1	1.57836e-06	3.79425e-06	1.76203	0.367008	3.23368	0.763186	0.0637934	-0.000694729	0.037228	0.037228
XM_761309.1	1.61626e-06	3.88062e-06	0.711156	0.148272	5.19914	0.820978	0.00698313	0.0095053	0.00659156	0.0095053
XM_759892.1	1.71121e-06	4.09603e-06	3.30593	0.690917	1.72243	1.68603	0.203604	-0.0122194	0.154421	0.154421
XM_759449.1	1.79979e-06	4.29755e-06	0.755564	0.158243	4.94822	1.49778	0.0105896	0.00819115	0.00804446	0.00819115
XM_759115.1	1.84814e-06	4.40494e-06	0.645696	0.135384	5.40461	0.125468	0.00489616	0.0088505	0.0056694	0.0088505
XM_761300.1	1.89294e-06	4.50898e-06	0.502349	0.105435	6.54509	0.0956114	0.0016201	0.00671732	0.00345863	0.00671732
XM_760357.1	1.91928e-06	4.56893e-06	0.614392	0.129027	5.20205	0.202846	0.00590931	0.00114464	0.00657661	0.00657661
XM_758956.1	1.93734e-06	4.60913e-06	0.573822	0.120555	5.86246	0.233572	0.00358314	0.00731692	0.00442574	0.00731692
XM_760606.1	1.96603e-06	4.67455e-06	1.86737	0.392562	3.01183	0.631746	0.0695781	0.0424151	0.0460006	0.0460006
XM_759751.1	2.05506e-06	4.87734e-06	0.40072	0.0843988	6.41811	0.0209208	0.00177733	-0.00122691	0.00356505	0.00356505
XM_760472.1	2.11436e-06	5.01504e-06	1.0805	0.22785	4.20437	0.645499	0.0239106	-0.0208165	0.015026	0.015026
XM_759929.1	2.12478e-06	5.0367e-06	1.19236	0.251491	4.51926	0.359241	0.0132724	0.0341635	0.0114808	0.0341635
XM_760267.1	2.13798e-06	5.06188e-06	0.765353	0.16147	6.3476	0.323901	0.00188348	0.0176708	0.00364004	0.0176708
XM_759493.1	2.22725e-06	5.26109e-06	0.744134	0.157268	4.93519	1.59703	0.0104202	0.000152318	0.00812976	0.00812976
XM_758843.1	2.37769e-06	5.60906e-06	0.764883	0.162108	4.88127	0.332462	0.0101179	0.00959138	0.00849582	0.00959138
XM_760097.1	2.66824e-06	6.26804e-06	1.51081	0.321802	4.47802	0.871146	0.0142714	0.063396	0.0118827	0.063396
XM_760446.1	2.67496e-06	6.28006e-06	0.573384	0.122144	5.48686	0.466498	0.00580068	-0.000761469	0.00538874	0.00538874
XM_759824.1	2.79556e-06	6.55142e-06	0.462555	0.0987249	5.92076	0.111757	0.0030068	-0.00100237	0.00430315	0.00430315
XM_759651.1	2.85617e-06	6.68945e-06	1.06015	0.226484	4.30293	0.324507	0.0128108	0.0256604	0.0137893	0.0256604
XM_760785.1	2.96778e-06	6.94254e-06	0.84619	0.181079	6.55111	0.221996	0.00149595	0.0230963	0.00345457	0.0230963
XM_759790.1	2.9977e-06	7.00836e-06	0.562547	0.120434	6.1277	0.155772	0.00238193	0.00849642	0.0039358	0.00849642
XM_759799.1	3.01392e-06	7.04207e-06	1.10118	0.235806	4.12478	0.875201	0.0255786	0.0107888	0.0161248	0.0161248
XM_760530.1	3.11151e-06	7.25711e-06	0.782663	0.167834	5.13439	0.175856	0.00718532	0.0139408	0.00693675	0.0139408
XM_760622.1	3.19102e-06	7.4337e-06	0.536238	0.115119	5.87181	0.0536902	0.00295386	0.00698541	0.0044055	0.00698541
XM_761633.1	3.26356e-06	7.59364e-06	1.28416	0.275956	3.60177	0.295302	0.0308842	-0.028015	0.0262298	0.0262298
XM_760133.1	3.2962e-06	7.66504e-06	0.851225	0.183002	4.43959	0.0994494	0.0128449	-0.000894125	0.0122725	0.0122725
XM_759887.1	3.40224e-06	7.90692e-06	0.523965	0.112804	6.06383	0.0454019	0.00234358	0.00719998	0.00403796	0.00719998
XM_759807.1	3.45074e-06	8.01013e-06	0.639568	0.137779	5.0096	0.0602263	0.00657899	0.00417719	0.00765827	0.00765827
XM_760984.1	3.46864e-06	8.04693e-06	0.489788	0.105537	5.70779	0.116985	0.00356224	0.0013831	0.00479128	0.00479128
XM_759899.1	3.67056e-06	8.49521e-06	0.740041	0.159863	4.8406	0.24626	0.0103817	-0.000779321	0.00878545	0.00878545
XM_758281.1	3.79112e-06	8.75872e-06	1.32744	0.287168	3.75172	0.548016	0.0390855	0.0158403	0.0227638	0.0227638
XM_760196.1	3.81505e-06	8.80362e-06	1.20712	0.261212	5.04758	0.216303	0.00778004	0.0433939	0.00743175	0.0433939
XM_760566.1	3.92523e-06	9.05254e-06	1.44725	0.313575	3.46835	0.551283	0.0439759	-0.0196953	0.0297713	0.0297713
XM_760027.1	3.9914e-06	9.1943e-06	0.432128	0.0936998	6.55894	0.105909	0.00192419	0.00466056	0.00344942	0.00466056
XM_759763.1	4.21017e-06	9.65849e-06	0.647351	0.140706	4.96988	0.0691191	0.00694347	-8.86632e-05	0.00790518	0.00790518
XM_758760.1	4.26968e-06	9.78926e-06	0.343855	0.0747867	7.08219	0.139343	0.000810832	0.000300486	0.00338396	0.00338396
XM_758734.1	4.59119e-06	1.05018e-05	1.79882	0.392528	2.92611	0.474001	0.0656415	0.0172795	0.049917	0.049917
XM_760299.1	4.87215e-06	1.11185e-05	1.70373	0.37279	3.40529	0.638091	0.0452524	0.0589769	0.031612	0.0589769
XM_758886.1	4.94474e-06	1.12776e-05	0.66832	0.146333	5.4373	0.476409	0.00743821	0.00862181	0.00555176	0.00862181
XM_761568.1	5.40214e-06	1.23136e-05	0.463844	0.101977	6.11474	0.110252	0.00220128	0.00559813	0.00395575	0.00559813
XM_759258.1	5.43081e-06	1.23718e-05	2.1305	0.468508	2.83115	0.775396	0.0865006	0.0781243	0.0546414	0.0781243
XM_758499.1	5.65678e-06	1.28641e-05	0.650508	0.143321	5.13479	0.159601	0.00672017	0.00868543	0.00693457	0.00868543
XM_759854.1	5.73675e-06	1.30384e-05	0.883325	0.194742	4.69085	0.326003	0.0117805	0.0166629	0.00995254	0.0166629
XM_757669.1	5.87348e-06	1.33182e-05	2.34427	0.517396	2.45654	0.734289	0.122831	-0.0989403	0.0779437	0.0779437
XM_759521.1	5.90559e-06	1.33833e-05	0.399286	0.0881476	6.23206	0.0849385	0.00192477	0.00390273	0.00378473	0.00390273
XM_759777.1	5.95676e-06	1.34836e-05	0.352792	0.0779149	6.89014	0.0174799	0.0011992	0.000669918	0.00335384	0.00335384
XM_758600.1	6.56291e-06	1.48214e-05	2.49169	0.552801	2.25901	1.13918	0.135328	-0.0794428	0.0938635	0.0938635
XM_759674.1	6.74829e-06	1.52138e-05	0.747243	0.166	4.63733	0.0977843	0.0102504	0.0104165	0.0104076	0.0104165
XM_759628.1	6.84623e-06	1.54257e-05	2.53217	0.562902	2.4342	0.945961	0.15804	-0.0507437	0.0796044	0.0796044
XM_757700.1	7.01669e-06	1.58007e-05	0.342133	0.0761449	6.8513	0.0242208	0.00099341	0.000464725	0.00335512	0.00335512
XM_759595.1	7.65583e-06	1.71806e-05	0.440466	0.0984372	7.40997	0.0290976	0.000667054	0.00660036	0.00358078	0.00660036
XM_761158.1	7.87023e-06	1.76315e-05	0.727417	0.162781	4.91672	0.84992	0.0116204	0.00604479	0.00825285	0.00825285
XM_759542.1	8.05668e-06	1.80389e-05	0.9625	0.21563	5.19062	1.58512	0.012868	0.0220041	0.00663566	0.0220041
XM_761356.1	8.39816e-06	1.87927e-05	0.629078	0.141214	4.96835	0.054252	0.00704125	-0.00517106	0.00791489	0.00791489
XM_758280.1	8.40639e-06	1.88004e-05	1.09273	0.245307	3.85914	0.234137	0.0245546	0.0115351	0.0205769	0.0205769
XM_760993.1	8.41141e-06	1.88008e-05	0.542347	0.121754	5.26406	0.069829	0.00484826	0.000583731	0.00626983	0.00626983
XM_759886.1	8.89995e-06	1.98815e-05	0.383378	0.0863015	6.5681	0.0223147	0.00152003	0.00406592	0.00344361	0.00406592
XM_759663.1	9.21152e-06	2.05423e-05	1.08807	0.245343	4.14095	0.870372	0.0292512	0.0125522	0.0158938	0.0158938
XM_758749.1	9.51911e-06	2.12041e-05	0.746513	0.168596	4.55829	0.0786388	0.0102033	0.0001723	0.0111152	0.0111152
XM_758180.1	1.00613e-05	2.23482e-05	1.70844	0.386887	3.2423	0.93077	0.0753383	-0.0624285	0.0369231	0.0369231
XM_759393.1	1.03078e-05	2.28829e-05	0.463389	0.105062	5.6989	0.216133	0.00346499	-0.00230772	0.00481356	0.00481356
XM_758210.1	1.07572e-05	2.38535e-05	0.938811	0.2133	4.38334	0.489868	0.0159725	0.0181501	0.0128711	0.0181501
XM_758463.1	1.08418e-05	2.40275e-05	0.346652	0.0787905	7.02137	0.442182	0.00128813	0.00151624	0.00336782	0.00336782
XM_759937.1	1.13165e-05	2.50511e-05	0.958283	0.21827	5.94031	1.27182	0.00514834	0.030583	0.00426392	0.030583
XM_758191.1	1.17565e-05	2.59741e-05	0.58319	0.133086	5.45052	0.917097	0.00777728	-0.00300588	0.0055066	0.0055066
XM_758167.1	1.17688e-05	2.59789e-05	2.44319	0.557574	1.8078	4.82898	0.0903935	0.0327547	0.142773	0.142773
XM_757762.1	1.19668e-05	2.63714e-05	0.651287	0.148757	4.98563	0.224936	0.00879058	0.00552801	0.00780594	0.00780594
XM_759008.1	1.24583e-05	2.74083e-05	0.742921	0.170028	4.60084	0.113156	0.0109531	0.00453029	0.010729	0.010729
XM_758984.1	1.26191e-05	2.77152e-05	0.522595	0.11968	5.30107	0.200922	0.00464405	-0.00254407	0.00609838	0.00609838
XM_760031.1	1.30256e-05	2.85601e-05	0.476258	0.109242	5.88327	0.0674547	0.00296475	0.00598556	0.004381	0.00598556
XM_760614.1	1.43337e-05	3.13931e-05	1.18562	0.273268	4.10793	1.39676	0.0396368	-0.0180086	0.0163698	0.0163698
XM_759970.1	1.4624e-05	3.19751e-05	2.21926	0.512026	2.44848	0.677482	0.11809	-0.0705852	0.0785386	0.0785386
XM_758922.1	1.47055e-05	3.21327e-05	0.706028	0.16294	4.90892	0.473319	0.0116065	0.00195959	0.00830555	0.00830555
XM_758755.1	1.54025e-05	3.35649e-05	0.359133	0.0830779	6.42752	0.195699	0.00162059	0.000659138	0.00355586	0.00355586
XM_761114.1	1.55771e-05	3.39265e-05	0.362468	0.0838976	6.56401	0.300144	0.00183292	0.00243345	0.00344618	0.00344618
XM_758989.1	1.69559e-05	3.67659e-05	0.831553	0.193312	4.89522	0.237435	0.00965426	0.0183729	0.00839914	0.0183729
XM_758953.1	1.73391e-05	3.75344e-05	2.00722	0.467158	2.88184	1.2426	0.11161	0.0255604	0.0520674	0.0520674
XM_758424.1	1.74258e-05	3.76598e-05	1.0396	0.242018	4.48039	0.675829	0.0166133	0.0273161	0.0118592	0.0273161
XM_759910.1	1.80427e-05	3.89286e-05	0.869813	0.202856	4.17565	0.151606	0.0154513	-0.00382745	0.0154116	0.0154116
XM_760719.1	1.80398e-05	3.89286e-05	0.732552	0.170843	4.80422	0.411487	0.00798263	0.0139079	0.00905445	0.0139079
XM_760916.1	1.85103e-05	3.98933e-05	1.05621	0.246655	3.91619	0.179896	0.0261221	-0.0186881	0.019507	0.019507
XM_758344.1	1.86964e-05	4.02724e-05	1.31969	0.308345	3.43953	0.245497	0.0407091	-0.0266347	0.0305985	0.0305985
XM_758964.1	1.88769e-05	4.06387e-05	1.12757	0.263589	3.9227	0.887737	0.0327202	-0.0122065	0.019389	0.019389
XM_759007.1	1.88904e-05	4.06454e-05	0.573202	0.134	5.04844	0.170983	0.00604035	-0.00208334	0.00742668	0.00742668
XM_758492.1	1.89707e-05	4.07959e-05	0.560742	0.131116	5.13422	0.0697362	0.00595593	0.00167635	0.00693769	0.00693769
XM_759847.1	1.9253e-05	4.13574e-05	0.480484	0.112436	5.86042	0.151968	0.0030696	0.00641186	0.00443018	0.00641186
XM_758625.1	1.9679e-05	4.2217e-05	0.611089	0.143162	4.94884	0.132391	0.00733118	0.000750126	0.00804041	0.00804041
XM_760549.1	1.96954e-05	4.2217e-05	0.653243	0.153045	5.07039	0.796349	0.0102684	0.00375305	0.00729859	0.00729859
XM_758066.1	2.07946e-05	4.45226e-05	1.28303	0.30145	4.00215	0.996558	0.0312324	0.0369215	0.018017	0.0369215
XM_760561.1	2.11074e-05	4.51676e-05	0.382506	0.0899414	6.23102	0.0887623	0.00228095	0.00310218	0.00378614	0.00378614
XM_760353.1	2.17205e-05	4.64034e-05	1.56274	0.368013	3.01805	0.338842	0.0558466	-0.040921	0.0457286	0.0457286
XM_758802.1	2.18697e-05	4.66966e-05	0.339509	0.0799807	6.58663	0.0340797	0.00136517	0.000344228	0.00343251	0.00343251
XM_761115.1	2.20848e-05	4.71304e-05	0.337881	0.0796381	6.76603	0.180969	0.00139006	0.00237498	0.00336662	0.00336662
XM_758128.1	2.28208e-05	4.8648e-05	0.593901	0.140225	5.40546	1.30618	0.00908109	0.00237065	0.00566623	0.00566623
XM_759213.1	2.29062e-05	4.88034e-05	0.567151	0.133936	5.14502	0.0747171	0.00657557	-0.00269192	0.00687855	0.00687855
XM_757868.1	2.3061e-05	4.90798e-05	0.961497	0.227144	4.10319	0.505163	0.0222563	0.0153375	0.0164396	0.0164396
XM_761078.1	2.33614e-05	4.96381e-05	0.559591	0.132289	5.13049	0.116954	0.00616699	-0.00247676	0.00695823	0.00695823
XM_758221.1	2.52707e-05	5.35497e-05	0.346465	0.0822495	6.46516	0.171486	0.00155259	0.000192015	0.00352114	0.00352114
XM_759662.1	2.59198e-05	5.48362e-05	1.30024	0.309093	4.11813	1.05189	0.0314787	0.0401752	0.0162209	0.0401752
XM_760873.1	2.64546e-05	5.59072e-05	0.527488	0.125532	5.48942	0.0954364	0.00433127	0.00748746	0.00538078	0.00748746
XM_759204.1	2.72293e-05	5.75134e-05	0.441359	0.105199	5.91508	0.0385655	0.00252625	0.00577381	0.00431471	0.00577381
XM_757684.1	2.73583e-05	5.77548e-05	0.887117	0.2115	5.18208	0.396274	0.00787558	0.0256736	0.00668027	0.0256736
XM_760083.1	2.82286e-05	5.94637e-05	0.684831	0.163549	4.67671	0.113845	0.00999039	-0.00425932	0.0100709	0.0100709
XM_761357.1	2.87624e-05	6.05488e-05	0.677087	0.161865	4.77224	0.111662	0.0103515	0.00660854	0.0092986	0.0092986
XM_758114.1	2.89566e-05	6.0899e-05	1.58355	0.378703	2.95702	0.569592	0.0590936	-0.0360345	0.0484681	0.0484681
XM_758001.1	2.95164e-05	6.2043e-05	0.552296	0.132218	5.1496	0.0700965	0.00546677	0.00764441	0.00685364	0.00764441
XM_760966.1	2.99329e-05	6.2851e-05	1.05894	0.253701	4.42337	5.01488	0.0358316	-0.0128412	0.0124415	0.0124415
XM_760303.1	3.01665e-05	6.33075e-05	0.646135	0.154866	4.79773	0.184728	0.0088843	-0.00570577	0.00910341	0.00910341
XM_760996.1	3.03808e-05	6.37233e-05	1.03198	0.247441	4.33441	0.168358	0.0136174	0.032303	0.0134206	0.032303
XM_760536.1	3.06483e-05	6.42499e-05	0.601014	0.144177	4.88743	0.102944	0.00713724	0.00632524	0.00845292	0.00845292
XM_759920.1	3.08395e-05	6.4616e-05	0.969487	0.232648	4.28532	0.870546	0.0265931	-0.0184715	0.0140009	0.0140009
XM_760280.1	3.11843e-05	6.53036e-05	1.10481	0.265284	3.9151	0.485043	0.0332547	-0.0170336	0.0195268	0.0195268
XM_758586.1	3.23194e-05	6.76445e-05	0.649802	0.156335	4.76133	0.183284	0.00870023	0.00963023	0.00938361	0.00963023
XM_760976.1	3.24881e-05	6.79612e-05	1.46195	0.351828	3.4526	0.795599	0.0626166	-0.018803	0.0302206	0.0302206
XM_760332.1	3.599e-05	7.50463e-05	2.15115	0.520631	2.64044	2.27388	0.137796	-0.120881	0.0654962	0.0654962
XM_758181.1	3.60446e-05	7.51201e-05	2.53933	0.614631	2.74848	1.52094	0.167448	0.11588	0.0591113	0.11588
XM_761321.1	3.60691e-05	7.51311e-05	0.529956	0.128278	5.13429	0.10916	0.00540404	0.00036927	0.00693733	0.00693733
XM_759525.1	3.62435e-05	7.54543e-05	0.614819	0.148859	5.25146	1.04054	0.0102891	-0.00241678	0.00633023	0.00633023
XM_760463.1	3.65666e-05	7.60865e-05	0.400933	0.0971212	5.93655	0.383114	0.002803	0.00130799	0.00427139	0.00427139
XM_759096.1	3.79269e-05	7.87079e-05	1.48705	0.360956	3.50228	1.45641	0.0688903	-0.0315426	0.0288264	0.0288264
XM_760213.1	3.79179e-05	7.87079e-05	0.930405	0.225837	4.02258	0.156074	0.0205681	0.00614336	0.0176835	0.0176835
XM_760990.1	3.79671e-05	7.87496e-05	0.969062	0.235237	4.17871	0.806932	0.0261323	-0.00182812	0.01537	0.01537
XM_760688.1	3.81889e-05	7.91677e-05	1.01174	0.245677	4.12906	0.804116	0.0292046	-0.0132589	0.0160632	0.0160632
XM_758698.1	3.91334e-05	8.10827e-05	0.865992	0.210574	4.66613	1.53391	0.0215495	0.0117064	0.0101602	0.0117064
XM_760742.1	3.95728e-05	8.19498e-05	0.449964	0.109481	5.56981	0.0314621	0.00384251	0.00498753	0.00514714	0.00514714
XM_759771.1	4.07648e-05	8.43736e-05	0.342694	0.0835206	6.97813	0.0729969	0.000909241	0.00432253	0.00336008	0.00432253
XM_761119.1	4.19469e-05	8.67286e-05	0.95138	0.232243	4.28954	0.988678	0.0265027	0.000909062	0.0139499	0.0139499
XM_761479.1	4.30783e-05	8.89271e-05	0.39441	0.0964252	7.15802	0.129752	0.000817811	0.00615555	0.00341278	0.00615555
XM_757858.1	4.53753e-05	9.36195e-05	0.316518	0.0776111	7.31212	1.57425	0.00101567	0.00289818	0.00350195	0.00350195
XM_758382.1	4.70498e-05	9.68702e-05	1.33648	0.328389	4.26143	1.08343	0.0254355	0.0554441	0.0142943	0.0554441
XM_761420.1	4.97141e-05	0.000102248	0.946733	0.23336	4.68953	0.178694	0.00909301	0.0317496	0.0099635	0.0317496
XM_761465.1	5.23288e-05	0.000107288	0.452895	0.111965	6.23529	0.0554843	0.00207209	0.00733001	0.00378034	0.00733001
XM_760911.1	5.40303e-05	0.000110718	0.513056	0.127074	5.26327	0.0723554	0.00583716	-0.00331134	0.00627361	0.00627361
XM_758151.1	5.48078e-05	0.000112077	0.505366	0.125273	6.21956	0.123866	0.00234299	0.00942699	0.00380187	0.00942699
XM_761592.1	5.57906e-05	0.000114027	0.641231	0.159117	5.43406	0.110083	0.00454242	0.0144462	0.00556303	0.0144462
XM_759791.1	5.64953e-05	0.000115287	0.3828	0.0950586	5.96787	0.0225654	0.00256685	0.00380476	0.00421025	0.00421025
XM_758297.1	5.68184e-05	0.000115886	0.653465	0.162325	5.32482	0.21439	0.00549567	0.0142665	0.00599322	0.0142665
XM_760105.1	6.31979e-05	0.000128563	0.596627	0.149136	5.00462	0.0643315	0.00701552	0.00966575	0.00768866	0.00966575
XM_759666.1	6.5429e-05	0.000132894	2.03806	0.510495	2.44811	0.591421	0.116887	-0.0101819	0.0785666	0.0785666
XM_758731.1	6.61772e-05	0.000134275	0.558684	0.140034	4.96227	0.208379	0.0067535	0.00781794	0.00795369	0.00795369
XM_757986.1	6.68446e-05	0.000135558	3.43657	0.861889	2.5342	1.97596	0.111465	0.445675	0.0724297	0.445675
XM_761075.1	6.81216e-05	0.000138077	2.80175	0.70347	2.72264	2.50378	0.115233	0.255919	0.0605801	0.255919
XM_760663.1	6.86546e-05	0.000139013	0.312493	0.0784982	7.88335	0.0431181	0.000379416	0.00213581	0.00424206	0.00424206
XM_758226.1	6.91136e-05	0.00013987	0.581476	0.146124	5.08565	0.483419	0.00880362	0.00545056	0.00721065	0.00721065
XM_759993.1	6.92142e-05	0.000140001	0.440303	0.110658	5.70212	0.208337	0.00437834	0.0027892	0.00480549	0.00480549
XM_758687.1	6.93161e-05	0.000140135	2.80078	0.703957	1.50753	2.88273	0.102789	0.268877	0.187853	0.268877
XM_758228.1	6.96024e-05	0.000140641	1.13595	0.285585	3.7634	0.572841	0.0386545	-0.00514036	0.0225146	0.0225146
XM_759068.1	6.98692e-05	0.000141039	0.802662	0.20184	4.64393	0.333314	0.00921276	0.0213417	0.0103504	0.0213417
XM_758934.1	7.10738e-05	0.000143393	1.11458	0.280562	3.6874	0.339903	0.0348479	-0.0080959	0.0241882	0.0241882
XM_757686.1	7.22076e-05	0.000145605	0.327306	0.0824679	7.15555	0.0169195	0.000832811	0.0042679	0.00341169	0.0042679
XM_759811.1	8.094e-05	0.000162378	0.619946	0.157283	4.74297	0.239969	0.00902498	-0.00456767	0.00952846	0.00952846
XM_761211.1	8.53916e-05	0.000170966	1.17545	0.299193	5.02149	0.218787	0.00717853	0.0599586	0.00758653	0.0599586
XM_758729.1	8.64703e-05	0.000173029	0.554573	0.141267	6.38242	0.69212	0.00190972	0.0130574	0.00360166	0.0130574
XM_758733.1	8.99272e-05	0.000179671	0.903174	0.230621	4.11649	1.4288	0.0236446	-0.00961182	0.0162448	0.0162448
XM_761470.1	9.40154e-05	0.000187456	0.744772	0.190696	4.57567	0.636454	0.0163179	0.0106032	0.010956	0.010956
XM_758808.1	9.63602e-05	0.000192034	0.710078	0.182091	6.62133	0.251487	0.00139139	0.0234765	0.00341419	0.0234765
XM_759327.1	0.000104081	0.000206893	0.324056	0.0835006	6.51666	0.80199	0.0017502	0.00141985	0.00347906	0.00347906
XM_758520.1	0.000107977	0.00021442	1.02995	0.266005	4.94577	0.220729	0.00812978	0.0449392	0.00806037	0.0449392
XM_758450.1	0.000113951	0.000225711	0.500127	0.129607	6.41832	0.682911	0.00178865	0.0108099	0.00356484	0.0108099
XM_760489.1	0.000114796	0.000227156	0.356259	0.0923674	6.63384	0.0958473	0.0013695	0.0050293	0.0034084	0.0050293
XM_757891.1	0.000117432	0.000232137	1.32903	0.345075	3.14586	0.333376	0.0488269	0.0267899	0.0404805	0.0404805
XM_759368.1	0.000117829	0.000232805	0.893461	0.232032	5.4161	0.714762	0.00753899	0.0328401	0.00562701	0.0328401
XM_758839.1	0.000120023	0.0002369	0.32266	0.0838933	6.42569	0.114473	0.00172093	0.000332069	0.00355763	0.00355763
XM_759734.1	0.000121686	0.000239941	0.579932	0.150918	5.66079	0.236704	0.00371122	0.0133709	0.00490938	0.0133709
XM_759078.1	0.0001255	0.000247088	0.598001	0.155927	5.0431	0.712126	0.0107768	-0.000498967	0.00745818	0.00745818
XM_759913.1	0.000127846	0.000251328	0.536451	0.140045	5.09462	0.841664	0.00754999	-0.00189133	0.00715939	0.00715939
XM_760846.1	0.000134689	0.000264117	1.57745	0.41319	3.21951	1.20079	0.0903105	-0.0530442	0.0377342	0.0377342
XM_759156.1	0.000135908	0.000266374	0.288209	0.0755364	7.5446	0.872276	0.000559996	0.0018794	0.00371932	0.00371932
XM_758649.1	0.000139587	0.000273174	0.983477	0.258205	5.07196	1.15056	0.0118007	0.0382017	0.00728947	0.0382017
XM_760225.1	0.000141091	0.000275737	0.539204	0.141663	5.76461	0.0463847	0.00346431	0.011587	0.00465042	0.011587
XM_760611.1	0.000141107	0.000275737	0.389081	0.102222	5.91266	0.0960606	0.00351737	0.00389613	0.00431968	0.00431968
XM_761149.1	0.000141672	0.000276703	0.647941	0.170276	7.74113	0.207367	0.000368651	0.0213769	0.00398978	0.0213769
XM_757697.1	0.000151726	0.000295455	0.581073	0.153389	4.96628	0.439198	0.00971808	-0.00533643	0.00792807	0.00792807
XM_757651.1	0.000152283	0.000296391	0.330281	0.087207	6.2742	0.332615	0.00181837	0.00388542	0.00372901	0.00388542
XM_758833.1	0.000155863	0.000303058	0.515827	0.136407	6.88205	0.544203	0.00111263	0.0128425	0.0033539	0.0128425
XM_760410.1	0.000165229	0.000320632	0.286377	0.0760227	6.98301	0.0135022	0.000973785	0.00334462	0.0033608	0.0033608
XM_760099.1	0.00016594	0.000321853	0.70516	0.187248	5.27369	0.0864576	0.00566934	0.020627	0.00622437	0.020627
XM_760992.1	0.000167641	0.000324991	0.514798	0.136792	5.859	0.0425927	0.00328649	0.0107475	0.00443327	0.0107475
XM_758267.1	0.00017002	0.000329277	0.597805	0.158997	4.69969	0.153407	0.00908087	-0.00763039	0.00987925	0.00987925
XM_760715.1	0.000170381	0.000329813	0.56484	0.150251	5.00119	0.402266	0.00922188	-0.00454515	0.00770961	0.00770961
XM_758508.1	0.000171184	0.00033104	0.349184	0.0929142	6.01515	0.0707883	0.00235226	0.00109402	0.00412253	0.00412253
XM_758333.1	0.000171873	0.000332208	0.709998	0.188974	5.43863	0.674289	0.00660514	0.0201781	0.00554716	0.0201781
XM_761366.1	0.000172554	0.00033336	0.505598	0.134606	6.09013	0.0818057	0.00237875	0.0112103	0.00399469	0.0112103
XM_760024.1	0.00017643	0.000340177	0.632131	0.168543	4.9366	0.0717605	0.00821648	0.0130885	0.00812048	0.0130885
XM_758290.1	0.0001777	0.000342456	2.05878	0.549187	2.44515	2.04112	0.147418	-0.0856889	0.0787863	0.0787863
XM_758386.1	0.000178609	0.000343902	1.13443	0.302716	3.42817	0.639211	0.0377966	0.0300451	0.030931	0.030931
XM_759369.1	0.000179042	0.000344535	0.835177	0.222899	5.40873	0.241321	0.00540705	0.0318559	0.00565406	0.0318559
XM_759326.1	0.000180938	0.000348013	0.389315	0.103977	5.72138	0.0296915	0.00335117	0.00258639	0.00475724	0.00475724
XM_759130.1	0.000185849	0.000356933	0.29093	0.0778406	6.86131	0.123189	0.00118981	0.00142277	0.00335456	0.00335456
XM_760852.1	0.000185957	0.000356964	0.892883	0.238907	5.13835	0.31086	0.00581099	0.0369964	0.006915	0.0369964
XM_760833.1	0.000188242	0.000361173	0.300366	0.0804344	6.58359	0.0348071	0.001418	-0.000388449	0.00343427	0.00343427
XM_759033.1	0.000190094	0.000364549	0.607342	0.162747	4.67886	0.0989555	0.00981206	-0.00355165	0.0100528	0.0100528
XM_757974.1	0.000195795	0.000375297	0.33495	0.0899345	6.40183	0.498183	0.00248476	0.000690944	0.0035814	0.0035814
XM_759112.1	0.000204373	0.000390593	0.432216	0.116389	5.46005	0.476472	0.00468494	-0.000345753	0.00547483	0.00547483
XM_761087.1	0.000211607	0.000403827	0.7719	0.208355	4.13832	0.136098	0.0166276	0.0104402	0.0159311	0.0159311
XM_760479.1	0.000212266	0.000404691	0.609718	0.164613	5.19118	0.20955	0.0136903	-0.0041007	0.00663275	0.00663275
XM_758772.1	0.000213328	0.000406122	0.513533	0.138692	6.42388	1.18051	0.00308054	0.0113461	0.00355939	0.0113461
XM_758277.1	0.000215736	0.000410506	0.549152	0.148426	5.94686	0.163571	0.00290872	0.013614	0.00425099	0.013614
XM_759633.1	0.000216082	0.000410965	0.307671	0.0831671	6.97648	0.0767928	0.00115937	0.0040282	0.00335985	0.0040282
XM_758874.1	0.00022291	0.00042313	0.477859	0.129447	5.13072	0.035854	0.00561051	-0.00102651	0.00695695	0.00695695
XM_757666.1	0.000229891	0.000435958	2.57457	0.698912	2.31035	1.47045	0.141282	0.225076	0.0894481	0.225076
XM_758961.1	0.000235486	0.000446351	1.99657	0.542907	2.57759	0.809955	0.151546	-0.109313	0.0695156	0.0695156
XM_761198.1	0.000240497	0.000454968	0.438753	0.11948	5.33826	0.0473624	0.00477126	0.0056209	0.00593543	0.00593543
XM_759983.1	0.000241758	0.000457133	2.21228	0.602665	2.47959	1.13511	0.132973	0.139431	0.0762661	0.139431
XM_760451.1	0.00025689	0.000484577	1.12919	0.308918	3.90854	1.5837	0.0519261	-0.00617967	0.0196468	0.0196468
XM_760437.1	0.000260049	0.000490063	2.19525	0.601083	2.03957	4.56214	0.155761	-0.00908041	0.115215	0.115215
XM_757701.1	0.000262582	0.00049459	0.859179	0.235413	4.35017	0.198691	0.0129123	0.0286522	0.0132406	0.0286522
XM_760883.1	0.000267329	0.000503056	0.54142	0.148535	5.94835	1.08795	0.00548346	0.0110636	0.00424808	0.0110636
XM_757624.1	0.000270052	0.000507449	3.46015	0.949951	1.92606	6.32213	0.548797	-0.49039	0.128009	0.128009
XM_760994.1	0.000270938	0.00050887	0.407933	0.11202	5.97791	0.038943	0.00275106	0.0066603	0.00419116	0.0066603
XM_757672.1	0.000283602	0.000532144	1.23697	0.340777	3.56452	0.764851	0.0457765	0.0413205	0.0271727	0.0413205
XM_760069.1	0.000287316	0.000538597	0.334378	0.0922047	6.07166	0.129538	0.00235139	0.00252232	0.00402489	0.00402489
XM_759921.1	0.000297382	0.000556401	0.425246	0.11755	6.33015	0.245278	0.00183571	0.00852781	0.00366022	0.00852781
XM_759930.1	0.000301728	0.000564263	0.520857	0.14413	5.02931	0.306958	0.00804015	0.0025068	0.00753985	0.00753985
XM_757877.1	0.000342286	0.000638282	0.778221	0.21732	4.15118	0.314355	0.0196711	9.30325e-05	0.0157498	0.0157498
XM_761136.1	0.000342696	0.000638743	0.736226	0.20561	4.37304	0.713429	0.0187223	-0.000622956	0.0129844	0.0129844
XM_759346.1	0.000353021	0.000656736	0.958439	0.268251	5.34854	0.153292	0.00526633	0.0487026	0.00589206	0.0487026
XM_760918.1	0.000353254	0.000656858	0.449182	0.125725	5.2644	0.0835907	0.00558679	0.00302613	0.00626821	0.00626821
XM_761290.1	0.000355236	0.00066023	0.357959	0.100232	5.81368	0.0997699	0.00300014	-0.000157542	0.00453477	0.00453477
XM_761049.1	0.000358115	0.000664949	1.9915	0.557974	2.503	4.28157	0.158904	-0.0712218	0.0745979	0.0745979
XM_757840.1	0.000367187	0.000680825	0.505939	0.142014	5.58452	0.296105	0.00449954	0.0106263	0.00510726	0.0106263
XM_761172.1	0.000372151	0.000689703	1.06081	0.298057	4.70008	0.18611	0.00976128	0.0568672	0.00987603	0.0568672
XM_759625.1	0.000372874	0.000690716	0.581197	0.163323	5.07692	0.248051	0.00712502	0.0128808	0.00726084	0.0128808
XM_759203.1	0.0003756	0.000695438	0.692717	0.194766	5.47117	0.0904997	0.00413186	0.0243185	0.00543855	0.0243185
XM_761434.1	0.000378784	0.000700669	0.540294	0.152005	4.90283	0.163315	0.00831504	0.00901416	0.00834695	0.00901416
XM_758858.1	0.000383978	0.000709942	0.306633	0.0863546	8.29733	0.038859	0.000281969	0.00171824	0.00531087	0.00531087
XM_760818.1	0.000394853	0.00072936	2.14838	0.606289	2.38209	0.9957	0.192079	-0.0816303	0.083611	0.083611
XM_761068.1	0.000398477	0.000735361	1.60875	0.45431	2.75841	1.07969	0.0962421	-0.035668	0.0585558	0.0585558
XM_761513.1	0.000414495	0.000763482	0.300533	0.0851206	6.25422	0.27447	0.00167911	0.000113594	0.00375503	0.00375503
XM_758451.1	0.000419221	0.000771823	0.391553	0.110994	5.61372	0.0982507	0.00339783	0.00584198	0.00503004	0.00584198
XM_758268.1	0.000425501	0.00078265	0.601941	0.170824	4.59058	0.321228	0.0110647	0.0040269	0.0108211	0.0108211
XM_758942.1	0.000431896	0.00079404	0.32884	0.0934262	5.96122	0.0613382	0.00232331	0.0041776	0.00422303	0.00422303
XM_757687.1	0.000441178	0.000810344	0.461883	0.131436	5.33581	0.052394	0.00521108	0.0077454	0.00594585	0.0077454
XM_759034.1	0.000442704	0.000812384	0.283985	0.0808332	6.58126	0.0665649	0.00146487	0.00123132	0.00343563	0.00343563
XM_760059.1	0.000450285	0.000825523	0.741461	0.21132	4.46299	0.628521	0.0214588	-0.0164163	0.0120334	0.0120334
XM_760300.1	0.000469605	0.000858933	0.753587	0.215463	5.06302	0.135133	0.00795921	0.0268591	0.00734137	0.0268591
XM_759401.1	0.000474107	0.000866761	0.647011	0.185126	4.33964	0.163949	0.0123431	0.00704678	0.0133606	0.0133606
XM_759194.1	0.000486152	0.000887953	0.736404	0.211108	4.53742	0.0951742	0.0111908	0.0222343	0.011309	0.0222343
XM_761456.1	0.000506621	0.000923616	0.54004	0.155307	4.80515	0.247021	0.00904284	0.00540477	0.00904744	0.00904744
XM_761234.1	0.000507031	0.000923934	0.669444	0.192534	4.41166	0.298091	0.0152366	-0.00552451	0.0125654	0.0125654
XM_760481.1	0.000515792	0.000939025	1.28238	0.369305	3.07277	0.27536	0.0588864	0.00292764	0.0434033	0.0434033
XM_759778.1	0.000517092	0.000940517	0.75232	0.216698	6.60243	0.270656	0.00154118	0.0336773	0.00342376	0.0336773
XM_758982.1	0.000521412	0.000947933	0.354328	0.102126	6.31227	0.021349	0.00184292	0.00597942	0.00368153	0.00597942
XM_761417.1	0.000529011	0.000961302	0.684966	0.197646	4.43309	0.605163	0.0168549	0.0124431	0.0123399	0.0124431
XM_758735.1	0.000540786	0.000981333	0.943128	0.272604	4.04027	1.27548	0.038334	-0.0235323	0.0174009	0.0174009
XM_759120.1	0.000542813	0.000984556	0.356778	0.103154	5.79321	0.109079	0.00339829	-0.000920887	0.00458229	0.00458229
XM_761421.1	0.000545389	0.00098877	0.589168	0.170407	4.68261	0.158584	0.0117576	-0.000281158	0.0100213	0.0100213
XM_758010.1	0.000555089	0.00100542	0.322101	0.0932907	6.01635	0.275154	0.002407	0.00176877	0.00412036	0.00412036
XM_760946.1	0.000556039	0.00100668	0.366118	0.106054	5.67594	0.0392293	0.00356436	-7.52781e-05	0.00487116	0.00487116
XM_760188.1	0.000561127	0.00101542	1.14791	0.332754	3.87458	2.15262	0.0627626	0.00657939	0.0202814	0.0202814
XM_760200.1	0.000571267	0.00103234	1.36684	0.396772	3.91837	1.88703	0.0659813	0.0520895	0.0194673	0.0520895
XM_758359.1	0.000576475	0.00104041	0.436852	0.126902	5.27006	0.144307	0.00583661	0.00369675	0.00624141	0.00624141
XM_760268.1	0.000578174	0.00104242	0.406751	0.118185	5.98946	0.0754917	0.00254792	0.00792782	0.0041695	0.00792782
XM_757715.1	0.000578942	0.00104332	0.853802	0.248105	3.78099	0.282872	0.0240223	-0.00714837	0.0221448	0.0221448
XM_760386.1	0.000585354	0.00105342	0.461056	0.134094	5.08212	0.20753	0.00314568	0.0103402	0.00723087	0.0103402
XM_760390.1	0.000585354	0.00105342	0.461056	0.134094	5.08212	0.20753	0.00314568	0.0103402	0.00723087	0.0103402
XM_759757.1	0.000598274	0.00107519	0.484368	0.141117	4.96146	0.254139	0.00697653	0.00198324	0.0079589	0.0079589
XM_758592.1	0.000604758	0.00108535	0.256932	0.074919	7.30332	0.0619449	0.000713913	0.0029867	0.00349573	0.00349573
XM_761436.1	0.00061369	0.00110088	0.356499	0.104072	5.66892	0.103148	0.00323444	-0.000404567	0.00488885	0.00488885
XM_760770.1	0.000616557	0.00110551	1.16959	0.341563	3.51178	2.58758	0.0589316	-0.0413765	0.0285674	0.0285674
XM_759100.1	0.000620503	0.00111208	2.3639	0.690695	2.18451	1.33163	0.257148	-0.139649	0.100647	0.100647
XM_759492.1	0.000622552	0.00111473	1.56995	0.458836	3.82441	2.89056	0.0516783	0.106219	0.0212589	0.106219
XM_760592.1	0.000640032	0.00114394	1.36211	0.39897	2.844	0.274169	0.0654055	-0.00857951	0.0539774	0.0539774
XM_758883.1	0.000688033	0.00122749	0.304338	0.0896614	6.48027	0.0183558	0.00151226	0.00451712	0.00350813	0.00451712
XM_761423.1	0.000711745	0.00126691	0.438393	0.12951	5.13773	0.0474002	0.0056612	0.00379886	0.00691842	0.00691842
XM_759829.1	0.000719468	0.00128007	0.751451	0.222188	3.96621	0.193746	0.0184031	0.00622264	0.0186225	0.0186225
XM_761056.1	0.000724312	0.00128811	0.296859	0.0878228	6.20385	0.317615	0.00196084	0.000476705	0.00382379	0.00382379
XM_760991.1	0.000753397	0.00133861	0.59563	0.176778	5.30085	0.130929	0.00583828	0.0175995	0.00609939	0.0175995
XM_760076.1	0.00075786	0.00134593	0.479148	0.142276	6.27723	0.476567	0.00286712	0.0123146	0.00372513	0.0123146
XM_760173.1	0.000801505	0.00141958	0.493225	0.147131	4.93887	0.492546	0.00813018	0.00675104	0.00810556	0.00810556
XM_758651.1	0.000821736	0.00145344	0.630317	0.188415	4.76867	0.0698045	0.00956225	0.0170629	0.00932634	0.0170629
XM_759455.1	0.000828755	0.00146519	0.456808	0.136646	5.78418	0.30643	0.00325365	0.0107504	0.0046036	0.0107504
XM_759445.1	0.000843084	0.00148985	0.370384	0.110952	5.61062	0.247872	0.00419455	0.0014391	0.00503813	0.00503813
XM_758153.1	0.000873479	0.00154009	1.07089	0.321744	3.48474	0.435813	0.0421814	0.0354581	0.0293109	0.0354581
XM_759543.1	0.000873291	0.00154009	0.762511	0.229089	6.4229	0.148286	0.00162447	0.0377367	0.00356034	0.0377367
XM_758703.1	0.0008936	0.00157415	0.766148	0.230625	6.03803	0.632781	0.00243883	0.0374522	0.00408205	0.0374522
XM_759922.1	0.000896815	0.0015791	0.324807	0.0978025	7.11962	0.219703	0.00111454	0.00605946	0.00339697	0.00605946
XM_760947.1	0.000951632	0.00167337	0.27707	0.0838474	6.81264	0.103362	0.00115568	0.00411712	0.00335885	0.00411712
XM_758761.1	0.000954939	0.00167843	0.433104	0.131105	6.83786	0.060689	0.00101142	0.0118801	0.00335614	0.0118801
XM_758952.1	0.00096346	0.00169265	0.247369	0.074938	6.99995	0.0127795	0.000848172	0.000466062	0.0033636	0.0033636
XM_759835.1	0.000972132	0.00170712	0.342434	0.103816	5.89856	0.129438	0.00281462	0.00526871	0.00434883	0.00526871
XM_759251.1	0.000979289	0.00171814	1.63166	0.494982	2.80266	0.900114	0.127612	-0.0624677	0.0561432	0.0561432
XM_758347.1	0.00099789	0.00174921	0.302267	0.0918433	7.94001	0.317936	0.000464365	0.00586203	0.00435723	0.00586203
XM_761002.1	0.0010328	0.00180879	0.294128	0.089634	6.23542	0.0132651	0.00224551	-0.000244433	0.00378017	0.00378017
XM_760073.1	0.00104896	0.0018338	0.525584	0.160383	5.27094	1.52075	0.0130548	0.00207052	0.00623727	0.00623727
XM_760999.1	0.00111056	0.0019389	0.662236	0.203083	5.60368	0.188525	0.00412369	0.0268084	0.00505634	0.0268084
XM_757711.1	0.00113547	0.00197974	2.18287	0.670699	2.42242	0.878254	0.166837	0.170542	0.0804934	0.170542
XM_760307.1	0.00114202	0.00198939	0.613848	0.188703	4.53208	0.364887	0.0153475	-0.00941557	0.0113592	0.0113592
XM_757935.1	0.00114417	0.00199226	0.537627	0.165299	4.63832	0.167729	0.010094	0.00257727	0.0103989	0.0103989
XM_758936.1	0.00115477	0.00200982	0.380898	0.117206	6.47006	0.270408	0.00144605	0.00885686	0.00351686	0.00885686
XM_759004.1	0.0011866	0.00205971	0.531007	0.163786	5.30149	1.81575	0.0140228	-0.00690757	0.0060965	0.0060965
XM_760636.1	0.00118634	0.00205971	0.340438	0.105004	5.7682	0.0240518	0.00302125	0.00524813	0.00464176	0.00524813
XM_757869.1	0.00119482	0.00207307	0.88489	0.273105	4.09625	0.354379	0.0245233	0.0314163	0.0165424	0.0314163
XM_760374.1	0.00120581	0.00209122	0.257307	0.0794769	6.61569	0.365537	0.00132049	0.00289696	0.00341695	0.00341695
XM_760548.1	0.00124418	0.00215679	0.567346	0.175728	4.55401	0.156113	0.0120055	0.0101224	0.0111546	0.0111546
XM_758432.1	0.0013187	0.00228194	0.393264	0.12244	5.33722	0.0687543	0.00530388	3.15201e-05	0.00593986	0.00593986
XM_759515.1	0.00133182	0.00230363	0.327652	0.102103	6.48756	0.100001	0.0016765	0.00614227	0.00350205	0.00614227
XM_758900.1	0.00134071	0.00231753	0.560342	0.174718	5.59359	0.172597	0.00385601	0.0190388	0.00508302	0.0190388
XM_760359.1	0.00134104	0.00231753	0.323366	0.10083	5.97537	0.151096	0.003429	0.00287583	0.00419597	0.00419597
XM_759377.1	0.00141251	0.00243889	0.492217	0.154199	4.77913	0.0418662	0.00858764	-0.00410685	0.00924544	0.00924544
XM_760834.1	0.00142746	0.00246361	0.464788	0.145745	5.00936	0.158199	0.00827152	-0.00367646	0.00765973	0.00765973
XM_760065.1	0.0014348	0.00247519	0.55034	0.172653	4.59774	0.661676	0.011125	0.0112317	0.0107568	0.0112317
XM_759522.1	0.00144945	0.00249937	0.820867	0.25776	3.91721	0.834704	0.0303417	-0.0147554	0.0194885	0.0194885
XM_759400.1	0.00146266	0.00252071	0.404976	0.127271	5.23523	0.423414	0.00573893	-8.28486e-06	0.00640951	0.00640951
XM_758376.1	0.00146523	0.00252323	1.24177	0.390311	3.80657	1.29635	0.0539563	0.0603009	0.0216181	0.0603009
XM_758449.1	0.00148208	0.00255001	0.578829	0.182126	4.77907	0.27286	0.0106953	0.0141822	0.00924585	0.0141822
XM_758311.1	0.00148741	0.00255805	1.14387	0.360033	3.54511	1.10279	0.0695401	-0.0464637	0.0276777	0.0276777
XM_757938.1	0.00150152	0.00258005	1.08839	0.342864	3.58758	0.743171	0.0615819	-0.00687359	0.026585	0.026585
XM_759774.1	0.00151514	0.00260232	0.385129	0.121424	5.40969	0.0288349	0.00489435	0.00616348	0.00565051	0.00616348
XM_758545.1	0.00151811	0.00260513	0.382006	0.120461	5.67631	0.0314556	0.00350127	0.00738189	0.00487023	0.00738189
XM_758798.1	0.00158677	0.00272177	0.403255	0.12768	5.30262	0.302653	0.00613521	0.00117655	0.00609142	0.00609142
XM_759039.1	0.00159649	0.00273725	0.521554	0.165229	4.88476	0.605997	0.012004	-0.00821576	0.0084715	0.0084715
XM_760282.1	0.00161437	0.00276669	2.05452	0.651548	1.91621	0.747151	0.189205	0.125188	0.129181	0.129181
XM_760685.1	0.00162548	0.00278451	0.655498	0.208009	4.30657	0.431696	0.0187049	-0.00749299	0.013746	0.013746
XM_760816.1	0.00163255	0.0027954	0.404932	0.128549	5.75896	0.341711	0.00483147	0.00756213	0.00466413	0.00756213
XM_759843.1	0.00173726	0.00296819	0.297707	0.0950589	7.30854	0.0732451	0.000641638	0.0061355	0.0034994	0.0061355
XM_758595.1	0.00176737	0.00301832	1.09494	0.350181	3.49759	0.954267	0.063015	0.0270771	0.0289552	0.0289552
XM_761510.1	0.00180818	0.00308668	0.831407	0.266472	3.62817	0.259457	0.0276734	-0.0270727	0.025582	0.025582
XM_759979.1	0.00183056	0.00312352	0.269455	0.0864629	6.25889	0.113693	0.00185799	8.11871e-05	0.00374888	0.00374888
XM_758978.1	0.00184445	0.00314448	0.266076	0.0854396	6.26678	0.0983885	0.00173636	-0.000421535	0.00373859	0.00373859
XM_761580.1	0.00188107	0.00320412	0.301306	0.096933	5.87094	0.156961	0.00263962	0.0014048	0.00440738	0.00440738
XM_757835.1	0.00188603	0.00321117	0.841592	0.270816	5.21899	0.14345	0.00551128	0.0494947	0.00649047	0.0494947
XM_761055.1	0.00188782	0.00321282	0.324999	0.104591	5.80532	0.424327	0.00365041	0.00266294	0.00455405	0.00455405
XM_760028.1	0.00192576	0.00327312	0.6866	0.22138	4.04699	0.105965	0.0194619	-0.00131206	0.0172951	0.0172951
XM_758258.1	0.00192842	0.00327622	1.055	0.34021	4.14418	0.250116	0.0164429	0.0703639	0.0158481	0.0703639
XM_758725.1	0.00193502	0.003286	0.877906	0.283193	3.61774	0.450176	0.0343127	-0.00777692	0.0258359	0.0258359
XM_760352.1	0.0019434	0.00329882	1.38742	0.447737	3.56981	6.97831	0.123315	-0.0180468	0.0270366	0.0270366
XM_758039.1	0.00200168	0.00339039	1.74155	0.563613	2.34641	0.426364	0.151778	-0.100473	0.0864668	0.0864668
XM_758692.1	0.00202373	0.00342625	1.92395	0.623298	2.08103	0.66916	0.180522	0.0490582	0.110853	0.110853
XM_760375.1	0.0020463	0.00346297	0.51108	0.165751	4.77805	0.141785	0.0113512	-0.00712828	0.00925374	0.00925374
XM_757632.1	0.00205195	0.00347104	2.65289	0.8606	1.74193	4.06254	0.403791	-0.127424	0.151683	0.151683
XM_757623.1	0.00209376	0.00353717	3.2728	1.06377	2.7897	7.5947	0.304695	0.544014	0.0568392	0.544014
XM_760493.1	0.0021049	0.00355293	0.437258	0.142197	4.88002	0.123852	0.00666051	0.0057888	0.0085045	0.0085045
XM_758074.1	0.00211437	0.00356737	1.34191	0.436581	2.66237	0.260626	0.0788047	-0.0432163	0.0641476	0.0641476
XM_758743.1	0.00237467	0.0039945	0.760539	0.25027	5.34065	0.31629	0.00585434	0.0411221	0.00592528	0.0411221
XM_761161.1	0.00238004	0.00400011	0.456075	0.150114	4.86026	0.132363	0.00825673	-0.0070923	0.00864397	0.00864397
XM_759266.1	0.00255446	0.00428405	0.458936	0.152126	4.81483	0.0805749	0.00838169	-0.00132781	0.00897504	0.00897504
XM_759729.1	0.00255981	0.00429119	0.879271	0.291518	3.68856	0.440577	0.0387366	0.0250005	0.0241617	0.0250005
XM_758754.1	0.00260591	0.00436474	2.0721	0.688232	2.74309	1.86627	0.202306	0.152941	0.0594145	0.152941
XM_758539.1	0.00261868	0.00438425	0.74803	0.248574	6.43393	0.101981	0.00174983	0.0445921	0.00354972	0.0445921
XM_759454.1	0.00262181	0.00438761	0.487715	0.16209	4.71355	0.489714	0.0099394	-0.00349416	0.00976546	0.00976546
XM_759681.1	0.00262426	0.00438984	0.584476	0.194266	4.90141	0.122532	0.00796121	0.0203434	0.00835669	0.0203434
XM_759698.1	0.00266831	0.0044578	0.484069	0.161164	5.64895	1.98948	0.00513625	0.0143442	0.0049394	0.0143442
XM_758361.1	0.00272531	0.0045511	0.379922	0.126762	5.23671	0.0343586	0.0056492	0.00388201	0.00640219	0.00640219
XM_759076.1	0.00272873	0.00455486	0.750632	0.250482	3.80738	0.103261	0.0254542	0.00839854	0.0216017	0.0216017
XM_757885.1	0.00273852	0.00456925	0.540187	0.180323	5.11348	0.431455	0.00664404	0.0177433	0.00705291	0.0177433
XM_760779.1	0.00279477	0.00466112	0.563299	0.188429	4.46572	0.0656336	0.0124767	0.0141524	0.0120058	0.0141524
XM_760562.1	0.00286339	0.00477151	0.318922	0.106948	6.07312	0.342432	0.0024456	0.00613275	0.00402248	0.00613275
XM_761299.1	0.00287405	0.00478519	0.309394	0.103792	5.74744	0.0768243	0.00338728	-0.00263859	0.00469232	0.00469232
XM_759294.1	0.00295302	0.00491249	0.252557	0.0849621	6.34214	0.0255795	0.00176763	4.08288e-05	0.00364628	0.00364628
XM_761217.1	0.00295282	0.00491249	0.9145	0.307642	3.77743	1.1028	0.0487637	-0.00295866	0.0222191	0.0222191
XM_759890.1	0.00298168	0.00495597	0.531324	0.17892	5.56482	0.0822851	0.00480043	0.0192088	0.00516083	0.0192088
XM_760711.1	0.00310938	0.00516165	0.460464	0.155735	4.75824	0.0285445	0.00878226	-0.00624351	0.00940779	0.00940779
XM_761603.1	0.0031399	0.0052101	0.220615	0.074691	7.3508	0.0532842	0.000653067	0.00178112	0.00353099	0.00353099
XM_760702.1	0.00319554	0.00529569	1.5454	0.52417	2.98992	1.37636	0.159094	-0.0089718	0.0469716	0.0469716
XM_759098.1	0.00322847	0.00534348	0.369922	0.125606	5.45757	0.374665	0.00634956	-0.00128313	0.00548306	0.00548306
XM_760229.1	0.0033045	0.00546471	0.499403	0.169987	4.59814	0.150091	0.0109184	-0.00712942	0.0107532	0.0107532
XM_760867.1	0.00335485	0.00554329	0.789075	0.269015	3.61738	0.497511	0.0284321	-0.00886675	0.0258446	0.0258446
XM_759089.1	0.00335819	0.00554647	0.521024	0.177649	4.49564	0.0951251	0.0119603	-0.0088238	0.011709	0.011709
XM_761475.1	0.00337323	0.0055666	0.502181	0.171305	4.68524	0.310072	0.00869461	0.0133144	0.00999928	0.0133144
XM_761093.1	0.0034247	0.00564917	0.272877	0.0932339	6.06145	0.274091	0.00247747	0.00212973	0.00404196	0.00404196
XM_760500.1	0.00345965	0.00570201	1.10275	0.377186	3.56111	0.229395	0.0333335	0.0733683	0.0272606	0.0733683
XM_757806.1	0.00346657	0.00571014	0.230379	0.0788156	6.68886	0.266505	0.00127156	2.81302e-05	0.00338736	0.00338736
XM_758904.1	0.00346749	0.00571014	0.467382	0.159902	5.26704	0.24794	0.0052733	0.0139031	0.00625569	0.0139031
XM_759893.1	0.00350471	0.00576657	0.274001	0.0938485	6.17818	0.279655	0.00274512	0.00156637	0.00386053	0.00386053
XM_760419.1	0.00353476	0.00581114	0.366454	0.125629	6.03396	0.0850198	0.00214138	0.00969568	0.00408915	0.00969568
XM_759918.1	0.00354449	0.00582469	0.523768	0.179613	5.54934	0.254149	0.00417746	0.0200182	0.00520386	0.0200182
XM_757645.1	0.00365793	0.00600607	2.38078	0.819195	1.79418	2.52443	0.358736	-0.133402	0.144574	0.144574
XM_757884.1	0.00372186	0.00610335	0.298682	0.102965	5.70241	0.235495	0.00314651	0.00382232	0.00480477	0.00480477
XM_759074.1	0.00373178	0.0061145	0.746805	0.25752	4.01729	0.959115	0.031666	0.0180714	0.0177692	0.0180714
XM_759075.1	0.00390182	0.00638242	1.2234	0.423908	4.17166	1.42865	0.0326395	0.102134	0.0154661	0.102134
XM_760128.1	0.00395249	0.00645992	0.647088	0.224533	4.02831	0.221689	0.0202199	-0.0147556	0.0175914	0.0175914
XM_761584.1	0.00395942	0.00646853	0.279512	0.0970065	5.97981	0.196352	0.00287012	0.00261599	0.00418757	0.00418757
XM_761340.1	0.00396231	0.00647056	0.29903	0.103788	6.14773	0.0490033	0.00212056	0.00595846	0.00390545	0.00595846
XM_759340.1	0.00398494	0.00650209	0.869063	0.301826	3.75853	0.772376	0.0457062	-0.0377441	0.022618	0.022618
XM_759222.1	0.00398872	0.00650555	0.419618	0.145749	5.26098	0.168066	0.00545198	0.01048	0.00628452	0.01048
XM_758385.1	0.00399718	0.00651663	0.595229	0.206793	5.38917	0.0783141	0.00467825	0.0273942	0.00572819	0.0273942
XM_760751.1	0.00405562	0.00660916	0.319668	0.111235	5.52517	0.0175505	0.00400689	-0.000756909	0.00527309	0.00527309
XM_761441.1	0.00409191	0.00666276	0.389942	0.135822	5.80797	0.345426	0.00344329	0.0103923	0.00454792	0.0103923
XM_761318.1	0.00414324	0.00674072	0.55214	0.192581	4.29882	0.160622	0.0139774	0.0104177	0.0138383	0.0138383
XM_761446.1	0.00418292	0.00680245	0.608984	0.212632	4.55251	1.31988	0.0227407	-0.0115949	0.0111685	0.0111685
XM_759041.1	0.004191	0.00681277	1.9968	0.69735	2.11863	0.890265	0.257688	-0.214238	0.107035	0.107035
XM_760075.1	0.00419829	0.00682179	0.532185	0.185892	6.8312	0.457282	0.00161679	0.0243002	0.00335676	0.0243002
XM_758398.1	0.00422182	0.00685718	1.09237	0.381803	3.87771	2.70797	0.0887661	0.0205639	0.020222	0.0205639
XM_758076.1	0.00424491	0.00689181	0.536189	0.18752	4.32462	0.37946	0.0128389	0.0110186	0.013534	0.013534
XM_758021.1	0.00433075	0.00702828	1.33205	0.466894	3.21842	1.62266	0.110145	0.0533472	0.0377735	0.0533472
XM_759955.1	0.00437375	0.00709217	0.448385	0.157336	4.74906	0.194055	0.00908569	-0.00241557	0.00948017	0.00948017
XM_757952.1	0.00440459	0.00713332	1.21215	0.425668	3.47996	0.545311	0.0490395	0.0868555	0.0294444	0.0868555
XM_760567.1	0.00447746	0.00723971	1.18423	0.41663	4.01044	10.3525	0.112304	-0.0250297	0.0178808	0.0178808
XM_757823.1	0.00468262	0.00755548	0.36054	0.127485	5.94747	0.250353	0.00234501	0.00984437	0.00424981	0.00984437
XM_758610.1	0.00475908	0.00767253	0.367968	0.130351	5.15102	0.106953	0.00589757	0.00193139	0.00684594	0.00684594
XM_760285.1	0.00489495	0.00788184	0.539078	0.191579	4.58168	0.995387	0.0166254	-0.0119563	0.0109014	0.0109014
XM_759703.1	0.00493059	0.0079327	0.403602	0.143552	5.00771	0.311766	0.00778562	0.00206136	0.0076698	0.0076698
XM_758116.1	0.00497351	0.00799191	0.737687	0.262639	4.07073	0.904665	0.0348074	-0.0141712	0.0169271	0.0169271
XM_759360.1	0.00498961	0.00801448	0.790149	0.281422	4.16279	1.75325	0.0438106	0.00204798	0.0155882	0.0155882
XM_760290.1	0.00515948	0.00828054	0.910438	0.325516	3.34099	0.296095	0.0458624	-0.0159305	0.0336081	0.0336081
XM_757848.1	0.00516879	0.00829209	0.271887	0.0972303	6.1192	0.403411	0.00314145	0.00296517	0.00394885	0.00394885
XM_759290.1	0.00519629	0.00833279	0.692974	0.247968	4.10628	0.654411	0.0297221	-0.0188571	0.0163941	0.0163941
XM_759590.1	0.00524008	0.00839956	0.788847	0.282549	4.23216	0.205169	0.0167369	0.0431387	0.0146641	0.0431387
XM_758875.1	0.00531807	0.00852109	0.392807	0.140937	4.98291	0.032104	0.00707449	0.0056993	0.00782297	0.00782297
XM_757668.1	0.00539343	0.00863831	1.44921	0.520821	2.3142	0.339383	0.114317	-0.0979748	0.0891244	0.0891244
XM_759356.1	0.00542238	0.00868112	0.597906	0.215012	5.2321	0.309629	0.00612876	0.0285437	0.00642501	0.0285437
XM_760597.1	0.00542568	0.00868286	0.384687	0.138346	5.2096	1.14173	0.00781677	-0.00131345	0.00653798	0.00653798
XM_759261.1	0.00545061	0.00871919	0.425122	0.15297	4.79139	0.0984034	0.0083983	0.003602	0.00915155	0.00915155
XM_760858.1	0.00548881	0.00877671	0.926276	0.33357	3.96993	0.742337	0.0324304	0.0510216	0.0185586	0.0510216
XM_761489.1	0.00557016	0.0088964	0.557459	0.201099	4.71393	0.989478	0.0158336	0.0144969	0.00976242	0.0144969
XM_758549.1	0.0056903	0.00906928	1.51851	0.549169	2.84291	6.6605	0.172156	-0.162334	0.0540333	0.0540333
XM_759473.1	0.0056903	0.00906928	1.51851	0.549169	2.84291	6.6605	0.172156	-0.162334	0.0540333	0.0540333
XM_758712.1	0.00586435	0.00933529	0.830489	0.301418	3.42986	0.118446	0.0372586	-0.0310294	0.0308812	0.0308812
XM_760664.1	0.00606334	0.00964029	0.301429	0.109837	7.72056	0.325478	0.000457285	0.00859082	0.0039574	0.00859082
XM_758413.1	0.00608994	0.00967473	0.330305	0.120422	6.85715	0.403828	0.00152437	0.00935168	0.00335477	0.00935168
XM_759664.1	0.00612976	0.00973404	0.987199	0.360192	3.40355	1.00986	0.0656394	0.0145423	0.0316642	0.0316642
XM_759690.1	0.00627406	0.00995511	0.549391	0.201014	4.84635	0.0818307	0.00888405	0.0214208	0.00874379	0.0214208

## Sheet: Sporoblast downregulated 
target_id	pval	qval	b	se_b	mean_obs	var_obs	tech_var	sigma_sq	smooth_sigma_sq	final_sigma_sq
XM_757898.1	0	0	-6.13333	0.104239	5.26063	7.55637	0.00186314	0.00305171	0.00628619	0.00628619
XM_757899.1	0	0	-6.01891	0.100358	5.36451	8.23805	0.00172762	0.0040094	0.00582623	0.00582623
XM_757900.1	0	0	-6.37863	0.107472	5.14813	6.82782	0.00180105	0.00271378	0.00686163	0.00686163
XM_757912.1	0	0	-6.68333	0.147142	5.79977	9.00274	0.00139714	0.014841	0.00456694	0.014841
XM_757920.1	0	0	-7.6496	0.0733367	6.37282	10.063	0.000421712	0.00245994	0.00361199	0.00361199
XM_757929.1	0	0	-5.70289	0.120777	4.88421	6.70016	0.00246511	0.00520079	0.00847527	0.00847527
XM_758555.1	0	0	-6.53	0.119852	5.64826	8.58043	0.00137803	0.00939529	0.00494115	0.00939529
XM_759460.1	0	0	-6.43429	0.0856233	5.88221	9.93954	0.00111525	0.00277237	0.00438326	0.00438326
XM_759462.1	0	0	-5.21842	0.115686	5.27545	9.97385	0.00382136	-0.00068532	0.0062161	0.0062161
XM_759464.1	0	0	-5.84895	0.134257	4.6898	5.82094	0.00355748	-0.00237415	0.00996125	0.00996125
XM_759471.1	0	0	-7.34463	0.185585	5.4867	7.44671	0.020442	-0.0165449	0.00538924	0.00538924
XM_760433.1	0	0	-5.98156	0.119336	4.94807	6.54994	0.00263533	0.00072925	0.00804542	0.00804542
XM_760443.1	0	0	-5.01934	0.132573	4.89132	8.30435	0.00475578	-0.000677456	0.00842601	0.00842601
XM_760814.1	0	0	-3.78961	0.099003	7.69299	3.43087	0.00343565	0.00186701	0.00391554	0.00391554
XM_761038.1	0	0	-5.01103	0.132893	4.87331	8.22762	0.00469376	-0.000336459	0.00855157	0.00855157
XM_761043.1	0	0	-4.2972	0.10877	7.42874	3.37752	0.00527516	-0.00340014	0.00359797	0.00359797
XM_760370.1	9.40653e-298	1.8418e-295	-4.90485	0.132992	7.58457	4.39709	0.00949767	-0.00653765	0.0037675	0.0037675
XM_761033.1	2.39669e-293	4.46926e-291	-5.5467	0.151529	5.20417	8.55221	0.00296946	0.0142513	0.00656571	0.0142513
XM_757917.1	5.27611e-286	8.98316e-284	-5.63086	0.155805	5.25764	8.51956	0.00752853	0.010678	0.00630047	0.010678
XM_757902.1	1.1779e-277	1.92194e-275	-5.52216	0.155096	5.20354	8.61531	0.00304721	0.0149938	0.00656897	0.0149938
XM_761394.1	8.42787e-269	1.26937e-266	-4.27401	0.122017	7.34251	3.74875	0.00764155	-0.00180117	0.00352454	0.00352454
XM_757915.1	1.06728e-265	1.54795e-263	-4.78697	0.137463	4.85589	8.83378	0.00549692	-0.00425974	0.00867516	0.00867516
XM_759685.1	6.82334e-252	9.54293e-250	-3.931	0.115961	7.41723	4.22079	0.00649787	-0.00091891	0.00358735	0.00358735
XM_757903.1	4.74105e-250	5.98902e-248	-4.94995	0.146561	4.37228	5.9126	0.00311722	0.000458259	0.0129928	0.0129928
XM_757916.1	4.74105e-250	5.98902e-248	-4.94995	0.146561	4.37228	5.9126	0.00311722	0.000458259	0.0129928	0.0129928
XM_758979.1	2.44368e-228	2.99045e-226	-3.5646	0.110492	8.54778	5.93561	0.00195272	0.00720356	0.00626859	0.00720356
XM_757893.1	7.42473e-224	8.81068e-222	-2.80764	0.0879033	8.06458	2.3645	0.00115255	0.00161994	0.00464269	0.00464269
XM_761502.1	4.62742e-220	5.3297e-218	-2.62753	0.0829775	7.89554	2.20716	0.000897857	0.000617425	0.00426609	0.00426609
XM_760961.1	4.9795e-205	5.57135e-203	-2.47339	0.080951	7.24539	0.8393	0.0014566	0.000878342	0.00345821	0.00345821
XM_759467.1	3.71361e-204	4.03958e-202	-4.81057	0.157784	4.39472	6.30287	0.00592455	-0.00114348	0.0127472	0.0127472
XM_759766.1	4.40805e-201	4.66538e-199	-2.60685	0.0861609	8.07053	1.2245	0.000910286	0.000964481	0.00465749	0.00465749
XM_760371.1	5.03202e-197	5.18563e-195	-2.87111	0.0958777	6.7508	1.79836	0.00352447	0.00130654	0.00336993	0.00336993
XM_759451.1	8.12585e-186	8.15919e-184	-3.50073	0.120416	6.6673	2.72746	0.007469	0.00340603	0.00339493	0.00340603
XM_760426.1	3.50445e-172	3.26748e-170	-4.06499	0.145321	6.93527	4.88696	0.0124831	-0.0106744	0.00335545	0.00335545
XM_760232.1	7.05097e-171	6.4213e-169	-2.24303	0.0804956	7.14059	1.2199	0.00145437	-0.000397223	0.00340529	0.00340529
XM_760363.1	1.14119e-168	1.01566e-166	-3.3626	0.121471	6.44921	2.31262	0.007531	-0.00477158	0.00353545	0.00353545
XM_759363.1	1.84165e-166	1.60265e-164	-3.66606	0.13332	6.11703	1.93944	0.00937845	-0.00509413	0.00395219	0.00395219
XM_757909.1	8.44998e-166	7.1935e-164	-4.67934	0.170512	4.19082	5.68359	0.00659928	0.00525364	0.0152065	0.0152065
XM_759482.1	2.33161e-164	1.94268e-162	-4.80926	0.176022	4.36295	6.17331	0.0101411	0.0130353	0.0130967	0.0130967
XM_759364.1	5.22437e-157	4.09173e-155	-3.72495	0.139532	6.12441	1.95067	0.010661	-0.0045704	0.00394084	0.00394084
XM_760366.1	4.96508e-154	3.8124e-152	-4.55626	0.172335	6.19942	3.29865	0.0184446	-0.0161986	0.00383005	0.00383005
XM_759481.1	9.39626e-153	7.07611e-151	-4.6072	0.174999	4.33015	6.4882	0.00949855	0.00685207	0.0134698	0.0134698
XM_759065.1	1.22166e-136	8.54289e-135	-2.49321	0.100209	6.2956	0.962943	0.00382943	-0.00265233	0.00370197	0.00370197
XM_760428.1	2.82006e-135	1.93743e-133	-4.84314	0.195652	6.37421	3.55566	0.0250993	-0.0201385	0.00361049	0.00361049
XM_758479.1	3.54005e-133	2.34963e-131	-2.45072	0.0997925	7.0646	1.97135	0.00268885	0.00478005	0.00337866	0.00478005
XM_758669.1	4.44803e-128	2.90308e-126	-2.33097	0.0968166	7.03799	3.00352	0.00344786	0.00358223	0.00337162	0.00358223
XM_760441.1	2.97188e-123	1.90785e-121	-4.13932	0.175313	4.36246	8.06658	0.00994884	-0.00539833	0.0131022	0.0131022
XM_758794.1	1.8302e-121	1.15598e-119	-3.23641	0.138095	7.07104	4.93051	0.00782083	0.00648182	0.00338054	0.00648182
XM_757785.1	5.88763e-119	3.6025e-117	-1.77425	0.0765126	7.49736	0.665491	0.000724037	0.000153903	0.0036666	0.0036666
XM_758593.1	7.7601e-114	4.67516e-112	-3.0937	0.136432	8.44017	1.40384	0.000802193	0.013158	0.00582292	0.013158
XM_760432.1	1.40948e-113	8.36293e-112	-4.69252	0.207179	3.78099	4.177	0.0100476	-0.00015996	0.0221448	0.0221448
XM_758968.1	4.00831e-111	2.30831e-109	-2.21937	0.0990826	6.17831	1.05918	0.00350268	-0.00116539	0.00386033	0.00386033
XM_758090.1	2.86267e-110	1.62467e-108	-1.92206	0.0861469	7.07906	1.15255	0.00139368	0.00417229	0.00338298	0.00417229
XM_757604.1	1.73547e-109	9.70871e-108	-5.01545	0.22561	3.61866	3.62591	0.0123613	0.00359755	0.0258134	0.0258134
XM_757771.1	5.90272e-108	3.25564e-106	-2.01371	0.0912347	7.0317	2.12782	0.00246004	0.00378279	0.00337013	0.00378279
XM_758093.1	1.73814e-107	9.45353e-106	-2.00331	0.0909648	8.44833	0.505881	0.000351118	0.00162237	0.00585483	0.00585483
XM_758550.1	6.79365e-107	3.64438e-105	-5.6659	0.257998	5.15341	7.96731	0.0430891	-0.0365071	0.00683302	0.00683302
XM_759836.1	9.29258e-106	4.85196e-104	-3.00284	0.137481	6.24205	3.43251	0.0104045	-0.00933782	0.00377123	0.00377123
XM_761029.1	5.96229e-103	3.03225e-101	-2.91774	0.135428	5.63055	1.432	0.00876917	0.0034027	0.00498645	0.00498645
XM_758125.1	2.98735e-101	1.49981e-99	-1.74776	0.0818145	6.70846	0.425063	0.00163905	0.00232322	0.00338116	0.00338116
XM_761039.1	1.04501e-99	5.18006e-98	-3.43309	0.161971	5.94882	2.55664	0.0154287	-0.0131585	0.00424715	0.00424715
XM_759348.1	2.22933e-99	1.09125e-97	-1.62057	0.0765865	7.21519	0.443999	0.000958113	-0.000251736	0.003441	0.003441
XM_757593.1	1.20136e-98	5.80807e-97	-5.02344	0.238298	3.54508	3.51024	0.014911	0.00204247	0.0276785	0.0276785
XM_757933.1	2.47499e-97	1.18196e-95	-2.72752	0.130274	5.73433	1.35816	0.00800365	0.00189132	0.00472478	0.00472478
XM_760367.1	3.13753e-94	1.46269e-92	-2.90154	0.140896	6.1194	3.45595	0.0109402	-0.00617931	0.00394854	0.00394854
XM_758389.1	9.68397e-91	4.40958e-89	-2.92496	0.144796	6.69679	2.71565	0.00695999	0.00876448	0.00338477	0.00876448
XM_759754.1	3.59887e-89	1.61991e-87	-2.07475	0.103628	5.93125	0.545796	0.00377202	-0.00156778	0.004282	0.004282
XM_758557.1	7.19377e-89	3.20123e-87	-6.34974	0.317699	6.42543	7.23831	0.0721414	-0.0708343	0.00355788	0.00355788
XM_758391.1	6.37424e-86	2.74302e-84	-2.49004	0.126752	7.02834	2.6601	0.00485402	0.00719548	0.00336936	0.00719548
XM_760434.1	3.19762e-83	1.34644e-81	-4.8059	0.248665	3.70065	3.88718	0.017346	0.0290299	0.0238874	0.0290299
XM_759782.1	3.45382e-82	1.43885e-80	-1.65228	0.08604	6.6799	1.29093	0.00216175	0.00219751	0.00339041	0.00339041
XM_761655.1	1.43636e-80	5.85917e-79	-3.04033	0.159942	6.28839	3.28097	0.015475	-0.0131492	0.00371099	0.00371099
XM_761040.1	1.51327e-80	6.10925e-79	-4.14231	0.217945	6.15556	4.5886	0.0317311	-0.0177835	0.00389376	0.00389376
XM_761654.1	6.71229e-80	2.68217e-78	-3.13328	0.165537	5.72664	2.57007	0.0158079	-0.010905	0.00474405	0.00474405
XM_757733.1	1.85159e-77	7.10866e-76	-2.71162	0.145555	5.25463	0.927021	0.00957471	-0.00072017	0.00631494	0.00631494
XM_761653.1	3.44883e-77	1.31122e-75	-3.50183	0.188309	6.14646	4.09709	0.0226879	-0.0220417	0.00390737	0.00390737
XM_760008.1	2.66209e-76	9.83468e-75	-2.58887	0.140043	5.55734	1.22205	0.00952743	-0.00648659	0.0051815	0.0051815
XM_760440.1	2.69748e-76	9.87226e-75	-5.97024	0.322967	6.15131	6.70117	0.0743307	-0.0606097	0.0039001	0.0039001
XM_758571.1	6.6233e-75	2.3579e-73	-2.09065	0.114168	6.08324	1.58791	0.00576981	-0.00223279	0.00400586	0.00400586
XM_758405.1	1.57722e-74	5.56432e-73	-1.56813	0.0858551	7.03479	2.62345	0.00215747	0.00248035	0.00337085	0.00337085
XM_758188.1	5.79101e-74	2.02478e-72	-2.10621	0.115766	6.456	1.69413	0.0027038	0.0073475	0.00352928	0.0073475
XM_761048.1	2.18455e-73	7.50412e-72	-3.26991	0.180451	5.94237	4.30233	0.0201621	-0.0124285	0.00425986	0.00425986
XM_760882.1	1.29205e-72	4.39972e-71	-1.86116	0.103267	5.91324	0.510707	0.00367959	0.00101389	0.00431849	0.00431849
XM_757600.1	1.72095e-72	5.80969e-71	-4.77953	0.265428	3.30806	3.13157	0.0181598	-0.00892212	0.0346792	0.0346792
XM_760466.1	2.54745e-72	8.52635e-71	-2.50666	0.139374	5.3951	0.842632	0.00886346	-0.00101655	0.00570536	0.00570536
XM_759185.1	2.87598e-72	9.54436e-71	-1.82669	0.101605	6.42564	2.67817	0.00418497	-0.00250485	0.00355768	0.00355768
XM_760792.1	4.45656e-72	1.46655e-70	-1.51375	0.084312	6.78233	0.876103	0.00196789	0.00123341	0.0033635	0.0033635
XM_759689.1	1.04852e-71	3.42168e-70	-4.62996	0.258562	5.44714	3.30622	0.0446228	-0.0423078	0.00551804	0.00551804
XM_757880.1	1.58058e-71	5.11532e-70	-1.5723	0.0879184	6.83854	1.30534	0.00244115	-0.000966958	0.00335608	0.00335608
XM_759351.1	2.16544e-71	6.9507e-70	-2.59059	0.145	5.53008	0.872942	0.01051	-0.00324501	0.00525881	0.00525881
XM_760938.1	7.91107e-70	2.51868e-68	-1.53388	0.0868354	6.49408	0.309129	0.00215857	0.000141139	0.00349672	0.00349672
XM_758632.1	1.50105e-69	4.70247e-68	-1.90147	0.107866	6.06884	1.19089	0.00469674	0.00131959	0.00402958	0.00402958
XM_760380.1	1.07863e-68	3.32593e-67	-2.04535	0.11677	5.65414	0.709998	0.00530012	-0.00127398	0.00492622	0.00492622
XM_758378.1	2.04148e-68	6.19723e-67	-1.61587	0.0924418	6.57082	1.76332	0.00296719	0.000380104	0.00344192	0.00344192
XM_759810.1	2.89205e-68	8.64525e-67	-1.69209	0.0969128	6.11807	0.548527	0.00309347	0.00178518	0.00395059	0.00395059
XM_758797.1	4.77013e-68	1.41514e-66	-4.47676	0.256822	6.07224	3.8157	0.0454443	-0.04108	0.00402393	0.00402393
XM_757919.1	6.52685e-68	1.9074e-66	-4.02241	0.230995	5.15002	2.19782	0.0331675	-0.03261	0.00685137	0.00685137
XM_757918.1	6.92842e-68	2.00975e-66	-5.23394	0.300628	5.87717	4.83762	0.0633889	-0.0628361	0.00439401	0.00439401
XM_760776.1	1.35446e-67	3.90005e-66	-1.89953	0.109347	5.83406	0.557852	0.0044791	0.00218964	0.0044885	0.0044885
XM_759225.1	8.52936e-67	2.43803e-65	-4.28608	0.248243	5.1517	2.48534	0.0393761	-0.0286895	0.00684229	0.00684229
XM_761045.1	2.36397e-65	6.51924e-64	-4.17341	0.244447	5.91173	5.41637	0.0404943	-0.026343	0.00432158	0.00432158
XM_758169.1	1.31161e-64	3.5918e-63	-1.64591	0.0969748	6.08939	0.520532	0.00305719	-0.00123774	0.00399589	0.00399589
XM_757931.1	2.17293e-64	5.86842e-63	-5.62652	0.332088	5.94987	6.41063	0.0784667	-0.0758712	0.00424511	0.00424511
XM_757928.1	2.07396e-63	5.52492e-62	-5.46346	0.325019	5.7802	4.46224	0.0746152	-0.0695468	0.00461304	0.00461304
XM_759105.1	3.58866e-63	9.4954e-62	-1.31126	0.078158	7.6792	0.768503	0.000686233	0.000124314	0.00389527	0.00389527
XM_760931.1	1.31799e-62	3.46393e-61	-1.35884	0.0813694	6.70544	0.235807	0.00158366	0.000440771	0.00338207	0.00338207
XM_758716.1	2.3818e-62	6.21808e-61	-1.43892	0.0863475	6.40179	0.265082	0.00201048	-0.000934958	0.00358145	0.00358145
XM_760369.1	2.79714e-62	7.25403e-61	-1.49904	0.0900068	6.23835	0.283945	0.00229972	0.00212967	0.00377621	0.00377621
XM_760430.1	3.26799e-62	8.41936e-61	-5.84198	0.350967	6.14314	6.84442	0.0884709	-0.0864252	0.00391236	0.00391236
XM_757906.1	2.19446e-61	5.58019e-60	-3.67677	0.222417	5.05866	3.63054	0.029735	-0.0290416	0.00736682	0.00736682
XM_757911.1	2.19446e-61	5.58019e-60	-3.67677	0.222417	5.05866	3.63054	0.029735	-0.0290416	0.00736682	0.00736682
XM_758171.1	3.44935e-61	8.71461e-60	-2.99046	0.181199	5.78733	4.33092	0.0200287	0.000454881	0.00459613	0.00459613
XM_757930.1	3.66143e-61	9.19112e-60	-2.84495	0.17242	6.16342	3.59303	0.0184143	-0.0167905	0.00388212	0.00388212
XM_758183.1	4.06339e-61	1.01352e-59	-1.79877	0.109057	5.65863	0.419135	0.00400521	-0.000612123	0.00491483	0.00491483
XM_759149.1	5.00597e-61	1.24072e-59	-1.2812	0.077737	7.79017	0.492675	0.000461225	0.000537544	0.00407106	0.00407106
XM_757605.1	5.75594e-61	1.41763e-59	-4.58343	0.278243	3.19963	2.95348	0.0196076	-0.0118406	0.0384567	0.0384567
XM_759904.1	6.41688e-61	1.57053e-59	-1.70978	0.103836	5.89658	0.410751	0.00373343	0.00252472	0.00435298	0.00435298
XM_760212.1	8.10038e-61	1.97025e-59	-1.37971	0.0838624	6.53737	0.356304	0.0018107	0.000523436	0.00346398	0.00346398
XM_761533.1	2.34523e-60	5.66909e-59	-1.48733	0.0907597	6.33309	0.29117	0.00213268	0.00404531	0.00365678	0.00404531
XM_760957.1	2.66198e-60	6.39529e-59	-1.46356	0.0893511	6.32508	0.288414	0.0023215	-0.000513553	0.0036662	0.0036662
XM_761237.1	2.83779e-60	6.77608e-59	-1.39083	0.0849311	6.54098	0.462047	0.00194851	-0.000876342	0.00346146	0.00346146
XM_757829.1	1.31306e-59	3.11633e-58	-3.09642	0.190168	4.81831	1.72881	0.0176591	0.00946384	0.00894913	0.00946384
XM_761500.1	1.57152e-58	3.70727e-57	-1.43734	0.0891098	6.36276	0.565514	0.0023324	0.00131299	0.00362302	0.00362302
XM_757913.1	1.70823e-58	4.00565e-57	-4.31319	0.267488	5.80643	3.81898	0.049111	-0.0331396	0.00455148	0.00455148
XM_761034.1	7.04392e-58	1.63219e-56	-4.53241	0.282621	3.48012	3.53958	0.0132699	0.0466363	0.02944	0.0466363
XM_759202.1	2.31986e-57	5.34386e-56	-1.58118	0.0990537	6.05013	0.348992	0.00329757	-0.00295386	0.00406116	0.00406116
XM_757927.1	3.66969e-57	8.40379e-56	-4.67309	0.293275	6.09846	3.71596	0.0605262	-0.0589567	0.00398134	0.00398134
XM_757675.1	8.39328e-57	1.91093e-55	-1.20991	0.0761797	7.20819	0.293647	0.000915263	0.000733555	0.00343724	0.00343724
XM_758526.1	2.42596e-56	5.45979e-55	-1.64247	0.103851	5.82527	0.343396	0.00358044	0.00126816	0.00450834	0.00450834
XM_758906.1	4.91928e-56	1.1008e-54	-1.74902	0.1109	5.73251	0.389458	0.0044948	0.000330578	0.00472933	0.00472933
XM_758633.1	6.88044e-56	1.5309e-54	-2.02072	0.1283	5.84028	2.10387	0.00787118	-0.00124389	0.00447459	0.00447459
XM_758948.1	1.39904e-55	3.07789e-54	-5.34617	0.340413	5.52368	5.26155	0.0816334	-0.069631	0.00527745	0.00527745
XM_757579.1	2.86845e-55	6.24048e-54	-4.35026	0.277806	3.17375	2.94853	0.0184647	0.00411672	0.0394175	0.0394175
XM_760439.1	7.39119e-55	1.58163e-53	-3.52336	0.225871	4.12526	8.93163	0.0221454	0.00051084	0.0161177	0.0161177
XM_759470.1	8.59519e-55	1.82928e-53	-4.62387	0.296604	3.927	4.74441	0.0466688	-0.03674	0.0193115	0.0193115
XM_758390.1	1.45737e-54	3.08489e-53	-2.90417	0.186696	5.02927	1.45137	0.0186014	-0.0134044	0.00754011	0.00754011
XM_760362.1	2.33746e-54	4.89492e-53	-1.85446	0.119447	5.62574	0.553167	0.00559883	0.00510191	0.00499885	0.00510191
XM_760881.1	1.10927e-53	2.28627e-52	-1.33107	0.0862923	7.9022	0.285817	0.000434471	0.0051503	0.0042794	0.0051503
XM_761599.1	1.79629e-53	3.68287e-52	-1.77292	0.11517	5.66092	0.611571	0.00503902	0.00422749	0.00490905	0.00490905
XM_760364.1	2.12624e-53	4.33664e-52	-2.58982	0.168355	5.2974	1.50796	0.0151425	-0.00885352	0.006115	0.006115
XM_761030.1	9.78832e-53	1.94574e-51	-5.48834	0.359093	5.9781	4.92648	0.0925199	-0.0892556	0.0041908	0.0041908
XM_759687.1	4.49813e-52	8.76352e-51	-5.36346	0.353226	6.22086	8.22474	0.0897762	-0.0791499	0.00380008	0.00380008
XM_758769.1	5.60882e-52	1.07667e-50	-1.58245	0.104316	6.0198	0.759178	0.00404715	-0.00158738	0.00411419	0.00411419
XM_761550.1	6.31259e-52	1.20586e-50	-1.17361	0.0774049	6.91351	0.28192	0.00113939	0.00160755	0.00335426	0.00335426
XM_758065.1	1.1224e-51	2.13364e-50	-1.9404	0.128298	5.69858	1.54605	0.00753096	0.00227636	0.00481436	0.00481436
XM_758558.1	1.73196e-51	3.27649e-50	-5.09474	0.337499	5.1669	4.43237	0.0786687	-0.0682734	0.00676061	0.00676061
XM_760417.1	6.24067e-51	1.15922e-49	-2.27801	0.151759	5.26812	1.32615	0.0110224	-0.0027887	0.00625059	0.00625059
XM_760921.1	1.30901e-50	2.4066e-49	-3.45242	0.230752	4.69902	1.52346	0.0300502	-0.0170748	0.00988478	0.00988478
XM_758392.1	2.52348e-50	4.61774e-49	-1.97574	0.132442	6.71175	1.51854	0.00316529	0.00999029	0.00338018	0.00999029
XM_761047.1	2.925e-50	5.32759e-49	-3.85927	0.258873	3.39448	4.09208	0.0183225	0.00527257	0.0319388	0.0319388
XM_761567.1	3.31966e-50	6.01842e-49	-1.16767	0.0783697	7.15597	1.38308	0.00119449	-0.000362795	0.00341187	0.00341187
XM_760695.1	2.09619e-49	3.73122e-48	-1.56177	0.105697	5.90645	0.326828	0.00404644	0.00217352	0.00433246	0.00433246
XM_761350.1	4.60816e-49	8.16542e-48	-1.47684	0.10031	6.15322	0.692241	0.00364937	7.38732e-05	0.00389724	0.00389724
XM_757615.1	5.00325e-49	8.82555e-48	-4.26568	0.289844	3.11937	2.86047	0.021491	-0.0200671	0.0415163	0.0415163
XM_761084.1	7.42237e-49	1.29759e-47	-1.70985	0.116392	5.57518	0.370594	0.00502786	0.00170429	0.00513248	0.00513248
XM_757703.1	1.39808e-48	2.42252e-47	-1.41761	0.0967822	6.07344	0.258004	0.00300314	-0.000570162	0.00402195	0.00402195
XM_758556.1	3.44843e-48	5.92283e-47	-2.97789	0.204161	6.16632	6.28128	0.0273834	-0.0188529	0.00387784	0.00387784
XM_758596.1	3.62286e-48	6.19525e-47	-1.82913	0.125432	5.50449	0.492683	0.00646532	-0.00169402	0.00533453	0.00533453
XM_761012.1	1.36683e-47	2.32718e-46	-1.3074	0.0902168	6.29628	0.241052	0.00240318	-0.000512552	0.00370113	0.00370113
XM_759463.1	1.37299e-47	2.32754e-46	-4.36958	0.301529	6.55508	6.79777	0.0647378	-0.0550373	0.00345194	0.00345194
XM_761180.1	2.20491e-47	3.70576e-46	-1.65362	0.114368	5.60771	0.378015	0.00476419	-0.00109316	0.00504575	0.00504575
XM_760775.1	2.6641e-47	4.43941e-46	-2.15062	0.148875	5.23049	0.895666	0.0101898	-0.00600122	0.00643297	0.00643297
XM_759781.1	5.45379e-47	9.04959e-46	-1.694	0.117668	6.0803	2.7085	0.00637372	-0.00103209	0.00401067	0.00401067
XM_759749.1	7.33338e-47	1.21171e-45	-1.21664	0.0846309	7.10816	0.738831	0.000987883	0.00438391	0.00339273	0.00438391
XM_758552.1	1.55548e-46	2.54865e-45	-4.91984	0.343475	5.44382	5.5722	0.0829519	-0.0823141	0.00552933	0.00552933
XM_760009.1	1.75561e-46	2.86457e-45	-1.46963	0.102661	5.99697	0.577036	0.00374894	-0.00143628	0.00415559	0.00415559
XM_757595.1	2.902e-46	4.71544e-45	-4.98515	0.349092	4.57892	3.32604	0.0804725	-0.0628293	0.0109264	0.0109264
XM_760318.1	3.30955e-46	5.35546e-45	-1.46425	0.102602	5.91508	0.364447	0.00358059	0.00230186	0.00431473	0.00431473
XM_760525.1	4.67467e-46	7.53333e-45	-1.29096	0.090612	6.20205	0.320805	0.00233156	-0.00194687	0.00382634	0.00382634
XM_757652.1	1.10678e-45	1.76904e-44	-2.10851	0.148625	5.08804	0.640235	0.00937017	0.00618126	0.00719695	0.00719695
XM_760427.1	1.21277e-45	1.93057e-44	-3.35587	0.236657	5.05449	2.793	0.0346136	-0.0290611	0.00739118	0.00739118
XM_757921.1	1.51812e-45	2.40687e-44	-4.82454	0.340606	5.54505	6.19773	0.0817934	-0.0694591	0.00521598	0.00521598
XM_759208.1	1.72362e-45	2.72166e-44	-1.05928	0.0748308	7.3777	0.35548	0.000646917	0.000902298	0.00355282	0.00355282
XM_758717.1	4.26628e-45	6.6827e-44	-1.19222	0.0846042	7.29508	0.549423	0.000840187	0.00452822	0.00349002	0.00452822
XM_759486.1	6.4802e-45	1.00302e-43	-4.8259	0.343181	5.23589	4.94824	0.0819237	-0.068896	0.00640625	0.00640625
XM_760056.1	1.01758e-44	1.56884e-43	-1.87603	0.133713	5.36699	0.758989	0.00759317	-0.00594735	0.00581618	0.00581618
XM_759079.1	8.27396e-44	1.26073e-42	-1.37972	0.099397	5.98608	0.274658	0.00323401	0.00335288	0.00417581	0.00417581
XM_758012.1	1.40342e-43	2.13015e-42	-3.2947	0.238006	6.00103	7.18286	0.0383369	-0.0343486	0.00414814	0.00414814
XM_760157.1	1.6786e-43	2.538e-42	-1.53698	0.111133	5.66605	0.307286	0.00436689	0.00473378	0.00489607	0.00489607
XM_759461.1	4.49667e-43	6.77267e-42	-4.96925	0.361163	5.63781	6.2971	0.0928613	-0.0908894	0.00496783	0.00496783
XM_758275.1	5.27889e-43	7.86012e-42	-1.99141	0.144857	6.33621	0.511557	0.00279389	0.0129438	0.00365315	0.0129438
XM_757990.1	7.0305e-43	1.04286e-41	-1.4376	0.104731	5.89788	0.291046	0.00387616	-0.000735765	0.00435024	0.00435024
XM_761610.1	9.65612e-43	1.42156e-41	-1.7141	0.125084	8.00288	1.3704	0.000600036	0.0111344	0.00449557	0.0111344
XM_760201.1	1.04383e-42	1.53094e-41	-2.26849	0.165607	5.16375	0.764228	0.00983779	0.0107316	0.00677743	0.0107316
XM_761226.1	1.67386e-42	2.44584e-41	-2.26909	0.166068	4.95084	0.734518	0.0126565	-0.00585071	0.00802743	0.00802743
XM_759184.1	2.27692e-42	3.30237e-41	-2.73487	0.200485	4.80863	1.08833	0.0211244	-0.0135376	0.00902135	0.00902135
XM_757611.1	2.30918e-42	3.3368e-41	-4.20349	0.308169	3.01833	2.7272	0.0255098	0.0235299	0.0457162	0.0457162
XM_760429.1	2.80913e-42	4.02951e-41	-4.36184	0.320114	5.77159	5.8896	0.0722212	-0.0660743	0.00463362	0.00463362
XM_761152.1	1.10038e-41	1.55563e-40	-2.3341	0.172566	4.81223	0.746013	0.0133398	-0.00474119	0.00899442	0.00899442
XM_758097.1	3.01006e-41	4.20978e-40	-1.32099	0.0982027	6.02193	0.364911	0.00312243	0.00104945	0.0041104	0.0041104
XM_758706.1	3.34111e-41	4.63964e-40	-1.74565	0.129846	5.8186	2.24859	0.00812153	-0.00441536	0.00452351	0.00452351
XM_761148.1	7.19447e-41	9.95531e-40	-1.03201	0.0770898	7.10926	0.779278	0.001064	-0.000749518	0.00339313	0.00339313
XM_759600.1	1.3645e-40	1.87487e-39	-1.17009	0.0877167	6.28222	0.173651	0.00205188	0.00136885	0.00371878	0.00371878
XM_758707.1	2.63447e-40	3.58214e-39	-1.16087	0.0873473	6.33768	0.286763	0.00207072	-0.000703938	0.00365144	0.00365144
XM_759999.1	3.07028e-40	4.16029e-39	-1.12537	0.0847491	8.15554	0.821652	0.000386831	0.00499997	0.00488151	0.00499997
XM_759653.1	4.01074e-40	5.41588e-39	-1.01024	0.0761938	7.16644	0.163876	0.000937544	0.00275078	0.00341658	0.00341658
XM_761042.1	4.7823e-40	6.43556e-39	-3.03902	0.229436	4.83999	2.06381	0.0306907	-0.0247159	0.00878984	0.00878984
XM_757589.1	6.67785e-40	8.95564e-39	-4.25046	0.321504	2.94828	2.59719	0.0286504	-0.000377989	0.0488734	0.0488734
XM_760132.1	6.89978e-40	9.22168e-39	-1.40546	0.106328	6.19242	1.94691	0.00463928	-0.00336612	0.00384002	0.00384002
XM_758429.1	7.22119e-40	9.61843e-39	-1.01581	0.0768698	6.92173	0.161864	0.0010771	0.00216416	0.00335462	0.00335462
XM_757704.1	7.35381e-40	9.76187e-39	-1.93654	0.14656	5.10844	0.632809	0.00902859	0.00205922	0.00708121	0.00708121
XM_758923.1	2.14958e-39	2.83427e-38	-2.72034	0.207148	4.58892	1.063	0.0213469	-0.0119392	0.010836	0.010836
XM_758374.1	1.92851e-38	2.49242e-37	-0.991109	0.0764441	7.06864	0.557293	0.00100294	-7.53382e-05	0.00337983	0.00337983
XM_759134.1	2.04638e-38	2.63606e-37	-1.22576	0.0945758	6.26582	0.251712	0.00261098	0.00409746	0.00373982	0.00409746
XM_760705.1	2.16757e-38	2.78302e-37	-1.74282	0.134516	5.31115	0.593147	0.00751772	0.0059835	0.00605329	0.00605329
XM_759863.1	2.38351e-38	3.04033e-37	-1.13148	0.0873803	6.41322	0.229437	0.0021566	0.0027001	0.00356989	0.00356989
XM_758887.1	3.4983e-38	4.44784e-37	-1.37388	0.106342	5.71914	0.255197	0.00371869	-0.00239336	0.00476284	0.00476284
XM_759303.1	4.13656e-38	5.20861e-37	-1.3157	0.101941	6.18208	1.39039	0.00393913	0.00211905	0.00385487	0.00385487
XM_761316.1	7.73485e-38	9.64639e-37	-1.15225	0.0896116	6.24357	0.170841	0.00225349	0.00323295	0.00376919	0.00376919
XM_759759.1	8.44592e-38	1.04997e-36	-1.16682	0.0907932	6.29615	0.484044	0.00248126	-0.000231804	0.00370129	0.00370129
XM_759794.1	3.33885e-37	4.12459e-36	-1.75987	0.138087	5.66414	2.33155	0.00940002	-0.000944011	0.00490092	0.00490092
XM_760613.1	3.81968e-37	4.68899e-36	-2.33239	0.18316	5.97507	6.84128	0.0209642	-0.0146863	0.00419653	0.00419653
XM_758162.1	3.86106e-37	4.72497e-36	-0.991408	0.0778594	6.9674	0.201245	0.00118792	-0.000198343	0.00335864	0.00335864
XM_758522.1	5.96426e-37	7.23097e-36	-0.973668	0.0766708	7.16292	0.475077	0.000993836	0.00242499	0.00341497	0.00341497
XM_757596.1	5.98881e-37	7.23833e-36	-4.3484	0.342421	2.81113	2.46372	0.0322467	-0.0197832	0.0556924	0.0556924
XM_759914.1	9.56913e-37	1.15301e-35	-1.39092	0.109848	5.7325	0.63539	0.00432054	-0.00251063	0.00472937	0.00472937
XM_759452.1	1.22821e-36	1.47536e-35	-1.06542	0.0842716	6.51108	0.536432	0.00184297	0.00332628	0.00348331	0.00348331
XM_758104.1	1.59247e-36	1.90126e-35	-1.51373	0.119926	5.84475	0.345858	0.00402038	0.00676633	0.00446463	0.00676633
XM_758365.1	2.20822e-36	2.62839e-35	-0.995853	0.0790581	7.7297	0.949487	0.000715979	0.00366916	0.00397166	0.00397166
XM_758050.1	2.71633e-36	3.21018e-35	-1.52416	0.121157	6.30227	0.853327	0.00264232	0.00836687	0.00369373	0.00836687
XM_758949.1	5.25686e-36	6.16343e-35	-3.17259	0.253243	3.89832	8.87691	0.0282637	-0.0172434	0.0198354	0.0198354
XM_761021.1	5.87891e-36	6.87219e-35	-2.51571	0.200952	4.66505	0.797837	0.0201167	-0.0100805	0.0101695	0.0101695
XM_760365.1	7.61376e-36	8.87366e-35	-1.6353	0.13084	5.78341	3.34071	0.00823394	-0.00170882	0.00460542	0.00460542
XM_758349.1	1.32381e-35	1.53374e-34	-1.32489	0.106379	6.17101	1.13608	0.00352791	0.00495948	0.00387096	0.00495948
XM_757682.1	2.7833e-35	3.21516e-34	-0.985801	0.0795325	7.90325	0.358671	0.000462546	0.00156804	0.00428152	0.00428152
XM_758695.1	3.0183e-35	3.46617e-34	-1.17125	0.0945434	6.16214	0.209594	0.00281983	0.00304895	0.00388401	0.00388401
XM_757914.1	4.16793e-35	4.75849e-34	-4.13365	0.334369	5.47519	7.75945	0.0784264	-0.0698889	0.00542566	0.00542566
XM_761591.1	4.91278e-35	5.57636e-34	-1.46308	0.118474	5.74827	0.353729	0.00384459	0.00668252	0.00469027	0.00668252
XM_759483.1	6.07303e-35	6.8536e-34	-2.61804	0.212292	5.15263	2.27623	0.0269637	-0.0161709	0.00683723	0.00683723
XM_759533.1	1.8506e-34	2.07649e-33	-1.28172	0.104697	5.83197	0.286459	0.00372792	0.0043107	0.00449319	0.00449319
XM_757742.1	1.95241e-34	2.18446e-33	-0.969425	0.0792156	7.2792	2.03667	0.00122696	6.61692e-05	0.00347938	0.00347938
XM_761044.1	2.03864e-34	2.27445e-33	-4.47387	0.365683	4.66487	3.59486	0.0901218	-0.0772424	0.010171	0.010171
XM_759825.1	3.35968e-34	3.72705e-33	-1.67866	0.137666	5.46801	1.53676	0.00876526	0.000625518	0.00544878	0.00544878
XM_759318.1	6.7791e-34	7.43612e-33	-1.11268	0.0916818	6.26123	0.641041	0.00255835	-0.00164434	0.00374582	0.00374582
XM_758294.1	1.07951e-33	1.17427e-32	-1.1379	0.0940551	6.1145	0.43773	0.00267866	0.00247378	0.00395611	0.00395611
XM_761032.1	1.8969e-33	2.04636e-32	-3.98218	0.330422	5.34718	7.52284	0.075986	-0.0645931	0.00589777	0.00589777
XM_758026.1	2.48531e-33	2.65915e-32	-1.31958	0.109695	6.08575	2.15112	0.00502295	0.00167508	0.00400177	0.00400177
XM_759064.1	3.11347e-33	3.31314e-32	-0.94601	0.0787625	6.77731	0.362218	0.00128823	0.00158898	0.00336441	0.00336441
XM_759025.1	8.29524e-33	8.80329e-32	-1.4664	0.122921	5.39912	0.377513	0.00564217	-0.00296192	0.00569005	0.00569005
XM_759441.1	1.24516e-32	1.30725e-31	-1.17625	0.0988794	6.27529	2.1445	0.00360524	-0.000797504	0.00372761	0.00372761
XM_757599.1	1.87436e-32	1.95213e-31	-4.01521	0.338506	2.82053	2.43832	0.0307432	0.0152266	0.0551963	0.0551963
XM_759648.1	1.87378e-32	1.95213e-31	-0.892169	0.0752149	7.1914	0.239579	0.000814393	0.000626436	0.00342857	0.00342857
XM_758433.1	2.39279e-32	2.47888e-31	-1.25251	0.105776	5.77434	0.444492	0.00376442	0.00221601	0.00462701	0.00462701
XM_757897.1	3.08373e-32	3.18625e-31	-3.9064	0.330496	5.42147	5.39515	0.0763132	-0.0460942	0.00560762	0.00560762
XM_760822.1	3.10674e-32	3.20157e-31	-1.35516	0.114658	5.75968	0.396947	0.00342312	0.00643669	0.00466239	0.00643669
XM_757957.1	3.15807e-32	3.24593e-31	-3.30732	0.279859	5.39611	5.23273	0.0530392	-0.0420863	0.0057015	0.0057015
XM_759848.1	3.35816e-32	3.44255e-31	-2.43954	0.206519	5.25833	2.56363	0.0256905	-0.0205919	0.00629719	0.00629719
XM_758301.1	4.13789e-32	4.21979e-31	-1.27635	0.10821	5.77167	0.535222	0.00414862	-0.00170622	0.00463343	0.00463343
XM_760676.1	6.54024e-32	6.63513e-31	-1.09968	0.0935386	6.21335	0.229209	0.00275161	0.000133726	0.00381049	0.00381049
XM_758768.1	6.73126e-32	6.81127e-31	-1.31424	0.111811	5.6276	0.387102	0.00438231	0.000479281	0.00499404	0.00499404
XM_759783.1	1.01267e-31	1.01683e-30	-1.15025	0.0981486	6.61265	0.172763	0.00138589	0.00583897	0.00341847	0.00583897
XM_760442.1	1.39389e-31	1.39602e-30	-4.17193	0.356807	5.31176	6.72241	0.0894328	-0.0782382	0.00605057	0.00605057
XM_761022.1	1.42924e-31	1.42778e-30	-1.95183	0.166962	4.90108	0.529961	0.0125483	-0.00780527	0.00835895	0.00835895
XM_758320.1	3.28498e-31	3.2567e-30	-1.25641	0.10813	6.63795	0.346145	0.00142153	0.00734762	0.00340659	0.00734762
XM_761483.1	4.45379e-31	4.4043e-30	-1.5157	0.130739	5.42474	0.483696	0.00613461	0.00668484	0.00559593	0.00668484
XM_761553.1	5.16394e-31	5.0937e-30	-1.51156	0.130524	5.49266	1.02581	0.00740672	-0.000903427	0.00537071	0.00537071
XM_761168.1	5.3347e-31	5.23576e-30	-1.78706	0.154351	5.08791	1.01818	0.0106705	-0.00134449	0.00719771	0.00719771
XM_758148.1	5.38227e-31	5.26924e-30	-1.22129	0.105492	5.85897	0.722548	0.00391307	-0.00142847	0.00443334	0.00443334
XM_760121.1	2.03248e-30	1.96039e-29	-1.4959	0.130502	5.27792	0.388148	0.0065686	-0.00125639	0.00620455	0.00620455
XM_757724.1	2.1324e-30	2.05172e-29	-1.03156	0.0900262	6.49513	1.41233	0.00258267	0.00132901	0.00349587	0.00349587
XM_760942.1	2.17036e-30	2.08312e-29	-1.47923	0.129113	5.32018	0.304052	0.00648906	-0.00122094	0.00601347	0.00601347
XM_759489.1	5.13623e-30	4.90572e-29	-3.97714	0.349421	5.96405	11.7518	0.0873538	-0.0863875	0.00421757	0.00421757
XM_761079.1	6.11769e-30	5.81477e-29	-1.55527	0.136825	5.18806	0.441965	0.00739189	-0.00330066	0.00664899	0.00664899
XM_757907.1	7.64409e-30	7.248e-29	-3.5847	0.315906	4.97956	4.20797	0.0670034	-0.0619428	0.00784396	0.00784396
XM_759724.1	8.99318e-30	8.48609e-29	-1.08574	0.0958027	6.0881	0.207957	0.00288565	0.00197536	0.00399796	0.00399796
XM_758641.1	9.29808e-30	8.75271e-29	-3.57233	0.315292	4.43459	2.4886	0.0622327	-0.0581608	0.0123243	0.0123243
XM_761206.1	9.72919e-30	9.13657e-29	-1.21354	0.107144	5.72494	0.233731	0.00386155	-0.00119577	0.00474829	0.00474829
XM_758117.1	1.4013e-29	1.30967e-28	-0.944146	0.0835954	6.46886	0.190803	0.00172324	0.00117101	0.00351791	0.00351791
XM_759488.1	1.4192e-29	1.32324e-28	-3.57488	0.316554	5.49233	6.70959	0.069783	-0.067238	0.00537172	0.00537172
XM_760969.1	1.87181e-29	1.73697e-28	-1.14084	0.101239	6.06844	1.46546	0.00365673	-0.000544673	0.00403024	0.00403024
XM_758510.1	2.0263e-29	1.87588e-28	-1.46409	0.130006	5.43317	1.1524	0.00710994	-0.00528947	0.00556616	0.00556616
XM_760722.1	2.27094e-29	2.09247e-28	-2.48965	0.221268	5.48596	5.03278	0.0313282	-0.0159294	0.00539157	0.00539157
XM_760361.1	4.22586e-29	3.85745e-28	-0.960243	0.0857603	6.69181	1.42637	0.00212973	-0.000720436	0.00338639	0.00338639
XM_758564.1	5.61838e-29	5.10477e-28	-2.38897	0.213843	4.99475	1.86213	0.0265475	-0.00885698	0.00774931	0.00774931
XM_760393.1	5.65078e-29	5.12232e-28	-1.04547	0.0935873	6.4776	0.141118	0.0018467	0.00472224	0.00351039	0.00472224
XM_759317.1	6.42354e-29	5.80937e-28	-1.22039	0.109357	5.70002	0.230627	0.00415851	-0.00254284	0.00481075	0.00481075
XM_758404.1	7.27774e-29	6.56674e-28	-1.0985	0.0985331	5.97733	0.285081	0.00308933	-0.00198447	0.00419225	0.00419225
XM_760250.1	7.84695e-29	7.06406e-28	-0.859065	0.0771025	7.07743	0.173417	0.00107613	0.0027674	0.00338247	0.00338247
XM_758195.1	8.05344e-29	7.23332e-28	-1.09042	0.0978869	5.9441	0.165744	0.00292995	-0.00109843	0.00425644	0.00425644
XM_760007.1	1.53916e-28	1.3761e-27	-1.68386	0.15195	4.94297	0.417748	0.0092378	-0.00334201	0.0080787	0.0080787
XM_757936.1	1.59964e-28	1.42368e-27	-1.21809	0.109953	5.84867	0.849294	0.00461137	-0.000389576	0.00445595	0.00445595
XM_759599.1	1.59811e-28	1.42368e-27	-0.901654	0.0813889	8.05559	0.360712	0.000347589	0.00195725	0.00462053	0.00462053
XM_760006.1	1.85025e-28	1.64299e-27	-1.04851	0.0947571	6.12214	0.786859	0.00278986	0.00283263	0.00394432	0.00394432
XM_759037.1	2.52313e-28	2.23038e-27	-1.27574	0.115584	5.57257	0.247512	0.00488008	-0.00167436	0.00513958	0.00513958
XM_758201.1	2.56732e-28	2.26433e-27	-0.942838	0.0854344	6.45273	0.527663	0.00194203	-0.000863256	0.00353224	0.00353224
XM_760601.1	2.72792e-28	2.40057e-27	-1.66164	0.150643	5.04558	0.381383	0.00957641	-0.00157825	0.00744353	0.00744353
XM_759682.1	2.8591e-28	2.51037e-27	-2.14327	0.194381	5.29823	3.87907	0.0222268	-0.00129971	0.0061112	0.0061112
XM_761006.1	3.35667e-28	2.93409e-27	-2.76078	0.250714	4.48203	1.55319	0.0353002	-0.0132041	0.0118429	0.0118429
XM_759048.1	3.69492e-28	3.22256e-27	-1.56715	0.142429	5.09434	0.355727	0.00805345	-0.000537865	0.00716102	0.00716102
XM_760524.1	5.06489e-28	4.39781e-27	-1.34324	0.122396	5.56434	0.527583	0.00607343	-0.00218305	0.00516213	0.00516213
XM_758394.1	5.35089e-28	4.63586e-27	-1.88343	0.171695	6.58825	2.60682	0.00457527	0.0175342	0.00343158	0.0175342
XM_759747.1	5.71328e-28	4.92802e-27	-1.94135	0.177071	5.20291	2.73722	0.0169435	-0.0162331	0.00657218	0.00657218
XM_761031.1	7.59555e-28	6.52284e-27	-3.90303	0.356836	5.72082	6.92039	0.0907403	-0.0837298	0.00475863	0.00475863
XM_761004.1	8.78641e-28	7.51258e-27	-1.67085	0.152943	5.01277	1.12326	0.00990465	-0.00745824	0.00763907	0.00763907
XM_760522.1	9.54947e-28	8.14721e-27	-1.76258	0.161451	5.70916	4.81822	0.0147621	-0.00431443	0.00478785	0.00478785
XM_761041.1	1.21152e-27	1.03137e-26	-3.7861	0.347494	5.07748	4.18767	0.0833063	-0.0729559	0.00725761	0.00725761
XM_760820.1	1.264e-27	1.07372e-26	-1.33352	0.122436	5.84143	1.67806	0.00677084	-9.11703e-05	0.00447201	0.00447201
XM_758826.1	1.31571e-27	1.11522e-26	-1.34772	0.12378	5.38507	0.244548	0.00574703	-0.00413948	0.00574417	0.00574417
XM_759301.1	1.46284e-27	1.23459e-26	-1.81456	0.166805	4.77304	0.464465	0.0115756	0.000681846	0.00929242	0.00929242
XM_761399.1	1.88477e-27	1.58047e-26	-1.25202	0.115339	5.60496	0.443606	0.00492436	-0.00322926	0.00505298	0.00505298
XM_758500.1	2.92435e-27	2.44696e-26	-0.816624	0.0755088	7.30067	0.136867	0.000782308	0.00156439	0.00349388	0.00349388
XM_757660.1	3.89475e-27	3.25199e-26	-1.21479	0.112599	5.72605	0.430409	0.00476338	-0.00110094	0.00474552	0.00474552
XM_760223.1	5.25993e-27	4.3364e-26	-0.892641	0.0829516	6.54532	0.141524	0.00170225	-0.000657078	0.00345847	0.00345847
XM_761221.1	5.35041e-27	4.40172e-26	-1.41295	0.131322	5.58717	0.686171	0.00479673	0.00813738	0.00510017	0.00813738
XM_757925.1	5.55325e-27	4.55902e-26	-3.87841	0.360581	4.28318	3.16314	0.083487	-0.0484438	0.0140269	0.0140269
XM_758067.1	7.39054e-27	6.04204e-26	-1.161	0.108205	5.70839	0.2392	0.00399147	1.45733e-05	0.00478978	0.00478978
XM_761145.1	9.50802e-27	7.72477e-26	-1.47689	0.137946	5.12719	0.333645	0.00729527	-0.00278025	0.00697652	0.00697652
XM_757727.1	9.55456e-27	7.74652e-26	-0.994097	0.0928554	6.11699	0.132821	0.00251434	-0.0013659	0.00395226	0.00395226
XM_759709.1	1.35053e-26	1.08374e-25	-1.16472	0.10912	5.68646	0.784324	0.00408566	0.00414495	0.00484474	0.00484474
XM_758805.1	1.5293e-26	1.22469e-25	-1.13151	0.106123	5.74376	0.25295	0.00374519	0.00102265	0.00470139	0.00470139
XM_757886.1	1.54348e-26	1.23353e-25	-1.63955	0.153785	5.06031	0.497177	0.0103801	0.00337611	0.00735719	0.00735719
XM_761155.1	1.72301e-26	1.3742e-25	-1.95495	0.183545	4.73086	0.816624	0.0156412	-0.00173996	0.00962529	0.00962529
XM_758266.1	2.18468e-26	1.73533e-25	-1.03188	0.097082	6.00982	0.633738	0.00293655	0.00331435	0.00413213	0.00413213
XM_761641.1	2.30784e-26	1.82945e-25	-1.16849	0.109988	5.68926	0.209747	0.00423524	0.000222148	0.00483773	0.00483773
XM_758442.1	2.4491e-26	1.93361e-25	-1.08282	0.101976	5.79511	0.173904	0.00322149	0.00214904	0.00457785	0.00457785
XM_760339.1	2.75564e-26	2.17125e-25	-1.07474	0.10132	6.0638	1.25925	0.00366138	-9.546e-05	0.004038	0.004038
XM_757991.1	2.78198e-26	2.18321e-25	-1.40727	0.132681	5.64424	0.297871	0.00448679	0.00871639	0.0049514	0.00871639
XM_759173.1	3.51693e-26	2.74896e-25	-1.09722	0.103663	6.01519	1.83635	0.00393703	0.00401389	0.00412246	0.00412246
XM_759660.1	5.209e-26	4.06343e-25	-1.01272	0.096014	5.93763	0.137505	0.00264476	0.00225886	0.00426926	0.00426926
XM_759382.1	5.42993e-26	4.21897e-25	-1.66182	0.157612	4.80456	0.453395	0.00957923	-0.00451085	0.00905191	0.00905191
XM_761367.1	6.47833e-26	5.01366e-25	-1.55	0.147239	5.13245	0.725279	0.00931199	-0.00235692	0.00694746	0.00694746
XM_761586.1	7.4011e-26	5.70526e-25	-1.09283	0.103935	5.78497	0.231162	0.00350007	0.00190489	0.00460172	0.00460172
XM_761046.1	8.46671e-26	6.5011e-25	-3.14252	0.299234	5.22707	4.87696	0.0607058	-0.0549527	0.00644999	0.00644999
XM_761512.1	9.02065e-26	6.89939e-25	-1.81774	0.173186	4.7491	0.603473	0.0130151	0.00422895	0.00947983	0.00947983
XM_761328.1	9.17225e-26	7.00166e-25	-1.12453	0.107156	5.67425	0.168387	0.00373637	-0.00327094	0.00487543	0.00487543
XM_758803.1	9.30074e-26	7.08593e-25	-0.822529	0.0783882	6.70289	0.108891	0.00122568	0.000530623	0.00338285	0.00338285
XM_759381.1	1.21956e-25	9.23755e-25	-0.82091	0.0784255	6.84302	0.233409	0.0012572	0.00264101	0.00335572	0.00335572
XM_760821.1	1.28641e-25	9.72503e-25	-1.405	0.134291	5.21858	0.328567	0.00703308	-0.00191431	0.00649251	0.00649251
XM_757842.1	1.35499e-25	1.01846e-24	-1.02517	0.0980325	6.10206	0.794605	0.00323215	-3.9553e-06	0.00397563	0.00397563
XM_761246.1	1.35971e-25	1.02004e-24	-2.54188	0.243077	4.2783	1.80072	0.0302285	-0.0184117	0.0140864	0.0140864
XM_759475.1	1.44835e-25	1.08447e-24	-3.06644	0.293408	4.97303	1.68474	0.0566811	-0.0562483	0.0078852	0.0078852
XM_757923.1	1.48307e-25	1.10834e-24	-2.78735	0.266761	4.51086	2.04305	0.0418098	-0.022791	0.0115613	0.0115613
XM_760590.1	1.58316e-25	1.17864e-24	-1.22177	0.116998	5.50894	0.231124	0.00494519	-0.00337031	0.00532114	0.00532114
XM_759122.1	2.16455e-25	1.60537e-24	-1.18569	0.113867	7.44217	0.243323	0.000729695	0.00899454	0.00361067	0.00899454
XM_761469.1	2.40015e-25	1.77006e-24	-1.32163	0.127042	5.29511	0.249259	0.00597936	-0.00134761	0.00612539	0.00612539
XM_758089.1	3.0564e-25	2.24979e-24	-1.16866	0.112587	5.5978	0.240753	0.004435	0.000466856	0.00507186	0.00507186
XM_757904.1	3.48298e-25	2.54941e-24	-2.72506	0.262845	5.16883	3.68651	0.0450654	-0.0273873	0.00675031	0.00675031
XM_759466.1	4.7924e-25	3.49479e-24	-2.80516	0.27137	4.64786	2.38662	0.0449147	-0.0409863	0.0103165	0.0103165
XM_761380.1	6.11681e-25	4.42762e-24	-1.22555	0.118829	5.55676	0.194811	0.00517638	0.00541378	0.0051831	0.00541378
XM_758871.1	6.95853e-25	5.01834e-24	-1.02153	0.0991666	5.84968	0.137579	0.00292177	-0.00226694	0.00445373	0.00445373
XM_759234.1	7.59146e-25	5.46473e-24	-1.58535	0.154025	4.86894	0.428268	0.00921046	0.00370879	0.00858236	0.00858236
XM_757794.1	7.85129e-25	5.64141e-24	-0.782057	0.0760047	7.49746	0.0797506	0.000665829	0.000643724	0.00366671	0.00366671
XM_761389.1	1.03362e-24	7.39975e-24	-1.26546	0.123302	5.45288	0.203207	0.0059039	-0.00301878	0.00549868	0.00549868
XM_758054.1	1.59762e-24	1.13958e-23	-0.851594	0.0833185	6.48276	0.145975	0.00170044	-0.000683265	0.00350604	0.00350604
XM_760809.1	1.78212e-24	1.26887e-23	-1.19743	0.117276	5.63136	0.845558	0.00533088	-0.00424971	0.00498438	0.00498438
XM_759465.1	2.1269e-24	1.51161e-23	-3.60218	0.353391	4.62691	2.9619	0.0831656	-0.076749	0.0104985	0.0104985
XM_760218.1	2.16176e-24	1.53359e-23	-1.58758	0.155774	4.94636	0.387281	0.0101425	-0.00014827	0.00805653	0.00805653
XM_758561.1	2.17185e-24	1.53797e-23	-3.10942	0.30511	5.08973	6.0261	0.0626316	-0.0560311	0.00718728	0.00718728
XM_760342.1	2.4407e-24	1.72523e-23	-0.935427	0.0918906	6.63817	0.165458	0.00158108	0.00475182	0.0034065	0.00475182
XM_760804.1	2.65663e-24	1.87111e-23	-0.996134	0.0979334	6.00553	0.482712	0.00305329	-0.00143491	0.00413993	0.00413993
XM_761454.1	2.90874e-24	2.045e-23	-1.92554	0.189472	4.4757	0.484916	0.0150188	-0.00109123	0.0119058	0.0119058
XM_761562.1	3.01303e-24	2.11452e-23	-1.24437	0.122486	5.48793	0.49074	0.00586675	0.001434	0.00538542	0.00538542
XM_760161.1	3.0381e-24	2.1283e-23	-1.70494	0.167834	4.97658	1.05133	0.0132635	0.0054453	0.00786276	0.00786276
XM_760812.1	4.99038e-24	3.47111e-23	-1.53334	0.151666	5.00393	0.94188	0.00955902	0.00477371	0.00769287	0.00769287
XM_759868.1	6.21291e-24	4.31379e-23	-1.41832	0.140589	6.59544	1.18727	0.00208314	0.0127407	0.00342755	0.0127407
XM_760233.1	6.39787e-24	4.43435e-23	-1.14662	0.113689	5.53894	0.45056	0.00446062	-0.000121073	0.00523333	0.00523333
XM_759601.1	1.35857e-23	9.30095e-23	-0.913866	0.0912828	6.26154	0.73411	0.002504	0.00312258	0.00374541	0.00374541
XM_758597.1	1.54686e-23	1.05532e-22	-1.09716	0.109732	6.07474	2.50071	0.00501111	-0.00363776	0.00401979	0.00401979
XM_761644.1	1.58375e-23	1.0786e-22	-1.74003	0.174069	4.70002	0.459842	0.0128485	-0.0113113	0.00987651	0.00987651
XM_758570.1	1.79175e-23	1.21814e-22	-2.28396	0.228763	4.38993	0.84371	0.0264503	0.00868206	0.0127991	0.0127991
XM_758427.1	1.85075e-23	1.25607e-22	-1.03382	0.103581	5.85229	0.184658	0.0035988	-0.00336287	0.00444798	0.00444798
XM_760583.1	2.28152e-23	1.53513e-22	-0.992978	0.0996969	5.90381	0.221517	0.00311668	-0.000890515	0.00433793	0.00433793
XM_758316.1	2.74562e-23	1.84107e-22	-3.65012	0.367158	5.06435	7.01342	0.0937702	-0.0766858	0.00733363	0.00733363
XM_758559.1	2.99469e-23	1.99782e-22	-3.24465	0.326658	4.58413	3.38226	0.0691496	-0.0662525	0.0108793	0.0108793
XM_757721.1	3.02823e-23	2.01676e-22	-1.08876	0.109624	5.63729	0.160373	0.00404389	-0.000951241	0.00496916	0.00496916
XM_757760.1	3.39134e-23	2.25475e-22	-1.3162	0.132675	5.29279	0.392074	0.0070661	-0.00364749	0.00613594	0.00613594
XM_761406.1	4.07722e-23	2.70159e-22	-0.936427	0.0945688	6.05063	0.113618	0.00264713	0.00320318	0.00406031	0.00406031
XM_759161.1	5.26724e-23	3.46664e-22	-1.10041	0.111417	5.60798	0.175152	0.00426533	-0.00148932	0.00504503	0.00504503
XM_758756.1	5.72771e-23	3.76337e-22	-1.1228	0.113781	5.79894	0.742294	0.00514078	0.00133881	0.00456889	0.00456889
XM_759270.1	6.58452e-23	4.31187e-22	-1.18462	0.120217	5.44023	0.179941	0.00529745	0.00105475	0.00554162	0.00554162
XM_759230.1	6.98081e-23	4.56185e-22	-1.44496	0.146724	5.02727	0.31001	0.00859398	0.000213392	0.00755201	0.00755201
XM_760068.1	6.98955e-23	4.56185e-22	-0.943933	0.0958498	5.96627	0.136316	0.00267707	-0.00057236	0.00421332	0.00421332
XM_758939.1	7.63999e-23	4.9698e-22	-1.40491	0.142789	5.24355	0.462361	0.00624712	0.00904434	0.00636867	0.00904434
XM_758708.1	7.87883e-23	5.11667e-22	-0.755296	0.076789	6.91564	0.165946	0.00106807	0.00116188	0.00335434	0.00335434
XM_758453.1	8.03274e-23	5.20798e-22	-1.19047	0.121056	5.51837	0.418807	0.00569795	-0.0024548	0.00529305	0.00529305
XM_760791.1	8.3061e-23	5.37631e-22	-2.44619	0.248832	4.41346	0.836872	0.0338919	-0.0247605	0.0125462	0.0125462
XM_761414.1	9.03625e-23	5.83927e-22	-1.00825	0.10265	5.88573	0.536669	0.00352694	-0.000349408	0.00437579	0.00437579
XM_758448.1	1.26365e-22	8.15231e-22	-0.823839	0.0841654	6.56669	0.409654	0.00186837	0.000688207	0.00344449	0.00344449
XM_760182.1	1.31071e-22	8.42813e-22	-0.917082	0.0937268	6.05822	0.391913	0.00254113	-0.00104749	0.0040474	0.0040474
XM_760863.1	1.4617e-22	9.38365e-22	-1.1506	0.117725	5.62876	0.206523	0.00402731	0.00636714	0.00499106	0.00636714
XM_758179.1	1.68234e-22	1.07648e-21	-1.45111	0.14869	5.49052	0.475446	0.00597747	0.010604	0.00537735	0.010604
XM_759688.1	1.7193e-22	1.09833e-21	-3.80473	0.389943	4.1284	1.96937	0.0979692	-0.0361827	0.0160726	0.0160726
XM_758876.1	1.86983e-22	1.19255e-21	-0.823443	0.0844676	6.37665	0.135852	0.00174323	0.000311584	0.00360785	0.00360785
XM_761351.1	2.10107e-22	1.33785e-21	-1.48605	0.152622	5.35294	1.57035	0.0115964	-0.00175314	0.00587376	0.00587376
XM_759535.1	2.36678e-22	1.5046e-21	-1.03842	0.106782	5.70875	0.349692	0.00376294	0.00353578	0.00478889	0.00478889
XM_760960.1	2.61845e-22	1.6592e-21	-0.925084	0.0952283	6.01989	0.40014	0.00268729	-0.000221802	0.00411403	0.00411403
XM_758727.1	2.91086e-22	1.84151e-21	-1.2866	0.13259	5.16148	0.234048	0.00639558	0.00299274	0.00678956	0.00678956
XM_759954.1	3.00005e-22	1.89487e-21	-0.956714	0.0986252	5.953	0.12205	0.00305622	-0.00221497	0.00423897	0.00423897
XM_759505.1	3.39557e-22	2.13779e-21	-1.70901	0.176407	4.91344	1.12675	0.0150647	-0.00408524	0.00827497	0.00827497
XM_760646.1	3.47885e-22	2.18671e-21	-1.26384	0.13049	5.34955	0.380881	0.00688282	-0.00376799	0.00588784	0.00588784
XM_760762.1	3.8696e-22	2.42066e-21	-2.12137	0.219274	4.61009	1.97597	0.025414	-0.00586498	0.0106467	0.0106467
XM_757582.1	3.97184e-22	2.48066e-21	-3.7026	0.382823	2.62755	2.24238	0.0436134	0.0596111	0.0663017	0.0663017
XM_760281.1	4.10922e-22	2.56237e-21	-0.745032	0.0770588	7.63533	0.210269	0.000619954	-0.000365072	0.00383359	0.00383359
XM_759474.1	4.47129e-22	2.78372e-21	-3.69035	0.382035	5.92309	4.47254	0.105165	-0.102507	0.00429844	0.00429844
XM_758529.1	5.58468e-22	3.47137e-21	-0.995712	0.103323	6.02743	0.706139	0.00390606	0.00242614	0.00410064	0.00410064
XM_760535.1	7.9634e-22	4.9421e-21	-0.761315	0.0793003	6.70549	0.0794874	0.00129488	0.00342153	0.00338205	0.00342153
XM_757807.1	8.11762e-22	5.02984e-21	-1.02439	0.106725	6.05785	0.935556	0.00382808	0.00471461	0.00404802	0.00471461
XM_758548.1	9.40519e-22	5.80474e-21	-1.04293	0.108829	5.67605	0.197498	0.00401187	0.00204707	0.0048709	0.0048709
XM_757777.1	1.42437e-21	8.75641e-21	-0.86705	0.090883	6.22529	0.10913	0.00240081	-0.00103817	0.00379398	0.00379398
XM_761003.1	1.51878e-21	9.32217e-21	-1.66848	0.17501	4.71683	0.356948	0.0132326	-0.00623133	0.00973876	0.00973876
XM_760490.1	1.80096e-21	1.10024e-20	-0.724263	0.0761106	7.06781	0.349553	0.000965031	0.00332554	0.00337958	0.00337958
XM_760397.1	1.96078e-21	1.19415e-20	-0.898122	0.0944687	6.0275	0.136274	0.00259274	0.00265751	0.00410051	0.00410051
XM_759429.1	1.96939e-21	1.19754e-20	-1.34043	0.140999	5.13737	0.63282	0.0079902	0.00382589	0.00692036	0.00692036
XM_760054.1	1.9905e-21	1.20849e-20	-1.36805	0.143922	5.26803	0.764191	0.00928412	-0.00552499	0.00625103	0.00625103
XM_758924.1	2.05188e-21	1.24383e-20	-1.13226	0.119156	5.4594	0.262827	0.00517157	0.00379376	0.00547699	0.00547699
XM_758774.1	2.22253e-21	1.34312e-20	-1.41686	0.149237	5.12861	0.555295	0.00973503	0.00332438	0.00696862	0.00696862
XM_757774.1	2.29364e-21	1.38396e-20	-0.967541	0.101946	5.8408	0.120114	0.00332125	0.000890515	0.00447343	0.00447343
XM_759083.1	3.07759e-21	1.85128e-20	-0.723026	0.0764293	7.0616	0.163176	0.00100327	0.00113698	0.0033778	0.0033778
XM_758823.1	3.12017e-21	1.87402e-20	-1.85664	0.19629	4.52135	0.483675	0.0174366	-0.00373523	0.0114609	0.0114609
XM_758831.1	3.76953e-21	2.25366e-20	-0.852629	0.090332	6.12366	0.237209	0.00217791	0.0013074	0.00394199	0.00394199
XM_759147.1	4.50364e-21	2.68845e-20	-1.32963	0.141147	5.05075	0.228815	0.00752881	0.00248627	0.00741311	0.00741311
XM_760771.1	4.94314e-21	2.94632e-20	-1.21538	0.129153	5.44571	0.241898	0.00571888	0.00679154	0.00552288	0.00679154
XM_761564.1	5.88642e-21	3.48733e-20	-1.13103	0.120425	5.39387	0.385807	0.00516658	0.00472948	0.00571005	0.00571005
XM_760523.1	7.78628e-21	4.59203e-20	-1.01686	0.108609	5.84417	0.359343	0.00438104	-0.0029638	0.00446593	0.00446593
XM_761208.1	8.32758e-21	4.89652e-20	-1.3295	0.14211	5.13004	0.27226	0.00818575	0.000333879	0.00696075	0.00696075
XM_759812.1	9.04932e-21	5.30496e-20	-1.675	0.179209	4.60264	0.555332	0.013374	0.00525628	0.010713	0.010713
XM_758671.1	9.38976e-21	5.49631e-20	-0.707808	0.0757605	7.31237	0.063207	0.000802611	6.30757e-05	0.00350213	0.00350213
XM_758822.1	1.24406e-20	7.24959e-20	-1.18199	0.12692	5.38288	0.316446	0.00632867	-0.00504618	0.00575278	0.00575278
XM_757782.1	1.28986e-20	7.50535e-20	-0.881802	0.0947253	6.06154	0.164551	0.00268786	0.000447529	0.00404179	0.00404179
XM_758696.1	1.57242e-20	9.12234e-20	-1.8317	0.197212	4.49101	0.547385	0.017415	-0.00523316	0.0117544	0.0117544
XM_759986.1	1.59435e-20	9.23588e-20	-0.854898	0.0920581	6.63725	2.62007	0.00294912	-0.000438868	0.0034069	0.0034069
XM_758494.1	1.76785e-20	1.01958e-19	-1.06069	0.114354	5.59082	0.195596	0.00471725	0.00411184	0.00509039	0.00509039
XM_760537.1	1.8282e-20	1.05283e-19	-0.795242	0.0857688	6.33597	0.0829762	0.0018638	0.000784692	0.00365342	0.00365342
XM_759480.1	2.28685e-20	1.31502e-19	-2.99491	0.323844	4.58691	2.72911	0.0591041	0.0195521	0.0108541	0.0195521
XM_757677.1	3.00464e-20	1.71769e-19	-0.715992	0.0776666	6.85188	0.422128	0.00116899	0.0024085	0.00335508	0.00335508
XM_760022.1	3.18605e-20	1.81609e-19	-1.89945	0.206181	4.50201	0.602169	0.0202362	-0.0100962	0.0116469	0.0116469
XM_760877.1	3.33824e-20	1.89457e-19	-1.94667	0.211423	4.39945	0.595979	0.0208286	-0.0123688	0.0126961	0.0126961
XM_760146.1	3.66094e-20	2.07171e-19	-0.896766	0.0975002	6.52489	0.182733	0.00181326	0.00531646	0.00347294	0.00531646
XM_759198.1	4.23114e-20	2.38748e-19	-1.03748	0.112991	5.50071	0.140518	0.00422916	-0.000429558	0.00534601	0.00534601
XM_760379.1	6.76951e-20	3.78706e-19	-4.58574	0.502201	2.52371	2.8317	0.110799	0.0783556	0.0731517	0.0783556
XM_759704.1	7.28456e-20	4.06938e-19	-0.756004	0.0828649	6.52977	0.0762032	0.00168056	0.00235731	0.00346939	0.00346939
XM_758551.1	7.47432e-20	4.1635e-19	-2.36542	0.259351	4.82811	2.19629	0.0415704	-0.0255539	0.00887676	0.00887676
XM_758223.1	9.22821e-20	5.12591e-19	-1.95725	0.215137	4.25323	0.779202	0.0203161	-0.0157748	0.0143968	0.0143968
XM_759344.1	1.03373e-19	5.73385e-19	-2.36469	0.260275	4.26964	1.71872	0.0366146	-0.00963625	0.0141926	0.0141926
XM_757699.1	1.09366e-19	6.05766e-19	-0.923459	0.101711	5.75607	0.116464	0.00308774	-0.00153092	0.00467117	0.00467117
XM_761559.1	1.09943e-19	6.08103e-19	-2.58453	0.284682	3.9708	0.851235	0.0422393	-0.0185396	0.0185437	0.0185437
XM_761027.1	1.16892e-19	6.45629e-19	-1.26169	0.139075	5.31265	1.00082	0.00845982	0.000161415	0.00604664	0.00604664
XM_759277.1	1.43689e-19	7.92517e-19	-1.27187	0.140547	5.0805	0.243864	0.00757486	-0.00233835	0.00724019	0.00724019
XM_761435.1	1.46133e-19	8.0373e-19	-1.24317	0.137403	5.07825	0.292254	0.00690656	-0.003609	0.00725315	0.00725315
XM_761363.1	1.62132e-19	8.90477e-19	-0.944778	0.104554	6.07642	0.120856	0.00253326	0.00566542	0.00401704	0.00566542
XM_758165.1	1.71419e-19	9.36228e-19	-1.72218	0.190714	4.54094	0.521685	0.0160028	-0.00107224	0.011276	0.011276
XM_759760.1	1.85839e-19	1.01357e-18	-0.807102	0.0894661	6.4601	0.088955	0.00147529	0.00452785	0.00352562	0.00452785
XM_759622.1	2.14808e-19	1.16994e-18	-0.835894	0.0928211	6.04967	0.091289	0.00239986	0.00203619	0.00406196	0.00406196
XM_761026.1	2.23294e-19	1.21447e-18	-0.67749	0.0752667	7.25503	0.629338	0.000784774	0.000149111	0.00346404	0.00346404
XM_758568.1	2.27301e-19	1.23455e-18	-1.59509	0.177247	4.66211	0.375389	0.0133679	0.000636999	0.0101945	0.0101945
XM_757796.1	3.95988e-19	2.13888e-18	-0.837601	0.0937115	6.01028	0.256381	0.00245508	-0.00076118	0.0041313	0.0041313
XM_757861.1	5.36197e-19	2.88427e-18	-1.21961	0.136965	6.92459	0.210713	0.00125141	0.0128182	0.00335477	0.0128182
XM_759154.1	5.37642e-19	2.88807e-18	-0.76249	0.0856325	6.43256	0.607423	0.00194867	-0.00031409	0.00355102	0.00355102
XM_761474.1	5.91863e-19	3.17064e-18	-0.753372	0.0847099	6.49088	0.10136	0.0018825	0.000947666	0.00349933	0.00349933
XM_761476.1	6.3543e-19	3.39474e-18	-0.842847	0.0948548	6.06256	0.17701	0.00222143	0.00452664	0.00404009	0.00452664
XM_757674.1	6.61981e-19	3.52696e-18	-1.29391	0.145693	5.54026	0.447764	0.00479597	0.0111238	0.00522957	0.0111238
XM_761386.1	6.74117e-19	3.58674e-18	-1.13026	0.127294	5.8704	0.200343	0.00348243	0.00867042	0.00440855	0.00867042
XM_760404.1	8.46896e-19	4.48775e-18	-0.831289	0.0938921	6.12413	0.259044	0.00267053	0.00288134	0.00394126	0.00394126
XM_760159.1	8.59569e-19	4.54875e-18	-1.32759	0.149976	4.95829	0.290497	0.0088902	-0.00409868	0.0079793	0.0079793
XM_761147.1	8.92355e-19	4.71066e-18	-0.979767	0.110735	5.609	0.122397	0.00415434	-0.00105763	0.00504238	0.00504238
XM_757670.1	1.22265e-18	6.42671e-18	-1.19136	0.135188	7.28727	0.625985	0.000987695	0.0127191	0.00348473	0.0127191
XM_758272.1	1.28759e-18	6.759e-18	-0.663459	0.0753348	7.12731	0.160951	0.000856568	0.000620493	0.00339993	0.00339993
XM_758070.1	1.85291e-18	9.67463e-18	-1.12427	0.128255	5.27735	0.166296	0.00612982	0.000644805	0.00620724	0.00620724
XM_760210.1	1.92368e-18	1.00308e-17	-1.09434	0.1249	5.31592	0.157012	0.00566789	0.00306024	0.00603216	0.00603216
XM_760765.1	2.41829e-18	1.25099e-17	-1.0092	0.115524	5.49231	0.306052	0.00463749	-0.00129792	0.00537181	0.00537181
XM_758306.1	2.77292e-18	1.42503e-17	-1.44853	0.166108	5.54485	1.21287	0.0067496	0.0139444	0.00521653	0.0139444
XM_760876.1	2.78519e-18	1.42946e-17	-0.910789	0.10445	6.05297	0.113415	0.00268948	0.00549284	0.00405632	0.00549284
XM_759142.1	3.89602e-18	1.99175e-17	-1.26806	0.14606	4.99652	0.271508	0.00826171	-0.00220559	0.00773835	0.00773835
XM_759842.1	4.01776e-18	2.05131e-17	-0.948333	0.109277	5.70562	0.247765	0.0041593	8.80274e-05	0.00479672	0.00479672
XM_758516.1	4.45359e-18	2.26203e-17	-2.24621	0.259181	4.39822	2.58892	0.0376716	-0.0188384	0.0127094	0.0127094
XM_760482.1	4.66541e-18	2.36349e-17	-2.13499	0.246499	4.0858	1.02295	0.0288727	-0.0107796	0.0166986	0.0166986
XM_760317.1	6.02407e-18	3.0439e-17	-1.65055	0.19121	4.91706	0.432182	0.00953143	0.0178896	0.00825054	0.0178896
XM_760790.1	6.07209e-18	3.06421e-17	-1.05394	0.122108	5.38265	0.184064	0.00542917	-0.00251262	0.00575366	0.00575366
XM_759472.1	6.44957e-18	3.24634e-17	-2.97745	0.34524	5.50729	3.21189	0.0840669	-0.0758473	0.0053261	0.0053261
XM_757964.1	6.89429e-18	3.46129e-17	-0.739867	0.0858648	6.38131	0.0724547	0.00192673	0.00212269	0.00360285	0.00360285
XM_759061.1	7.06306e-18	3.54148e-17	-0.887428	0.103023	5.82369	0.139376	0.0034484	0.00135011	0.00451191	0.00451191
XM_758013.1	7.19595e-18	3.60139e-17	-0.755119	0.0876848	6.27157	0.393363	0.00203408	0.0018734	0.00373239	0.00373239
XM_758640.1	7.20094e-18	3.60139e-17	-3.15207	0.366024	4.65676	6.38725	0.09024	-0.0855474	0.0102401	0.0102401
XM_760321.1	7.31529e-18	3.64926e-17	-1.5675	0.182058	4.47405	0.32491	0.0129367	0.00994778	0.0119223	0.0119223
XM_760269.1	1.12512e-17	5.5701e-17	-0.703978	0.082237	6.51302	0.110028	0.00159037	-0.000524965	0.00348182	0.00348182
XM_759215.1	1.26048e-17	6.21669e-17	-0.739105	0.0864728	6.27496	0.0716354	0.00188012	0.00303388	0.00372804	0.00372804
XM_759436.1	1.43376e-17	7.06237e-17	-1.01398	0.11884	5.5973	0.977319	0.00551893	-0.00168615	0.00507319	0.00507319
XM_759347.1	1.46232e-17	7.19402e-17	-1.20972	0.141818	6.42657	0.245554	0.00188725	0.013197	0.00355678	0.013197
XM_761501.1	1.97635e-17	9.66217e-17	-1.74273	0.205143	5.31504	6.00058	0.0255268	0.00343062	0.00603607	0.00603607
XM_758999.1	2.02114e-17	9.86878e-17	-0.973234	0.114598	5.49377	0.120902	0.00448228	-0.000757754	0.0053673	0.0053673
XM_757799.1	2.04019e-17	9.94944e-17	-1.57745	0.185769	4.53125	0.4366	0.0137038	0.0121787	0.011367	0.0121787
XM_757924.1	2.05842e-17	1.00258e-16	-3.24151	0.381783	3.93328	3.00116	0.0901199	-0.0224004	0.0191991	0.0191991
XM_761519.1	3.13569e-17	1.5141e-16	-1.02615	0.121561	7.95544	0.609022	0.000522093	0.0105608	0.00439014	0.0105608
XM_758493.1	3.14819e-17	1.51826e-16	-0.696556	0.0825213	6.51943	0.0663492	0.00163034	0.00230655	0.00347698	0.00347698
XM_761243.1	3.96578e-17	1.90552e-16	-0.87576	0.104085	5.82725	0.396899	0.0036214	-0.00199893	0.00450384	0.00450384
XM_758562.1	3.98392e-17	1.91189e-16	-2.71509	0.322711	3.23742	6.52234	0.0410115	-0.0121685	0.0370952	0.0370952
XM_761374.1	4.4674e-17	2.14129e-16	-1.19886	0.142723	6.40725	0.531224	0.00258277	0.0126946	0.00357589	0.0126946
XM_759616.1	5.23205e-17	2.50167e-16	-0.686278	0.0818815	8.06178	0.311174	0.000392666	0.00097123	0.00463577	0.00463577
XM_757676.1	5.41223e-17	2.58467e-16	-1.1744	0.140187	6.07701	0.397213	0.00247222	0.0122672	0.00401607	0.0122672
XM_757734.1	5.50274e-17	2.62469e-16	-0.959268	0.114534	5.51721	0.157011	0.00454198	-0.00108732	0.0052965	0.0052965
XM_759654.1	6.46152e-17	3.07452e-16	-0.934119	0.111784	6.50989	0.325608	0.00180202	0.00756968	0.00348422	0.00756968
XM_761560.1	7.00836e-17	3.33067e-16	-0.67191	0.0804982	6.64396	0.0578102	0.00145594	-0.000230227	0.00340403	0.00340403
XM_761529.1	7.47807e-17	3.54959e-16	-0.770555	0.0924013	6.04205	0.230913	0.00232844	-0.000103406	0.00407507	0.00407507
XM_760565.1	8.24557e-17	3.90916e-16	-1.40436	0.168638	4.81593	0.373817	0.0123623	-0.00424288	0.00896685	0.00896685
XM_759720.1	8.56038e-17	4.0535e-16	-0.656861	0.0789191	6.75687	0.060388	0.0013026	0.0030891	0.00336856	0.00336856
XM_757797.1	1.03674e-16	4.90325e-16	-1.38385	0.166719	5.25228	0.268509	0.00648377	0.0143628	0.00632627	0.0143628
XM_759712.1	1.0509e-16	4.9642e-16	-0.928856	0.111925	5.74604	0.535517	0.0046997	-0.000177837	0.00469576	0.00469576
XM_759506.1	1.18998e-16	5.61442e-16	-2.63656	0.318267	3.55856	8.91977	0.0486437	-0.0413123	0.0273266	0.0273266
XM_758629.1	1.29446e-16	6.08535e-16	-2.32887	0.281466	5.17913	7.49629	0.0527215	-0.0342832	0.00669581	0.00669581
XM_760813.1	1.47273e-16	6.90683e-16	-1.15749	0.140155	5.81076	1.74003	0.00551082	0.00922165	0.00454149	0.00922165
XM_759410.1	1.564e-16	7.31735e-16	-0.924384	0.112026	5.7494	0.46976	0.00472486	-0.00128272	0.00468751	0.00468751
XM_758525.1	1.8598e-16	8.68053e-16	-0.651596	0.0791656	6.68261	0.0541459	0.00131092	-0.000478464	0.00338947	0.00338947
XM_758855.1	1.87388e-16	8.73586e-16	-0.689938	0.0838332	6.556	0.732041	0.00181966	0.00223868	0.00345134	0.00345134
XM_761400.1	2.01544e-16	9.38461e-16	-0.758714	0.092288	6.07384	0.10142	0.00236652	0.000996533	0.00402128	0.00402128
XM_760464.1	2.08868e-16	9.70259e-16	-1.46888	0.178764	4.59635	0.286529	0.0120259	0.0119414	0.0107692	0.0119414
XM_761342.1	2.16041e-16	1.0012e-15	-0.874172	0.10644	6.1124	1.19873	0.00453768	0.0019804	0.00395939	0.00395939
XM_757832.1	2.27682e-16	1.05266e-15	-3.66111	0.446121	2.34933	1.82151	0.0630393	-0.0493092	0.0862289	0.0862289
XM_760149.1	2.38348e-16	1.10067e-15	-0.970689	0.118362	5.56615	0.330963	0.00535001	0.00117292	0.00515715	0.00515715
XM_758771.1	2.6288e-16	1.2111e-15	-0.725559	0.0885991	6.2344	0.0896954	0.00210579	-0.00131883	0.00378155	0.00378155
XM_760243.1	2.84111e-16	1.30738e-15	-0.81969	0.100208	5.95045	0.086993	0.00328728	0.000205886	0.00424395	0.00424395
XM_761190.1	3.04457e-16	1.39936e-15	-1.49717	0.183218	4.5293	0.298684	0.0137912	-0.00033859	0.0113854	0.0113854
XM_761091.1	3.75632e-16	1.71843e-15	-1.532	0.188064	4.56293	0.531368	0.0154535	-0.00990386	0.0110724	0.0110724
XM_758938.1	4.31225e-16	1.97045e-15	-0.772782	0.0950595	5.98439	0.0772609	0.00259828	0.000156102	0.00417896	0.00417896
XM_759354.1	4.42916e-16	2.02151e-15	-1.11481	0.137187	5.16887	0.452482	0.00736507	-0.00612154	0.0067501	0.0067501
XM_758388.1	4.46819e-16	2.03696e-15	-1.44382	0.177698	4.99721	0.654354	0.0151197	0.0085627	0.00773411	0.0085627
XM_761166.1	5.61077e-16	2.54598e-15	-1.99086	0.245862	4.00407	0.746541	0.0273507	-0.00818906	0.0179853	0.0179853
XM_760226.1	5.81705e-16	2.63652e-15	-1.03642	0.128063	5.28881	0.138053	0.00614591	-0.000491336	0.00615417	0.00615417
XM_759092.1	7.47889e-16	3.38582e-15	-0.831971	0.103191	5.81061	0.188976	0.00344445	0.00113752	0.00454185	0.00454185
XM_759246.1	7.58303e-16	3.429e-15	-0.719723	0.0892874	6.24667	0.192538	0.00221414	0.000441843	0.00376504	0.00376504
XM_759094.1	8.8136e-16	3.97628e-15	-1.13851	0.141564	5.0323	0.179106	0.00750825	-0.0041692	0.00752207	0.00752207
XM_759792.1	9.19062e-16	4.13684e-15	-0.887489	0.110423	5.60413	0.102077	0.0040897	0.00129231	0.00505515	0.00505515
XM_760718.1	1.01076e-15	4.53396e-15	-0.973665	0.121321	5.40249	0.124654	0.00536169	0.000249029	0.00567736	0.00567736
XM_760401.1	1.25235e-15	5.60479e-15	-0.829876	0.103745	6.14243	0.329772	0.00286207	0.00521019	0.00391343	0.00521019
XM_757598.1	1.42188e-15	6.34176e-15	-3.54433	0.443955	2.30995	1.84028	0.0583402	0.0691782	0.0894817	0.0894817
XM_759775.1	1.54569e-15	6.87052e-15	-1.12142	0.140648	5.13767	0.227342	0.00791769	-0.00106805	0.00691871	0.00691871
XM_757821.1	1.55057e-15	6.88437e-15	-1.18544	0.148684	5.02218	0.516565	0.00899789	0.0032061	0.0075824	0.0075824
XM_760582.1	1.63285e-15	7.23329e-15	-1.21608	0.15265	4.89339	0.380034	0.00906483	0.0032042	0.00841171	0.00841171
XM_758487.1	1.65501e-15	7.3232e-15	-0.857971	0.10772	5.60762	0.179468	0.0036568	0.00103427	0.00504598	0.00504598
XM_761257.1	1.969e-15	8.68311e-15	-1.08976	0.137193	5.12489	0.21728	0.0071272	-0.00515202	0.00698925	0.00698925
XM_759479.1	2.47165e-15	1.08266e-14	-3.44302	0.434998	4.78763	3.77018	0.132737	-0.0978802	0.00918022	0.00918022
XM_757879.1	2.93875e-15	1.28296e-14	-1.12544	0.142578	5.02397	0.178508	0.00767469	-0.000359407	0.0075717	0.0075717
XM_760703.1	3.41089e-15	1.48412e-14	-1.18709	0.150745	5.00749	0.625567	0.00937179	-0.00433808	0.00767115	0.00767115
XM_758919.1	4.20129e-15	1.82398e-14	-1.06137	0.135228	5.56308	0.652521	0.00562161	0.00809337	0.00516561	0.00809337
XM_760923.1	4.38391e-15	1.90115e-14	-0.734393	0.0936315	6.07884	0.0695701	0.0025621	-0.00051934	0.00401305	0.00401305
XM_758533.1	4.49566e-15	1.94746e-14	-0.755642	0.0963795	5.973	0.107718	0.0027663	0.000329985	0.00420046	0.00420046
XM_759529.1	4.53901e-15	1.96406e-14	-2.69083	0.343259	4.86926	6.24465	0.0797898	-0.0778407	0.00858007	0.00858007
XM_757839.1	5.4621e-15	2.35568e-14	-1.26733	0.16215	4.83506	0.294581	0.0108936	0.0033045	0.00882575	0.00882575
XM_758107.1	6.30565e-15	2.71053e-14	-1.51677	0.194516	4.92455	1.89171	0.0201768	0.0037302	0.00820042	0.00820042
XM_757833.1	7.15264e-15	3.06452e-14	-1.42579	0.183222	4.65163	0.467347	0.0148938	0.00584013	0.010284	0.010284
XM_760750.1	7.90483e-15	3.3794e-14	-0.800255	0.103005	6.55612	0.211438	0.00192141	0.0060361	0.00345126	0.0060361
XM_758437.1	7.92834e-15	3.38576e-14	-1.094	0.140821	5.19049	0.673594	0.00823667	-0.00629383	0.00663634	0.00663634
XM_761569.1	7.97977e-15	3.40401e-14	-1.43016	0.184112	4.54265	0.332123	0.0141628	-0.00550743	0.0112601	0.0112601
XM_759514.1	8.43801e-15	3.59556e-14	-0.593985	0.0765363	7.07251	0.398954	0.00101238	0.00111936	0.00338098	0.00338098
XM_759320.1	8.77891e-15	3.73676e-14	-1.11178	0.143348	5.12429	0.514573	0.0084189	-0.00402192	0.00699256	0.00699256
XM_761010.1	9.40059e-15	3.98838e-14	-0.833141	0.107542	5.69384	0.0974327	0.00384774	-0.0025121	0.00482625	0.00482625
XM_760864.1	9.45039e-15	4.00517e-14	-0.630723	0.0814211	6.55383	0.0700443	0.00151928	0.00299708	0.00345276	0.00345276
XM_759027.1	9.57939e-15	4.05545e-14	-0.655342	0.0846179	6.37981	0.0857186	0.00176569	-0.00134403	0.00360445	0.00360445
XM_761381.1	9.87535e-15	4.17172e-14	-1.47615	0.190697	4.47442	0.277255	0.0153553	-0.0132057	0.0119186	0.0119186
XM_759437.1	1.08461e-14	4.57685e-14	-0.691382	0.0894539	6.24122	0.0692585	0.00222917	0.000620421	0.00377234	0.00377234
XM_760193.1	1.14701e-14	4.83496e-14	-1.13336	0.146774	4.98935	0.185839	0.00837419	-0.000183551	0.00778276	0.00778276
XM_760412.1	1.18577e-14	4.98761e-14	-0.705638	0.0914327	6.22443	0.125575	0.00233612	0.00393384	0.00379516	0.00393384
XM_759531.1	1.53743e-14	6.43912e-14	-2.27725	0.296348	3.99996	0.74561	0.0478134	-0.0452819	0.0180531	0.0180531
XM_758827.1	1.65165e-14	6.89538e-14	-0.70048	0.0912655	6.05442	0.147282	0.0021932	0.00148648	0.00405384	0.00405384
XM_758518.1	1.71354e-14	7.14613e-14	-0.942975	0.122936	5.31349	0.209258	0.00529196	-0.00327264	0.00604292	0.00604292
XM_760292.1	1.75242e-14	7.30049e-14	-1.23847	0.16152	4.87198	0.378564	0.0110057	-0.00065534	0.0085609	0.0085609
XM_760462.1	1.98421e-14	8.22238e-14	-1.10928	0.144973	5.09503	0.32136	0.00860572	-0.000319132	0.00715708	0.00715708
XM_761085.1	2.03176e-14	8.41055e-14	-0.8248	0.107837	5.88792	0.464231	0.0043504	-0.00417745	0.00437115	0.00437115
XM_759765.1	2.11797e-14	8.73971e-14	-0.952328	0.124597	5.40865	0.320273	0.00598899	0.0028538	0.00565436	0.00565436
XM_760204.1	2.40829e-14	9.87526e-14	-0.883444	0.115836	5.6069	0.284633	0.00501555	0.00362318	0.00504787	0.00504787
XM_761411.1	2.43721e-14	9.98339e-14	-1.85093	0.242739	4.14417	0.468591	0.0231396	0.0210522	0.0158483	0.0210522
XM_760925.1	2.72996e-14	1.11709e-13	-0.570098	0.0749092	7.37935	0.0601882	0.000654343	0.00340777	0.0035542	0.0035542
XM_757740.1	3.26653e-14	1.33247e-13	-1.41305	0.186239	4.52929	0.287604	0.0146281	-0.00500053	0.0113856	0.0113856
XM_759530.1	3.2821e-14	1.33743e-13	-1.50227	0.198014	4.35769	0.298421	0.0162515	0.00749603	0.0131557	0.0131557
XM_758335.1	3.37287e-14	1.37156e-13	-1.24096	0.163648	4.79272	0.381648	0.010944	0.000240124	0.00914138	0.00914138
XM_758236.1	3.45409e-14	1.40314e-13	-0.835291	0.110196	6.47324	3.03391	0.00559323	-0.00316735	0.00351411	0.00351411
XM_760866.1	3.47652e-14	1.41078e-13	-1.08373	0.142987	5.57335	0.318284	0.00404508	0.0112889	0.00513748	0.0112889
XM_761459.1	3.69287e-14	1.49703e-13	-0.77385	0.102207	5.82945	0.312591	0.00333588	-0.00101568	0.00449888	0.00449888
XM_758758.1	4.00623e-14	1.61903e-13	-1.31492	0.173914	5.12311	1.80026	0.0156853	0.00430877	0.00699914	0.00699914
XM_758781.1	4.53659e-14	1.82583e-13	-0.609456	0.0807804	6.74221	0.598286	0.00152213	0.0022606	0.00337197	0.00337197
XM_759808.1	4.68158e-14	1.88225e-13	-1.00466	0.133235	5.19407	0.531525	0.00669599	-0.0033906	0.00661776	0.00661776
XM_760418.1	4.75347e-14	1.90919e-13	-0.583052	0.0773431	6.82496	0.0648183	0.00112907	0.00224494	0.0033574	0.0033574
XM_758621.1	5.74474e-14	2.30024e-13	-1.18847	0.158172	5.29662	0.225514	0.00646433	0.0122994	0.0061185	0.0122994
XM_757939.1	5.96428e-14	2.38571e-13	-0.649701	0.0865245	6.49159	0.337571	0.00211612	0.000954438	0.00349874	0.00349874
XM_761179.1	6.5485e-14	2.61406e-13	-0.890284	0.118758	5.44331	0.196363	0.00504655	-0.00425952	0.00553106	0.00553106
XM_761478.1	6.78176e-14	2.70441e-13	-0.808566	0.107924	6.79324	0.160609	0.00133947	0.00739615	0.00336165	0.00739615
XM_759409.1	7.40167e-14	2.94862e-13	-1.00793	0.13474	5.22506	0.143469	0.00637157	0.00724453	0.00646001	0.00724453
XM_761175.1	7.44252e-14	2.96188e-13	-0.627222	0.0838552	6.51932	0.368546	0.0017967	0.000418632	0.00347707	0.00347707
XM_757729.1	8.03013e-14	3.18925e-13	-0.830022	0.111117	5.58039	0.0964839	0.0041418	-0.00156473	0.00511837	0.00511837
XM_758141.1	8.401e-14	3.33316e-13	-0.778208	0.104263	5.79533	0.408667	0.00357579	-7.03101e-05	0.00457732	0.00457732
XM_761094.1	8.95885e-14	3.54731e-13	-0.850694	0.114104	5.63826	0.315047	0.00479817	0.000454273	0.00496666	0.00496666
XM_758565.1	9.01605e-14	3.56635e-13	-1.72701	0.231671	4.3265	0.428626	0.019816	0.0204376	0.0135121	0.0204376
XM_761556.1	9.71389e-14	3.83464e-13	-1.05978	0.142352	5.2507	0.699297	0.00886421	-0.0049568	0.00633392	0.00633392
XM_758563.1	1.21998e-13	4.79662e-13	-0.718771	0.0969401	5.99694	0.388621	0.00289237	0.0016336	0.00415566	0.00415566
XM_760518.1	1.22283e-13	4.80299e-13	-0.590364	0.0796252	6.67346	0.202461	0.00136245	-0.00086319	0.00339268	0.00339268
XM_759102.1	1.23175e-13	4.83321e-13	-0.753625	0.101658	5.85258	0.0869979	0.00330345	0.0018546	0.00444734	0.00444734
XM_761245.1	1.32796e-13	5.2003e-13	-0.979702	0.132332	5.18939	0.232249	0.00649184	-0.00508969	0.00664204	0.00664204
XM_761035.1	2.06198e-13	8.02655e-13	-2.86166	0.389622	4.76786	8.21382	0.104521	-0.0756119	0.00933261	0.00933261
XM_758509.1	2.27789e-13	8.85821e-13	-1.0449	0.142524	5.44656	0.50341	0.0059549	0.00927989	0.00551998	0.00927989
XM_758602.1	2.38434e-13	9.26296e-13	-0.953771	0.130203	5.24495	0.456721	0.00635276	-0.00247195	0.00636184	0.00636184
XM_759114.1	2.58221e-13	1.00217e-12	-1.15958	0.15853	5.14046	1.3868	0.0119453	-0.0068049	0.00690344	0.00690344
XM_760903.1	2.77654e-13	1.07653e-12	-0.961504	0.131626	5.27787	0.201421	0.00678925	-2.92059e-05	0.00620482	0.00620482
XM_759949.1	3.33897e-13	1.28695e-12	-0.838219	0.11514	5.60067	0.311244	0.00487873	-0.000302905	0.00506427	0.00506427
XM_759668.1	3.53073e-13	1.35952e-12	-1.11341	0.153101	4.90179	0.166088	0.00922577	-0.00203681	0.00835411	0.00835411
XM_759856.1	3.80966e-13	1.46405e-12	-1.05342	0.145056	5.41202	0.332544	0.00621431	0.00956672	0.00564196	0.00956672
XM_761493.1	4.96555e-13	1.89708e-12	-0.747555	0.10345	5.80062	0.0741248	0.00346146	0.0016744	0.00456498	0.00456498
XM_758916.1	5.31682e-13	2.0293e-12	-1.03997	0.144102	6.00052	0.805047	0.00395435	0.0116196	0.00414907	0.0116196
XM_761349.1	5.36446e-13	2.04549e-12	-2.87715	0.398733	3.3386	1.34127	0.0855565	-0.0265483	0.0336846	0.0336846
XM_760772.1	5.53675e-13	2.10913e-12	-0.77218	0.107077	5.78078	0.100138	0.00321602	0.00538313	0.00461166	0.00538313
XM_758322.1	5.66576e-13	2.15618e-12	-0.695592	0.0964988	5.92335	0.0705853	0.00268611	3.40686e-05	0.00429791	0.00429791
XM_760675.1	6.90188e-13	2.61391e-12	-0.73362	0.102156	5.88245	0.264927	0.00344414	-0.000833001	0.00438276	0.00438276
XM_760407.1	7.38693e-13	2.7949e-12	-0.959524	0.133786	5.22025	0.534071	0.00693993	-0.00484357	0.00648412	0.00648412
XM_759192.1	7.8431e-13	2.96177e-12	-1.28739	0.179706	4.68005	0.636173	0.014178	-0.00599803	0.0100427	0.0100427
XM_759934.1	9.12478e-13	3.42924e-12	-0.653233	0.0914495	6.35451	0.484205	0.00264004	0.00255714	0.00363222	0.00363222
XM_759456.1	9.16911e-13	3.44259e-12	-1.4021	0.196306	4.35892	0.25063	0.0157601	-0.00859685	0.0131419	0.0131419
XM_759591.1	9.82989e-13	3.68715e-12	-1.79778	0.252041	4.52195	2.54613	0.0361885	-0.0112626	0.0114551	0.0114551
XM_758495.1	9.96134e-13	3.73288e-12	-0.677782	0.0950467	5.98041	0.07676	0.00258898	0.00317104	0.00418643	0.00418643
XM_759609.1	9.98026e-13	3.73639e-12	-1.09527	0.153597	5.51152	0.224274	0.0040488	0.0136453	0.0053134	0.0136453
XM_760552.1	1.05027e-12	3.92824e-12	-1.16743	0.163878	4.9634	0.863587	0.0121956	0.00254334	0.00794648	0.00794648
XM_759962.1	1.08245e-12	4.04472e-12	-0.64177	0.0901413	6.15708	0.120998	0.0022026	-0.00124449	0.0038915	0.0038915
XM_759019.1	1.12891e-12	4.21431e-12	-0.584089	0.0821065	6.53135	0.0508808	0.00158785	0.00143838	0.00346826	0.00346826
XM_759683.1	1.16822e-12	4.35692e-12	-2.00518	0.282059	4.3233	2.12971	0.0461186	-0.0406174	0.0135494	0.0135494
XM_758486.1	1.19704e-12	4.45592e-12	-1.14615	0.1613	4.7871	0.182494	0.0103291	-0.00415963	0.00918426	0.00918426
XM_759457.1	1.23428e-12	4.59015e-12	-0.602113	0.084787	6.39603	0.0592112	0.00180426	0.000856692	0.00358737	0.00358737
XM_760422.1	1.32329e-12	4.90721e-12	-1.8255	0.257408	3.82093	0.518056	0.0283657	0.0154882	0.0213283	0.0213283
XM_758679.1	1.35216e-12	5.00006e-12	-1.00028	0.141105	5.58791	0.146812	0.00406924	0.0108638	0.00509819	0.0108638
XM_760168.1	1.36135e-12	5.0293e-12	-1.41089	0.199056	4.34615	0.255259	0.0164311	-0.00904295	0.0132862	0.0132862
XM_760381.1	1.40534e-12	5.18692e-12	-1.37243	0.193749	4.88984	0.387161	0.0106734	0.0174806	0.00843626	0.0174806
XM_761643.1	1.46638e-12	5.4071e-12	-1.51641	0.214253	4.31414	0.722688	0.0207717	-0.00143224	0.0136567	0.0136567
XM_757613.1	1.53113e-12	5.64054e-12	-3.37096	0.476688	2.22025	1.69406	0.0730871	-0.00879214	0.0973363	0.0973363
XM_758925.1	1.57445e-12	5.79467e-12	-0.976568	0.138172	8.41398	0.128757	0.000235162	0.0140835	0.00572252	0.0140835
XM_759874.1	1.77753e-12	6.52371e-12	-0.535957	0.0760124	7.10229	0.0506319	0.000942767	0.00142434	0.00339065	0.00339065
XM_760604.1	2.05318e-12	7.5213e-12	-0.880074	0.125174	5.45344	0.690542	0.00625453	0.00442981	0.00549679	0.00549679
XM_757980.1	2.24442e-12	8.21417e-12	-1.11786	0.159275	4.78256	0.207243	0.0098074	-0.00329317	0.00921905	0.00921905
XM_759082.1	2.35684e-12	8.6095e-12	-0.69561	0.099209	5.90701	0.405412	0.00305053	0.00430046	0.00433129	0.00433129
XM_758567.1	2.44283e-12	8.89873e-12	-1.20439	0.171896	4.79756	0.761714	0.0130564	-0.00408641	0.00910473	0.00910473
XM_759978.1	2.45726e-12	8.94296e-12	-1.24708	0.178008	4.52236	0.210067	0.0123139	0.0111197	0.0114513	0.0114513
XM_758560.1	3.01198e-12	1.09212e-11	-2.64096	0.378515	3.90471	2.21501	0.0877382	-0.0709424	0.0197172	0.0197172
XM_760310.1	3.26356e-12	1.18116e-11	-1.34934	0.193707	4.44245	0.284574	0.0158988	-0.000729514	0.0122429	0.0122429
XM_761549.1	3.35935e-12	1.2147e-11	-0.944207	0.135627	5.23525	0.193798	0.00738651	-0.000465011	0.00640943	0.00640943
XM_758691.1	3.55508e-12	1.28311e-11	-1.35721	0.195174	4.8921	0.435506	0.0110552	0.0175146	0.00842066	0.0175146
XM_758517.1	4.04497e-12	1.45723e-11	-1.47023	0.211983	4.95877	3.35291	0.0257265	-0.0236298	0.00797616	0.00797616
XM_760595.1	4.24567e-12	1.52673e-11	-0.812735	0.117299	5.61362	0.391229	0.00528898	0.00114323	0.00503029	0.00503029
XM_761593.1	4.27977e-12	1.53758e-11	-1.26882	0.183153	5.30374	0.365971	0.00650439	0.0186545	0.00608635	0.0186545
XM_760470.1	4.47172e-12	1.60506e-11	-0.880941	0.127278	5.88293	0.115168	0.00321176	0.00893794	0.00438173	0.00893794
XM_759193.1	4.85674e-12	1.74007e-11	-1.01025	0.146208	5.58066	0.401702	0.00479423	0.0112384	0.00511766	0.0112384
XM_759686.1	6.72259e-12	2.3976e-11	-1.76159	0.256663	4.24795	1.83257	0.0349436	-0.0206577	0.0144632	0.0144632
XM_761250.1	6.81762e-12	2.42928e-11	-0.778447	0.113453	6.16607	0.132439	0.00240644	0.00724718	0.00387821	0.00724718
XM_761063.1	7.16095e-12	2.54467e-11	-1.38622	0.202237	4.38293	0.296647	0.0177994	-0.00503486	0.0128755	0.0128755
XM_761146.1	7.87755e-12	2.79425e-11	-0.931663	0.136193	5.27238	0.736944	0.00745921	0.0064522	0.00623048	0.0064522
XM_760306.1	8.00453e-12	2.83415e-11	-1.01174	0.147948	4.90693	0.143597	0.00809737	0.008146	0.00831908	0.00831908
XM_758577.1	8.01833e-12	2.83647e-11	-0.815848	0.119307	5.42053	0.235641	0.00506464	0.00409515	0.005611	0.005611
XM_760544.1	8.34126e-12	2.94539e-11	-0.543821	0.0795926	6.66836	0.140542	0.0013567	-0.000638677	0.00339453	0.00339453
XM_758713.1	8.68877e-12	3.06258e-11	-0.945992	0.138572	5.04036	0.120777	0.00692736	0.0026963	0.00747434	0.00747434
XM_759933.1	8.81486e-12	3.10422e-11	-0.590333	0.0865002	6.29912	0.204558	0.00191409	0.00250949	0.00369762	0.00369762
XM_758973.1	9.05457e-12	3.18578e-11	-0.774491	0.113549	5.52718	0.0756527	0.00440274	-0.00368389	0.00526724	0.00526724
XM_759779.1	9.24378e-12	3.24943e-11	-1.74458	0.255886	4.39762	0.42278	0.0156901	0.0334181	0.0127159	0.0334181
XM_760898.1	9.322e-12	3.27399e-11	-1.4714	0.215855	4.67338	1.88076	0.0248461	-0.0113579	0.0100989	0.0100989
XM_757926.1	1.00592e-11	3.52974e-11	-2.65543	0.39018	3.99074	1.59222	0.0959736	-0.0412914	0.0182066	0.0182066
XM_758481.1	1.01683e-11	3.56484e-11	-0.841238	0.123637	5.34763	0.528194	0.00556869	-0.000449933	0.00589589	0.00589589
XM_759231.1	1.02025e-11	3.57362e-11	-0.727748	0.106965	5.64293	0.13524	0.00362639	0.00287449	0.00495472	0.00495472
XM_759941.1	1.11133e-11	3.88223e-11	-2.08299	0.306714	3.90273	1.87117	0.0508015	-0.0169548	0.0197538	0.0197538
XM_761099.1	1.12075e-11	3.91164e-11	-1.41098	0.2078	4.31206	0.420339	0.0187046	-0.0122794	0.0136811	0.0136811
XM_759566.1	1.22385e-11	4.2601e-11	-0.643032	0.0948793	6.43891	0.169182	0.00169016	0.00506139	0.00354501	0.00506139
XM_760150.1	1.2645e-11	4.39769e-11	-0.642574	0.0948779	6.09911	0.51187	0.00277105	0.00137573	0.00398031	0.00398031
XM_759795.1	1.3213e-11	4.58301e-11	-0.861505	0.127323	5.54261	0.108951	0.00419031	0.00796809	0.00522289	0.00796809
XM_760396.1	1.34985e-11	4.67788e-11	-1.68936	0.249787	4.3565	0.413477	0.0189079	0.0278873	0.0131691	0.0278873
XM_757908.1	1.47796e-11	5.10377e-11	-2.62391	0.388725	2.75433	4.29391	0.0545471	-0.0123935	0.0587832	0.0587832
XM_761330.1	1.48332e-11	5.11777e-11	-1.11368	0.165002	5.50829	0.17802	0.00497039	0.0154487	0.00532308	0.0154487
XM_757820.1	1.792e-11	6.16649e-11	-0.965997	0.143706	5.039	0.273924	0.00800616	-0.0022989	0.00748238	0.00748238
XM_758724.1	1.86978e-11	6.4285e-11	-0.523571	0.0779606	6.78648	0.334327	0.00119562	0.000479507	0.00336277	0.00336277
XM_760780.1	2.31885e-11	7.94456e-11	-1.87012	0.279775	3.88088	0.581676	0.0385434	-0.0240671	0.0201619	0.0201619
XM_761450.1	2.54709e-11	8.70367e-11	-0.919371	0.137824	5.37056	0.188153	0.00502263	0.0092239	0.00580175	0.0092239
XM_761600.1	2.56227e-11	8.74792e-11	-2.70551	0.405638	3.29648	1.03718	0.0883425	-0.073492	0.0350644	0.0350644
XM_761123.1	2.7898e-11	9.48338e-11	-0.788754	0.11848	5.45724	0.085123	0.00504406	0.00354438	0.00548412	0.00548412
XM_760394.1	2.83844e-11	9.64037e-11	-0.508448	0.0764041	6.97083	0.035853	0.00101911	0.000339437	0.00335908	0.00335908
XM_761431.1	2.93563e-11	9.96181e-11	-2.03057	0.30536	3.65625	1.15365	0.0450221	-0.0416025	0.0249112	0.0249112
XM_758354.1	3.79941e-11	1.28596e-10	-0.735204	0.111198	5.60605	0.206715	0.00422357	0.00216693	0.0050501	0.0050501
XM_758872.1	3.82852e-11	1.29469e-10	-0.7896	0.119445	5.50548	0.215206	0.0053688	0.00259562	0.00533155	0.00533155
XM_760476.1	4.16373e-11	1.40683e-10	-0.683689	0.103619	5.71345	0.128639	0.00327549	0.00396648	0.00477712	0.00477712
XM_759233.1	4.37103e-11	1.47433e-10	-0.823984	0.125018	7.23002	0.33592	0.000776738	0.0109454	0.00344925	0.0109454
XM_760014.1	4.39706e-11	1.48056e-10	-1.2871	0.19531	4.85585	1.62061	0.0199342	-0.0123835	0.00867547	0.00867547
XM_759834.1	4.60073e-11	1.54781e-10	-0.517853	0.0786614	6.84889	0.128338	0.00128543	0.0021425	0.00335528	0.00335528
XM_759840.1	4.98926e-11	1.67564e-10	-1.00676	0.153207	5.37807	0.557123	0.00748797	0.0101163	0.00577177	0.0101163
XM_758830.1	5.02325e-11	1.68561e-10	-0.493463	0.0751057	7.47559	0.0696282	0.00058682	0.00284102	0.00364383	0.00364383
XM_758400.1	5.31767e-11	1.78135e-10	-0.915594	0.139535	5.17735	0.379024	0.0078973	-0.00616434	0.00670519	0.00670519
XM_758580.1	5.44524e-11	1.82097e-10	-1.1367	0.173324	4.58381	0.196277	0.0116488	-0.00673917	0.0108822	0.0108822
XM_758393.1	5.67957e-11	1.89771e-10	-0.714254	0.109014	6.18237	0.135769	0.00264316	0.0062699	0.00385445	0.0062699
XM_759349.1	7.31783e-11	2.43472e-10	-0.699226	0.107342	5.88085	0.35529	0.00308433	0.00555743	0.00438615	0.00555743
XM_760160.1	7.81719e-11	2.59645e-10	-1.41485	0.217533	4.18274	0.549439	0.0201751	-0.000313666	0.0153153	0.0153153
XM_761604.1	9.05178e-11	3.00142e-10	-0.792466	0.122257	5.31603	0.163155	0.00517832	-0.00389853	0.00603167	0.00603167
XM_759509.1	9.2878e-11	3.07707e-10	-0.79356	0.122499	5.48956	0.370999	0.00587413	0.000461935	0.00538032	0.00538032
XM_757772.1	9.36299e-11	3.09936e-10	-1.14732	0.177141	4.66799	0.669421	0.0133897	0.00316815	0.0101445	0.0101445
XM_757584.1	9.71008e-11	3.20883e-10	-3.40138	0.525603	2.14005	1.68623	0.102278	0.0720243	0.104916	0.104916
XM_758528.1	1.00014e-10	3.30231e-10	-0.485193	0.0750268	7.22735	0.0358609	0.000774027	0.00108443	0.00344774	0.00344774
XM_757992.1	1.1377e-10	3.74705e-10	-1.16783	0.181131	5.35519	0.497026	0.00574176	0.0188646	0.00586442	0.0188646
XM_758056.1	1.22862e-10	4.03969e-10	-1.29742	0.201595	4.46031	0.631655	0.01842	-0.00703279	0.0120605	0.0120605
XM_760202.1	1.27685e-10	4.18422e-10	-0.794917	0.123628	5.48117	0.300565	0.00472911	0.00673384	0.00540663	0.00673384
XM_758617.1	1.35559e-10	4.43113e-10	-0.631344	0.0983279	5.91042	0.135017	0.002927	-0.00113429	0.00432427	0.00432427
XM_761052.1	1.46724e-10	4.78409e-10	-0.669561	0.104476	5.70148	0.09026	0.00337937	0.00326637	0.00480708	0.00480708
XM_760928.1	1.4744e-10	4.80345e-10	-2.03799	0.318039	4.40838	2.31904	0.0353193	0.0405421	0.0126003	0.0405421
XM_761527.1	1.51212e-10	4.92225e-10	-1.11205	0.173646	4.69162	0.330618	0.0126686	-0.00195242	0.0099461	0.0099461
XM_759539.1	1.61113e-10	5.23584e-10	-0.829798	0.129768	5.31298	0.546966	0.00658466	-0.00540951	0.00604517	0.00604517
XM_760497.1	1.90119e-10	6.17335e-10	-1.72974	0.271583	3.98941	1.1385	0.0370892	0.0143477	0.0182289	0.0182289
XM_761028.1	1.91844e-10	6.22422e-10	-0.935929	0.14698	5.06438	0.285696	0.00886886	0.00278008	0.00733348	0.00733348
XM_761595.1	1.98825e-10	6.42937e-10	-0.486918	0.0765325	7.04557	0.107766	0.00101941	-0.000179179	0.0033735	0.0033735
XM_759378.1	2.18009e-10	7.03812e-10	-1.76707	0.278363	3.74293	0.597734	0.0351612	-0.0182469	0.022953	0.022953
XM_759088.1	2.25692e-10	7.28015e-10	-1.16231	0.183251	4.49918	0.189575	0.0135112	0.00368487	0.0116745	0.0116745
XM_761102.1	2.42245e-10	7.79485e-10	-0.476438	0.0752448	7.13405	0.0307571	0.000843715	0.000570938	0.00340262	0.00340262
XM_759706.1	2.44371e-10	7.85679e-10	-0.916824	0.144827	5.38646	1.6265	0.00999231	-0.00678301	0.00573875	0.00573875
XM_757932.1	2.61217e-10	8.38464e-10	-2.40384	0.380342	4.12612	3.45806	0.0923894	-0.0827458	0.0161054	0.0161054
XM_759496.1	2.75618e-10	8.83964e-10	-0.651744	0.103256	5.98145	0.0697122	0.00298295	0.00501345	0.00418448	0.00501345
XM_759281.1	2.79353e-10	8.9521e-10	-0.7188	0.113918	5.70164	0.378109	0.00492623	9.01604e-05	0.00480668	0.00480668
XM_758366.1	2.89676e-10	9.26774e-10	-0.945597	0.149995	4.93081	0.215674	0.00871505	-0.00512885	0.00815875	0.00815875
XM_760284.1	3.02564e-10	9.67216e-10	-1.89568	0.301023	3.82151	0.88744	0.0353653	0.0325956	0.0213168	0.0325956
XM_759396.1	3.52159e-10	1.1221e-09	-1.44412	0.23018	4.19198	0.806222	0.0245462	-0.0157775	0.0151909	0.0151909
XM_760968.1	3.61875e-10	1.15118e-09	-2.19884	0.350712	4.39205	19	0.0794731	-0.0347868	0.0127761	0.0127761
XM_758220.1	3.65156e-10	1.16067e-09	-0.815587	0.130114	5.16322	0.200797	0.00591706	0.00259181	0.00678024	0.00678024
XM_761256.1	3.706e-10	1.17702e-09	-0.717458	0.114501	5.57326	0.314588	0.0042407	0.00559222	0.00513771	0.00559222
XM_759242.1	3.7203e-10	1.18061e-09	-0.823736	0.131475	5.27251	0.453656	0.0067344	-0.00138901	0.00622991	0.00622991
XM_761319.1	3.92486e-10	1.2425e-09	-1.10318	0.176312	4.59801	0.261774	0.0125602	0.00336879	0.0107543	0.0107543
XM_758718.1	4.63807e-10	1.46473e-09	-1.15887	0.185988	4.55458	0.189644	0.0147944	-0.0017017	0.0111493	0.0111493
XM_759190.1	4.96564e-10	1.56314e-09	-0.580946	0.0933968	6.10775	0.051601	0.00257557	0.000164118	0.00396665	0.00396665
XM_758092.1	5.26189e-10	1.65374e-09	-1.1129	0.17918	5.86678	2.02504	0.00566623	0.0184128	0.00441636	0.0184128
XM_757768.1	5.44035e-10	1.70708e-09	-0.767354	0.12365	5.48515	0.210997	0.00475323	0.00671379	0.00539411	0.00671379
XM_758985.1	5.54368e-10	1.73811e-09	-0.976426	0.157415	4.94107	0.485645	0.0104934	-0.00454302	0.00809113	0.00809113
XM_759188.1	5.57021e-10	1.74503e-09	-0.470562	0.075871	6.87962	0.0361226	0.000963359	-0.000178429	0.00335394	0.00335394
XM_759572.1	5.63276e-10	1.76322e-09	-0.603264	0.0972947	5.94648	0.114137	0.00284793	-0.000623425	0.00425175	0.00425175
XM_759183.1	6.7678e-10	2.11514e-09	-0.486409	0.0788163	7.00425	1.25538	0.00129462	0.00181144	0.00336439	0.00336439
XM_759915.1	7.02061e-10	2.19065e-09	-1.09014	0.17681	4.54912	0.152787	0.0122464	-0.00599216	0.0111999	0.0111999
XM_759413.1	7.44419e-10	2.31913e-09	-0.768332	0.124803	5.321	0.118237	0.00567201	-0.00244336	0.00600987	0.00600987
XM_758409.1	7.89211e-10	2.45476e-09	-0.640462	0.10419	5.79858	0.221945	0.00357187	0.00335204	0.00456973	0.00456973
XM_758521.1	8.71879e-10	2.7076e-09	-0.747952	0.12199	5.57841	0.575464	0.0042361	0.00692506	0.00512375	0.00692506
XM_760110.1	9.04418e-10	2.80642e-09	-2.87679	0.469647	3.04657	1.36019	0.120925	-0.108591	0.0445015	0.0445015
XM_759670.1	9.84748e-10	3.05085e-09	-0.559857	0.0916017	6.61807	0.0434866	0.00135195	0.0049412	0.00341577	0.0049412
XM_758799.1	9.98063e-10	3.08965e-09	-0.555262	0.0908818	6.10788	0.0615428	0.00222817	0.0038894	0.00396646	0.00396646
XM_759152.1	1.0476e-09	3.23534e-09	-0.812809	0.133204	5.23084	0.296491	0.00687626	-0.00105759	0.00643123	0.00643123
XM_758606.1	1.11673e-09	3.44612e-09	-1.01928	0.167321	5.06831	1.13081	0.0136867	0.000621737	0.00731062	0.00731062
XM_759818.1	1.1524e-09	3.55338e-09	-2.30935	0.379408	3.30678	1.11861	0.0732411	-0.0645911	0.0347217	0.0347217
XM_757865.1	1.15832e-09	3.56884e-09	-0.479921	0.0788577	6.64715	0.204333	0.00126119	0.000724654	0.00340271	0.00340271
XM_758036.1	1.16137e-09	3.57541e-09	-0.749155	0.123105	5.51399	0.251383	0.00513472	0.00623144	0.00530603	0.00623144
XM_759066.1	1.26809e-09	3.89173e-09	-0.914527	0.150629	5.86134	0.254974	0.00349617	0.0135206	0.00442817	0.0135206
XM_759414.1	1.30746e-09	4.00605e-09	-0.610041	0.100559	5.83372	0.0574747	0.00309488	0.000217691	0.00448926	0.00448926
XM_761387.1	1.30682e-09	4.00605e-09	-0.684671	0.11286	5.59383	0.0641439	0.00447062	-0.00149888	0.0050824	0.0050824
XM_760891.1	1.32167e-09	4.0435e-09	-2.12296	0.35005	5.0708	10.0611	0.0846053	-0.0603083	0.0072962	0.0072962
XM_761390.1	1.34282e-09	4.10497e-09	-0.526554	0.0868587	6.40857	0.0950627	0.00208376	0.000639539	0.00357456	0.00357456
XM_760696.1	1.45425e-09	4.43871e-09	-0.66548	0.110008	5.92664	0.0976133	0.00269689	0.00637949	0.00429126	0.00637949
XM_761385.1	1.54802e-09	4.71388e-09	-0.456612	0.075607	7.17402	0.222668	0.000867203	0.00189912	0.00342011	0.00342011
XM_759260.1	1.60917e-09	4.89627e-09	-0.891051	0.147696	5.2164	0.246366	0.00689527	0.00946521	0.00650351	0.00946521
XM_758370.1	1.65373e-09	5.02405e-09	-0.67708	0.112311	5.63275	0.117822	0.00447955	0.00300229	0.0049808	0.0049808
XM_761025.1	1.72743e-09	5.23982e-09	-1.38484	0.22998	4.05521	0.416166	0.0225015	0.00981148	0.0171666	0.0171666
XM_759150.1	1.87993e-09	5.69358e-09	-1.43708	0.239201	4.02693	0.505488	0.0252992	-0.0084274	0.0176135	0.0176135
XM_758096.1	1.97607e-09	5.97552e-09	-1.10682	0.184478	4.46203	0.332856	0.0134811	-0.00309709	0.012043	0.012043
XM_758261.1	2.03197e-09	6.13506e-09	-1.48683	0.248002	4.42459	1.85138	0.0337001	-0.0225561	0.0124288	0.0124288
XM_760062.1	2.12672e-09	6.40142e-09	-1.1355	0.189635	5.3433	0.203871	0.00527986	0.0216912	0.00591409	0.0216912
XM_759828.1	2.26396e-09	6.80405e-09	-0.527434	0.0882346	6.40395	0.954012	0.00225977	0.000352904	0.00357924	0.00357924
XM_761064.1	2.30996e-09	6.93698e-09	-1.20801	0.202199	4.38531	0.312932	0.0165895	0.0140738	0.0128495	0.0140738
XM_759510.1	2.41313e-09	7.2357e-09	-0.654389	0.109664	5.89998	0.0630389	0.00326298	0.00575663	0.00434588	0.00575663
XM_759716.1	2.58112e-09	7.72759e-09	-0.448495	0.0752983	7.33536	0.0282487	0.000733304	0.0030549	0.00351907	0.00351907
XM_758569.1	2.72751e-09	8.15338e-09	-0.465685	0.078303	6.83262	0.442462	0.00124191	-0.000736077	0.00335662	0.00335662
XM_759172.1	2.74001e-09	8.18451e-09	-0.916074	0.154054	4.85748	0.171708	0.0087783	0.00902109	0.00866379	0.00902109
XM_760411.1	3.1874e-09	9.49192e-09	-1.77068	0.299019	3.65572	0.502673	0.0421356	0.0137598	0.0249236	0.0249236
XM_760322.1	3.52315e-09	1.04679e-08	-0.851187	0.144143	4.99534	0.110047	0.00783729	0.00583894	0.00774563	0.00774563
XM_761522.1	3.54998e-09	1.05396e-08	-1.70767	0.289244	4.35606	0.90498	0.0245214	0.0382252	0.013174	0.0382252
XM_758200.1	3.77212e-09	1.11653e-08	-1.64466	0.279045	3.79778	0.829457	0.0366018	-0.020107	0.0217976	0.0217976
XM_759822.1	4.26304e-09	1.25898e-08	-0.524766	0.0893423	6.27135	0.0529088	0.00225387	-0.000711534	0.00373267	0.00373267
XM_759057.1	4.32461e-09	1.27524e-08	-0.705751	0.120204	5.39881	0.0668857	0.00514555	-0.00196808	0.00569123	0.00569123
XM_759623.1	4.34449e-09	1.28014e-08	-1.51923	0.258791	3.83743	0.308902	0.029229	0.00133911	0.0210005	0.0210005
XM_759692.1	4.3773e-09	1.28883e-08	-1.22129	0.208082	4.65664	1.48804	0.0222324	0.000729703	0.0102412	0.0102412
XM_760113.1	4.62186e-09	1.3588e-08	-1.23193	0.210218	4.28214	0.437213	0.0191041	-0.00845473	0.0140395	0.0140395
XM_759329.1	5.08493e-09	1.4927e-08	-0.974831	0.166798	4.66143	0.132919	0.0106661	0.00301966	0.0102002	0.0102002
XM_761194.1	5.45074e-09	1.59769e-08	-2.06617	0.354233	3.326	0.624437	0.060019	-0.00792716	0.0340916	0.0340916
XM_760245.1	5.53374e-09	1.6208e-08	-0.872776	0.149697	5.18388	0.675051	0.0101362	0.00271354	0.00667082	0.00667082
XM_759768.1	6.27629e-09	1.83555e-08	-1.48299	0.255282	4.44332	0.726838	0.0196805	0.0291962	0.012234	0.0291962
XM_758801.1	6.51133e-09	1.90286e-08	-1.21808	0.209903	4.39581	0.207503	0.0160995	0.0169449	0.0127354	0.0169449
XM_761204.1	6.77915e-09	1.97965e-08	-1.13472	0.195766	4.49773	0.413701	0.0170546	-0.00359726	0.0116886	0.0116886
XM_757673.1	6.83461e-09	1.99288e-08	-0.601542	0.103805	5.75092	0.127759	0.0033978	0.00237453	0.00468376	0.00468376
XM_759908.1	7.10106e-09	2.06903e-08	-1.28043	0.221202	4.27553	0.617701	0.0225774	-0.0133011	0.0141203	0.0141203
XM_760941.1	7.84671e-09	2.2812e-08	-0.715279	0.123928	5.32191	0.075861	0.00551278	0.0048689	0.00600587	0.00600587
XM_759232.1	8.22917e-09	2.39061e-08	-0.891308	0.154642	6.02816	0.116273	0.0024112	0.0155243	0.00409935	0.0155243
XM_760839.1	8.80405e-09	2.55194e-08	-0.777918	0.135236	5.14559	0.16283	0.00684118	-0.00393735	0.00687545	0.00687545
XM_758524.1	9.384e-09	2.71803e-08	-1.23274	0.214707	4.21024	0.19961	0.0196257	-0.0070838	0.0149487	0.0149487
XM_761439.1	9.70145e-09	2.80583e-08	-2.09025	0.364417	4.10067	4.22112	0.0831231	-0.0637733	0.0164768	0.0164768
XM_759573.1	1.00092e-08	2.88418e-08	-1.13334	0.19777	4.46435	0.473169	0.0173151	-0.0138392	0.0120196	0.0120196
XM_760662.1	1.01691e-08	2.9281e-08	-1.10873	0.193567	4.36979	0.428703	0.0150807	-0.0107132	0.0130205	0.0130205
XM_759991.1	1.02726e-08	2.95357e-08	-1.05038	0.183434	4.55033	0.263503	0.0140475	-0.00861547	0.0111887	0.0111887
XM_758477.1	1.07903e-08	3.10014e-08	-0.54746	0.0957464	6.29665	0.0489256	0.00208763	0.00478789	0.00370068	0.00478789
XM_758081.1	1.10681e-08	3.17063e-08	-1.58827	0.277986	3.66193	0.341772	0.0331797	0.00535465	0.0247776	0.0247776
XM_761220.1	1.22018e-08	3.48522e-08	-0.771952	0.135504	5.15228	0.106623	0.00693193	0.00287141	0.00683915	0.00683915
XM_760283.1	1.227e-08	3.50213e-08	-0.645762	0.113373	5.54501	0.198184	0.00442393	0.00393708	0.00521607	0.00521607
XM_759988.1	1.36742e-08	3.89157e-08	-2.26912	0.399674	3.56472	3.66069	0.092637	-0.0643986	0.0271675	0.0271675
XM_758901.1	1.41776e-08	4.029e-08	-0.642598	0.113308	5.60865	0.26943	0.0045858	0.00113821	0.00504329	0.00504329
XM_759137.1	1.59927e-08	4.52837e-08	-0.442425	0.0782976	6.75114	0.057646	0.00122804	0.00104362	0.00336985	0.00336985
XM_758909.1	1.61837e-08	4.57254e-08	-0.638146	0.112976	5.50445	0.0576498	0.00397537	0.0055973	0.00533467	0.0055973
XM_757661.1	1.63124e-08	4.60557e-08	-0.685481	0.121385	5.33653	0.0670619	0.00510798	-0.00463745	0.00594279	0.00594279
XM_757889.1	1.64219e-08	4.63317e-08	-1.25625	0.222502	5.51808	0.500393	0.00479259	0.0323377	0.00529392	0.0323377
XM_760824.1	1.78987e-08	5.02445e-08	-0.702781	0.124802	5.27431	0.188521	0.00546018	-0.0019166	0.00622146	0.00622146
XM_761097.1	1.83283e-08	5.14138e-08	-0.857854	0.152451	4.86659	0.116763	0.00883202	-0.00752965	0.00859895	0.00859895
XM_759182.1	2.07349e-08	5.79985e-08	-1.23349	0.220039	4.8256	2.74619	0.0274177	0.00325165	0.00889522	0.00889522
XM_759767.1	2.19235e-08	6.11946e-08	-1.08582	0.194031	4.37239	0.18223	0.0152446	-0.00861445	0.0129916	0.0129916
XM_761458.1	2.32479e-08	6.47963e-08	-0.484055	0.0866565	6.23365	0.221906	0.00184944	0.000290857	0.00378256	0.00378256
XM_760769.1	2.59444e-08	7.21579e-08	-0.435004	0.0781425	6.8322	0.154732	0.00122302	5.09418e-05	0.00335666	0.00335666
XM_760573.1	2.6345e-08	7.322e-08	-0.615328	0.110588	5.55135	0.117052	0.00397411	0.00252972	0.00519821	0.00519821
XM_758395.1	2.72793e-08	7.56558e-08	-1.21996	0.219494	4.59985	0.235823	0.0135186	0.0226145	0.0107379	0.0226145
XM_760373.1	2.80778e-08	7.78151e-08	-0.514288	0.0926141	6.10048	0.114684	0.0024549	0.000507408	0.00397813	0.00397813
XM_759618.1	3.02449e-08	8.36248e-08	-0.82477	0.148875	5.58966	0.656366	0.00440613	0.0122167	0.00509351	0.0122167
XM_761382.1	3.13509e-08	8.65188e-08	-1.32559	0.239547	4.02925	0.246468	0.0254607	0.00209224	0.0175763	0.0175763
XM_759402.1	3.15011e-08	8.68721e-08	-0.851017	0.153811	4.85733	0.19755	0.00907843	-0.00317758	0.00866489	0.00866489
XM_761348.1	3.19704e-08	8.81043e-08	-1.24089	0.22438	4.07627	0.282999	0.020917	-0.0103244	0.0168428	0.0168428
XM_760172.1	3.37848e-08	9.29734e-08	-0.473832	0.0858298	6.34747	0.0632508	0.00188488	-0.000856643	0.00364019	0.00364019
XM_759175.1	3.47422e-08	9.5541e-08	-1.29933	0.23557	4.16572	0.2926	0.0206694	0.0209503	0.0155477	0.0209503
XM_758197.1	3.60305e-08	9.88756e-08	-1.03283	0.187471	4.44487	0.2217	0.0141411	-0.000859964	0.012218	0.012218
XM_758975.1	3.62166e-08	9.93167e-08	-1.27907	0.232205	4.22208	0.617836	0.0256453	-0.0226436	0.0147942	0.0147942
XM_759288.1	3.67425e-08	1.00688e-07	-0.784664	0.142515	5.40414	1.23464	0.00956177	0.000616816	0.00567114	0.00567114
XM_759602.1	4.4026e-08	1.20395e-07	-0.780265	0.142543	5.58619	0.233265	0.00441694	0.0108219	0.00510277	0.0108219
XM_758907.1	4.59642e-08	1.2552e-07	-0.653781	0.119603	5.40793	0.0598568	0.00507164	0.000859619	0.00565703	0.00565703
XM_758553.1	4.8076e-08	1.31196e-07	-2.79543	0.512144	2.49891	2.84953	0.121832	-0.11295	0.0748867	0.0748867
XM_757922.1	5.23502e-08	1.42661e-07	-1.95818	0.359752	3.40654	1.0587	0.0654918	-0.028451	0.0315744	0.0315744
XM_760166.1	5.2557e-08	1.43125e-07	-0.80302	0.147548	4.96534	0.110508	0.0083937	0.00777744	0.00793408	0.00793408
XM_761577.1	5.34509e-08	1.45458e-07	-0.517339	0.095109	6.17049	0.038076	0.00216958	0.00461471	0.00387173	0.00461471
XM_757872.1	5.37847e-08	1.46264e-07	-0.888148	0.163313	5.76964	0.136257	0.0035951	0.0164082	0.00463829	0.0164082
XM_761495.1	5.4801e-08	1.48925e-07	-0.585812	0.107785	5.64985	0.163762	0.00377615	-0.00105711	0.00493711	0.00493711
XM_758353.1	5.49115e-08	1.49122e-07	-1.03995	0.191356	4.3312	0.146405	0.014005	-0.00751711	0.0134577	0.0134577
XM_759784.1	5.73194e-08	1.55338e-07	-0.533337	0.0982752	5.91902	0.0400821	0.00293684	0.00370658	0.00430668	0.00430668
XM_759607.1	6.13139e-08	1.65933e-07	-1.84144	0.340067	3.70073	1.46462	0.0628486	0.00372652	0.0238855	0.0238855
XM_759820.1	6.13832e-08	1.66006e-07	-1.12478	0.207727	4.59088	1.2992	0.0212766	0.0110861	0.0108184	0.0110861
XM_761608.1	6.22961e-08	1.68242e-07	-0.630873	0.116567	5.38667	0.0804525	0.00445306	-0.000642221	0.00573792	0.00573792
XM_759362.1	6.32236e-08	1.70512e-07	-0.77422	0.143124	6.11402	0.847503	0.00282069	0.0125427	0.00395687	0.0125427
XM_759743.1	7.04829e-08	1.89698e-07	-1.17036	0.217137	4.71963	0.312921	0.0128506	0.0225109	0.00971603	0.0225109
XM_759206.1	7.22574e-08	1.94207e-07	-0.73692	0.136835	5.13711	0.159782	0.00712103	-0.00370374	0.00692183	0.00692183
XM_759253.1	7.45761e-08	2.00164e-07	-1.35666	0.252177	4.13031	1.04527	0.0316497	0.0028506	0.0160453	0.0160453
XM_761195.1	8.19816e-08	2.18991e-07	-1.01841	0.189907	4.4585	0.197321	0.0149696	-0.00831853	0.0120788	0.0120788
XM_758423.1	8.31338e-08	2.21615e-07	-0.638248	0.119072	6.22839	0.273813	0.00231727	0.00831632	0.00378973	0.00831632
XM_760678.1	8.43573e-08	2.24571e-07	-0.590401	0.1102	7.62704	0.189277	0.000540518	0.00856747	0.00382241	0.00856747
XM_758820.1	8.78016e-08	2.33581e-07	-1.10673	0.206853	4.18981	0.309682	0.0168711	-0.00671533	0.01522	0.01522
XM_759490.1	8.81636e-08	2.34385e-07	-1.10004	0.205632	4.23138	0.16216	0.0170393	-0.0150066	0.0146741	0.0146741
XM_761506.1	9.08831e-08	2.41451e-07	-1.43834	0.269147	4.0486	0.809723	0.0370602	-0.0101358	0.0172698	0.0172698
XM_760594.1	9.18595e-08	2.43714e-07	-0.503805	0.0943079	6.10666	0.0641313	0.00270212	3.09694e-05	0.00396837	0.00396837
XM_760603.1	9.47431e-08	2.51024e-07	-1.5713	0.294442	3.72187	0.855639	0.0416086	0.00320616	0.0234135	0.0234135
XM_758491.1	9.67018e-08	2.56041e-07	-1.5854	0.297292	3.98695	1.90906	0.0480169	-0.00837457	0.0182701	0.0182701
XM_759769.1	1.04021e-07	2.75047e-07	-1.27268	0.239245	3.95445	0.23498	0.0241028	-0.00895173	0.0188259	0.0188259
XM_759564.1	1.12381e-07	2.96752e-07	-0.551039	0.103862	5.78813	0.379414	0.00349629	0.00369695	0.00459424	0.00459424
XM_761165.1	1.17184e-07	3.09227e-07	-0.998052	0.188389	4.56954	0.277542	0.0156058	0.00890698	0.0110119	0.0110119
XM_761306.1	1.30333e-07	3.43462e-07	-0.669906	0.126915	5.24908	0.418679	0.00573882	0.0031886	0.00634175	0.00634175
XM_759981.1	1.59892e-07	4.20227e-07	-0.64959	0.123949	5.99283	0.477009	0.00278539	0.00873711	0.00416325	0.00873711
XM_759268.1	1.63279e-07	4.28264e-07	-0.626338	0.1196	5.78177	0.0565077	0.00350997	0.00721824	0.00460931	0.00721824
XM_761014.1	1.64928e-07	4.32301e-07	-0.974479	0.186145	4.62086	0.573958	0.0154358	-0.00143812	0.0105516	0.0105516
XM_757778.1	1.70537e-07	4.46405e-07	-0.401765	0.0768358	7.04199	0.0225757	0.0010552	0.000230125	0.0033726	0.0033726
XM_759108.1	1.86507e-07	4.86907e-07	-0.607301	0.116513	5.48032	0.0505355	0.00477211	0.00140118	0.00540934	0.00540934
XM_761494.1	1.88583e-07	4.92001e-07	-0.686499	0.131759	5.2266	0.24317	0.00656803	-0.00334416	0.00645234	0.00645234
XM_760610.1	2.11031e-07	5.491e-07	-0.654015	0.12603	5.3769	0.337543	0.00613629	0.00440952	0.00577642	0.00577642
XM_761295.1	2.16137e-07	5.61267e-07	-1.64267	0.316818	3.43939	0.44904	0.0446773	-0.0129035	0.0306027	0.0306027
XM_759669.1	2.19345e-07	5.69221e-07	-0.663752	0.128084	5.20562	0.135676	0.00574589	0.00403921	0.0065583	0.0065583
XM_760122.1	2.31316e-07	5.99492e-07	-0.885742	0.171249	5.3794	0.291276	0.00624795	0.0157468	0.00576651	0.0157468
XM_760111.1	2.31682e-07	6.00044e-07	-0.46742	0.0903762	6.14939	0.0795555	0.00222293	-0.000853411	0.00390296	0.00390296
XM_757866.1	2.38122e-07	6.15907e-07	-0.893796	0.172988	5.99659	9.7323	0.0182873	0.00287056	0.0041563	0.0041563
XM_761430.1	2.4049e-07	6.21214e-07	-0.617169	0.119492	5.61635	0.381982	0.00568548	0.00284842	0.00502319	0.00502319
XM_757996.1	2.43175e-07	6.27734e-07	-1.27142	0.246261	3.82085	0.246188	0.0241533	0.0211717	0.0213301	0.0213301
XM_757901.1	2.51265e-07	6.47337e-07	-2.12734	0.412535	3.53232	3.94665	0.0996231	-0.0173541	0.0280156	0.0280156
XM_760895.1	2.5164e-07	6.47878e-07	-0.998542	0.193648	4.86242	1.60901	0.0194961	-0.0115535	0.00862859	0.00862859
XM_758164.1	2.529e-07	6.50695e-07	-1.68944	0.327695	3.46868	0.644032	0.0507759	-0.0357695	0.029762	0.029762
XM_757825.1	2.72285e-07	7.00111e-07	-1.97233	0.383596	4.01779	2.74948	0.06094	0.0494196	0.0177611	0.0494196
XM_758129.1	2.75197e-07	7.07134e-07	-0.784593	0.152654	4.87252	0.0882411	0.00892034	0.00754036	0.00855708	0.00855708
XM_761451.1	2.79577e-07	7.17446e-07	-0.694959	0.135292	5.01807	0.140178	0.00612094	0.00711796	0.00760709	0.00760709
XM_757790.1	2.81935e-07	7.23024e-07	-0.905552	0.176344	4.7168	0.644445	0.0135839	-0.00605416	0.00973903	0.00973903
XM_758784.1	2.90484e-07	7.43973e-07	-0.498927	0.0972658	6.02418	0.107633	0.00298909	0.000897732	0.00410638	0.00410638
XM_758534.1	3.05567e-07	7.80561e-07	-0.586683	0.114587	5.49476	0.183907	0.00448337	0.00437404	0.00536424	0.00536424
XM_759179.1	3.27463e-07	8.35404e-07	-0.570843	0.111779	5.82164	0.275126	0.00301621	0.00635462	0.00451658	0.00635462
XM_759498.1	3.60583e-07	9.17507e-07	-0.409001	0.0803748	6.89957	0.0726161	0.00104476	0.00380032	0.0033539	0.00380032
XM_759283.1	3.7314e-07	9.47344e-07	-0.456972	0.0899166	6.53978	0.0598586	0.00160373	0.00446001	0.00346229	0.00446001
XM_760491.1	3.79323e-07	9.62065e-07	-1.4884	0.293047	3.70978	0.831997	0.0407251	0.0224841	0.0236822	0.0236822
XM_760598.1	3.84215e-07	9.73843e-07	-0.559883	0.110287	5.59891	0.240396	0.00405344	0.00444103	0.00506891	0.00506891
XM_759582.1	3.91812e-07	9.91173e-07	-0.743975	0.146657	4.99709	0.708211	0.00839632	0.00311263	0.00773487	0.00773487
XM_759029.1	3.98237e-07	1.00678e-06	-1.13997	0.224855	4.77437	2.91559	0.0286376	-0.00670042	0.00928215	0.00928215
XM_761071.1	3.99817e-07	1.01012e-06	-0.631718	0.124623	5.3288	0.114386	0.00567213	0.00283981	0.00597597	0.00597597
XM_759971.1	4.12703e-07	1.042e-06	-0.569597	0.112502	5.56356	0.111759	0.00432824	-0.000939251	0.00516427	0.00516427
XM_759252.1	4.23322e-07	1.06813e-06	-2.48589	0.491461	3.05014	1.7551	0.1368	-0.0843048	0.0443502	0.0443502
XM_759417.1	4.30387e-07	1.08455e-06	-1.06264	0.210215	4.58839	0.471147	0.013354	0.0197889	0.0108407	0.0197889
XM_757959.1	4.32186e-07	1.08839e-06	-0.461255	0.0912617	6.15279	0.0467254	0.00234863	-0.00155433	0.00389789	0.00389789
XM_757754.1	4.35398e-07	1.09577e-06	-0.409853	0.0811142	6.50999	0.0290663	0.00145049	0.00300302	0.00348415	0.00348415
XM_760456.1	4.36376e-07	1.09753e-06	-0.641968	0.127063	5.26154	0.107739	0.00582691	0.00506891	0.00628182	0.00628182
XM_759849.1	4.45269e-07	1.11846e-06	-0.379693	0.0752088	7.02638	0.129445	0.000873358	0.0016622	0.00336892	0.00336892
XM_760854.1	4.45107e-07	1.11846e-06	-0.738305	0.14624	5.55315	1.27075	0.00733787	0.00870177	0.00519318	0.00870177
XM_758406.1	4.47386e-07	1.12305e-06	-0.754924	0.149561	4.89265	0.183296	0.0083595	-0.00368868	0.00841685	0.00841685
XM_761223.1	4.90828e-07	1.22817e-06	-0.74824	0.148759	4.97921	0.131571	0.00875084	0.000537714	0.00784619	0.00784619
XM_761547.1	5.33029e-07	1.33121e-06	-0.687817	0.137179	5.10809	0.0801065	0.00703036	0.00143681	0.00708313	0.00708313
XM_758265.1	5.43206e-07	1.3549e-06	-0.95877	0.191357	5.08224	0.137178	0.0161088	0.0113542	0.00723021	0.0113542
XM_759399.1	5.90727e-07	1.47156e-06	-0.479515	0.0960139	5.92317	0.0382927	0.00261575	0.00291085	0.00429826	0.00429826
XM_758543.1	6.17108e-07	1.53435e-06	-0.516255	0.103545	5.80057	0.200731	0.00347616	0.00127876	0.00456508	0.00456508
XM_761311.1	6.22022e-07	1.54558e-06	-0.843713	0.169276	5.25661	0.774354	0.00916171	0.012329	0.00630544	0.012329
XM_758911.1	6.61522e-07	1.64165e-06	-0.491893	0.098926	5.92831	0.64164	0.00305188	0.000988692	0.00428789	0.00428789
XM_760468.1	6.7073e-07	1.66344e-06	-1.7646	0.355076	3.59104	1.55345	0.0680612	-0.0170861	0.0264979	0.0264979
XM_757616.1	6.93151e-07	1.71687e-06	-3.11623	0.627858	2.01592	1.54186	0.177879	-0.00859132	0.117776	0.117776
XM_760532.1	7.27263e-07	1.79909e-06	-0.5608	0.113203	5.48358	0.0462076	0.00421212	0.00395571	0.00539904	0.00539904
XM_760657.1	7.82867e-07	1.93176e-06	-0.706977	0.143125	5.09941	0.275627	0.00823131	0.00120217	0.0071322	0.0071322
XM_760368.1	7.89972e-07	1.94807e-06	-0.576383	0.116728	5.44393	0.0478732	0.0046901	-0.000196448	0.00552896	0.00552896
XM_758554.1	8.15695e-07	2.01024e-06	-2.07652	0.421066	3.70071	4.93066	0.109086	-0.0194425	0.0238859	0.0238859
XM_759448.1	8.28902e-07	2.0415e-06	-0.85841	0.174175	4.67475	0.279571	0.0126653	-0.00120687	0.0100874	0.0100874
XM_757997.1	8.47995e-07	2.0849e-06	-0.972868	0.197577	4.67169	1.25165	0.0191412	0.0101365	0.0101132	0.0101365
XM_761303.1	8.52585e-07	2.09456e-06	-0.964612	0.195943	4.37779	0.160009	0.0158632	-0.00121238	0.012932	0.012932
XM_759612.1	8.54751e-07	2.09856e-06	-2.84105	0.577163	2.45314	1.18786	0.171644	0.0426789	0.0781943	0.0781943
XM_760643.1	8.87453e-07	2.17612e-06	-0.404931	0.0823853	6.59056	0.78098	0.00166023	0.0013734	0.00343027	0.00343027
XM_761268.1	8.93421e-07	2.18938e-06	-0.726258	0.147801	5.05174	0.364929	0.00897641	-0.00147804	0.00740735	0.00740735
XM_761131.1	9.14301e-07	2.23635e-06	-0.663105	0.135073	5.72093	4.25305	0.00892514	-0.00232975	0.00475835	0.00475835
XM_759850.1	9.79745e-07	2.38897e-06	-0.404272	0.0825775	6.44007	0.277389	0.00157036	-0.00017241	0.00354392	0.00354392
XM_758111.1	1.062e-06	2.5847e-06	-0.436239	0.0893971	6.244	0.037902	0.00222527	0.00373131	0.00376861	0.00376861
XM_757855.1	1.07772e-06	2.6197e-06	-0.47226	0.0968363	6.42459	0.459858	0.00201267	0.00502028	0.00355869	0.00502028
XM_757987.1	1.09571e-06	2.66179e-06	-0.596489	0.122391	5.27723	0.0518614	0.00502697	0.000994532	0.00620776	0.00620776
XM_760029.1	1.14266e-06	2.77241e-06	-0.722338	0.148466	5.12897	0.77225	0.00956508	0.00166613	0.00696662	0.00696662
XM_758120.1	1.1638e-06	2.82019e-06	-0.424554	0.0873262	6.25328	0.441593	0.00196314	0.00171617	0.00375626	0.00375626
XM_758341.1	1.17379e-06	2.8409e-06	-0.496195	0.102098	6.01006	1.55001	0.00368624	-0.00206908	0.00413169	0.00413169
XM_758438.1	1.19906e-06	2.89847e-06	-1.11984	0.23062	5.77045	1.77645	0.00597829	0.0339109	0.00463636	0.0339109
XM_761205.1	1.209e-06	2.9207e-06	-0.69672	0.143531	4.93668	0.385486	0.00733079	0.0021014	0.00811997	0.00811997
XM_759397.1	1.23987e-06	2.99158e-06	-1.22978	0.253606	3.96588	0.426774	0.029609	0.00618213	0.018628	0.018628
XM_761037.1	1.36988e-06	3.3012e-06	-2.26271	0.468535	2.33237	3.41074	0.0770283	-0.0389189	0.0876156	0.0876156
XM_759989.1	1.55703e-06	3.7453e-06	-0.41951	0.0873293	6.55845	1.41746	0.00227006	0.0008894	0.00344974	0.00344974
XM_761163.1	1.59573e-06	3.83368e-06	-0.842659	0.175596	4.53976	0.104956	0.0118384	0.00972792	0.0112871	0.0112871
XM_760971.1	1.61831e-06	3.88316e-06	-0.389245	0.0811596	6.63642	0.0608151	0.00153289	0.000351	0.00340726	0.00340726
XM_761541.1	1.62904e-06	3.90649e-06	-0.412598	0.0860527	6.34033	0.027471	0.00190543	-0.000573517	0.00364837	0.00364837
XM_759047.1	1.69516e-06	4.06257e-06	-3.2299	0.67476	2.4784	1.80422	0.217027	0.124448	0.0763515	0.124448
XM_759558.1	1.70539e-06	4.08459e-06	-0.362853	0.0758229	7.57713	0.0573287	0.000553554	0.00137998	0.00375828	0.00375828
XM_758574.1	1.72257e-06	4.1207e-06	-0.511496	0.106929	5.68255	0.397669	0.00372081	-0.00155297	0.00485455	0.00485455
XM_759245.1	1.73771e-06	4.15438e-06	-2.24992	0.470522	2.76524	0.687393	0.107867	-0.0405519	0.0581766	0.0581766
XM_759733.1	1.78483e-06	4.26443e-06	-0.363929	0.0761936	7.06515	0.115151	0.000975283	0.0030271	0.00337881	0.00337881
XM_759925.1	1.80953e-06	4.31818e-06	-0.613788	0.12858	5.27552	0.0660874	0.00618375	0.00183421	0.00621577	0.00621577
XM_759067.1	1.81923e-06	4.33867e-06	-1.12346	0.235402	4.13141	0.799644	0.025531	0.0118822	0.0160296	0.0160296
XM_759205.1	1.98154e-06	4.70856e-06	-0.62537	0.13151	6.63948	0.18239	0.00152371	0.0114475	0.00340593	0.0114475
XM_759162.1	2.01257e-06	4.7794e-06	-0.48985	0.103079	6.3652	0.391023	0.00228048	0.00568854	0.00362032	0.00568854
XM_758581.1	2.13179e-06	5.05028e-06	-0.437285	0.0922443	6.05704	0.0325272	0.00233236	0.000827091	0.0040494	0.0040494
XM_757850.1	2.17429e-06	5.14473e-06	-0.596185	0.12587	5.52826	0.293269	0.0047055	0.00717696	0.00526411	0.00717696
XM_758790.1	2.2275e-06	5.26109e-06	-0.524996	0.110955	6.96288	0.139159	0.000917718	0.00831556	0.00335809	0.00831556
XM_760126.1	2.2256e-06	5.26109e-06	-1.01219	0.213913	4.10302	0.196623	0.017877	0.0125545	0.0164421	0.0164421
XM_758131.1	2.34193e-06	5.52803e-06	-0.57727	0.122266	6.21405	0.17371	0.00223361	0.00897811	0.00380952	0.00897811
XM_761583.1	2.48756e-06	5.86472e-06	-2.10021	0.445986	2.9032	0.696271	0.0981589	-0.0472983	0.0510184	0.0510184
XM_759297.1	2.53201e-06	5.96592e-06	-1.98684	0.422235	3.27618	1.39146	0.0979623	-0.0774934	0.0357495	0.0357495
XM_758134.1	2.54375e-06	5.98904e-06	-1.34327	0.285523	3.69314	0.321798	0.0370852	-0.0237888	0.0240573	0.0240573
XM_760016.1	2.54488e-06	5.98904e-06	-0.825803	0.175535	5.22886	2.18333	0.0166682	-0.0114788	0.00644109	0.00644109
XM_758350.1	2.6032e-06	6.1226e-06	-0.808046	0.171929	4.66393	0.285203	0.0119908	-0.00899858	0.0101789	0.0101789
XM_759713.1	2.63633e-06	6.19679e-06	-0.835138	0.177791	5.32805	0.295928	0.00687645	0.0168309	0.0059792	0.0168309
XM_760704.1	2.72043e-06	6.38298e-06	-1.51968	0.323965	3.95749	0.483259	0.0304298	0.0482851	0.018773	0.0482851
XM_759145.1	2.75543e-06	6.46124e-06	-1.00808	0.215021	4.8337	0.463113	0.0107107	0.0239649	0.00883573	0.0239649
XM_758489.1	2.9606e-06	6.9299e-06	-0.757999	0.16219	4.7957	0.337569	0.0106103	-0.00837906	0.0091188	0.0091188
XM_758576.1	3.02937e-06	7.07394e-06	-0.527225	0.112925	5.49969	0.104559	0.00421487	-0.00348028	0.00534911	0.00534911
XM_760998.1	3.10305e-06	7.24168e-06	-0.3982	0.0853795	6.50983	0.0420154	0.00155068	0.00391656	0.00348427	0.00391656
XM_759802.1	3.16666e-06	7.38134e-06	-0.730783	0.15683	5.4573	0.15404	0.0046518	0.013795	0.00548394	0.013795
XM_760593.1	3.23639e-06	7.53489e-06	-1.54532	0.331954	4.23213	0.438419	0.0206256	0.0620193	0.0146644	0.0620193
XM_760835.1	3.41899e-06	7.94115e-06	-0.69328	0.149288	5.99925	0.27719	0.0030688	0.0136465	0.00415141	0.0136465
XM_760156.1	3.50317e-06	8.12221e-06	-0.543533	0.117169	5.44593	0.047057	0.00477432	0.00279891	0.00552214	0.00552214
XM_759086.1	3.51913e-06	8.15439e-06	-0.974891	0.2102	4.17768	0.221215	0.0177539	-0.0116026	0.015384	0.015384
XM_759804.1	3.66327e-06	8.48335e-06	-1.26547	0.273342	4.80008	2.75129	0.0313828	0.024654	0.00908566	0.024654
XM_760629.1	3.74795e-06	8.6692e-06	-0.778333	0.168292	4.98262	0.940747	0.0134169	-0.00376532	0.00782477	0.00782477
XM_760933.1	3.77685e-06	8.7309e-06	-0.50452	0.109126	5.68005	0.293313	0.00407046	-0.00117545	0.00486083	0.00486083
XM_760488.1	3.79549e-06	8.76365e-06	-1.40358	0.303655	3.69494	0.940538	0.0451384	-0.00894143	0.0240166	0.0240166
XM_760690.1	3.9303e-06	9.05889e-06	-0.764178	0.165585	5.13599	2.91589	0.0136357	0.000920937	0.00692797	0.00692797
XM_761473.1	4.02699e-06	9.27084e-06	-0.689035	0.149466	5.23004	1.12994	0.0103198	-0.00682248	0.00643519	0.00643519
XM_759210.1	4.05675e-06	9.33385e-06	-0.940331	0.204045	4.26445	0.144454	0.0169689	0.00615964	0.0142568	0.0142568
XM_761224.1	4.10752e-06	9.44512e-06	-2.07529	0.450575	2.83294	0.710686	0.0977148	-0.0193176	0.0545487	0.0545487
XM_759391.1	4.13962e-06	9.51335e-06	-1.06985	0.232362	4.51724	1.42558	0.0289938	-0.00736085	0.0115001	0.0115001
XM_758915.1	4.16697e-06	9.57059e-06	-0.690747	0.150069	5.56752	0.124156	0.0045351	0.0123553	0.00515338	0.0123553
XM_760296.1	4.18251e-06	9.60064e-06	-0.458496	0.0996276	5.91784	0.0296738	0.00313516	0.000172453	0.00430909	0.00430909
XM_758582.1	4.34554e-06	9.95736e-06	-1.24379	0.270734	4.59646	0.71186	0.0176102	0.0373624	0.0107682	0.0373624
XM_759583.1	4.40494e-06	1.00876e-05	-0.34314	0.0747371	7.30337	0.128623	0.000693464	0.00136856	0.00349576	0.00349576
XM_759379.1	4.47712e-06	1.02469e-05	-0.352757	0.0768885	6.83695	0.247301	0.00107766	0.000814471	0.00335622	0.00335622
XM_759352.1	4.77119e-06	1.09072e-05	-0.65072	0.142246	5.10505	0.255956	0.00807519	0.000881846	0.00710031	0.00710031
XM_759608.1	4.80986e-06	1.09891e-05	-0.663378	0.145067	4.96602	0.101996	0.00785358	0.0028071	0.0079297	0.0079297
XM_759753.1	4.81979e-06	1.10054e-05	-1.58735	0.347152	3.43626	1.13642	0.0596923	-0.0223603	0.0306937	0.0306937
XM_758173.1	5.58118e-06	1.27069e-05	-0.558328	0.122935	5.33539	0.0793394	0.00538703	0.00177218	0.00594767	0.00594767
XM_759776.1	5.6516e-06	1.28598e-05	-0.505956	0.111468	5.47741	0.0462612	0.00390029	0.00253965	0.00541855	0.00541855
XM_761073.1	5.7871e-06	1.31452e-05	-1.20118	0.264926	4.24089	0.77606	0.0239211	0.0287183	0.0145526	0.0287183
XM_761523.1	5.80401e-06	1.3176e-05	-0.560335	0.123601	5.28698	0.0443613	0.00529538	-0.000434685	0.00616258	0.00616258
XM_759408.1	5.85884e-06	1.32927e-05	-0.591171	0.13046	5.11755	0.0926708	0.00573482	-0.0014773	0.00703012	0.00703012
XM_760693.1	5.91756e-06	1.34026e-05	-1.53294	0.338448	3.38461	0.643398	0.0536698	-0.0361215	0.0322405	0.0322405
XM_760754.1	5.98274e-06	1.35346e-05	-0.467946	0.103368	6.43809	0.245616	0.0019131	0.00610058	0.00354578	0.00610058
XM_758367.1	6.05055e-06	1.36801e-05	-0.590182	0.130438	5.41039	0.449477	0.00711262	0.0022304	0.00564795	0.00564795
XM_758459.1	6.3575e-06	1.43658e-05	-0.849264	0.188134	4.55255	0.482689	0.0153778	-0.00169914	0.0111681	0.0111681
XM_760242.1	6.60342e-06	1.49043e-05	-0.398665	0.0884725	6.1895	0.0238461	0.00202635	0.0036134	0.00384419	0.00384419
XM_758184.1	6.71409e-06	1.51454e-05	-1.16572	0.258902	3.91297	0.595549	0.0307069	-0.00310568	0.0195657	0.0195657
XM_760510.1	7.03572e-06	1.58344e-05	-0.601126	0.133804	5.17592	0.0537463	0.00671481	0.00167554	0.00671273	0.00671273
XM_760849.1	7.1205e-06	1.6016e-05	-0.659675	0.146919	5.04485	0.200744	0.00874113	-0.000168659	0.00744781	0.00744781
XM_761327.1	7.22106e-06	1.62329e-05	-0.484088	0.107885	5.89298	0.688067	0.00436891	-0.00412115	0.00436051	0.00436051
XM_759859.1	7.43939e-06	1.67141e-05	-0.855919	0.191023	4.56222	0.486039	0.0159282	0.0114391	0.0110789	0.0114391
XM_760167.1	7.50484e-06	1.68515e-05	-1.18647	0.264905	3.69289	0.208373	0.0285677	-0.00423839	0.0240632	0.0240632
XM_757791.1	7.82124e-06	1.75418e-05	-0.523596	0.117135	5.44057	0.300066	0.00474998	0.00457465	0.00554049	0.00554049
XM_757719.1	7.85587e-06	1.76094e-05	-0.568438	0.127194	5.29847	0.0810789	0.00602354	0.000349855	0.00611013	0.00611013
XM_757998.1	9.00162e-06	2.00971e-05	-1.03112	0.232242	4.64096	0.168096	0.0121803	0.028272	0.0103761	0.028272
XM_760450.1	9.18165e-06	2.04874e-05	-0.480099	0.108238	7.13617	0.0395816	0.000893473	0.00789306	0.00340347	0.00789306
XM_761611.1	9.36931e-06	2.08823e-05	-0.602502	0.135967	6.67077	0.0983965	0.00125314	0.0126121	0.00339365	0.0126121
XM_761060.1	9.54169e-06	2.12423e-05	-0.436623	0.0986205	5.94992	0.481567	0.00304951	0.00141916	0.00424499	0.00424499
XM_761308.1	9.63722e-06	2.14428e-05	-0.453028	0.102376	5.77417	0.370004	0.00323316	-0.000323984	0.00462743	0.00462743
XM_759985.1	9.84249e-06	2.18871e-05	-0.501493	0.113444	5.97641	1.51067	0.00545824	-0.00325486	0.00419399	0.00419399
XM_758062.1	9.96459e-06	2.2146e-05	-0.38412	0.0869454	6.33286	0.123851	0.00201258	0.00110276	0.00365704	0.00365704
XM_761215.1	1.06949e-05	2.37287e-05	-0.948873	0.215524	4.09071	0.138091	0.0182131	-0.0147348	0.016625	0.016625
XM_759054.1	1.11334e-05	2.46597e-05	-0.915349	0.208322	4.33002	0.252989	0.0190773	-0.0022783	0.0134714	0.0134714
XM_757875.1	1.13658e-05	2.51461e-05	-0.540431	0.123121	5.61828	0.0447514	0.00382303	0.00754614	0.00501816	0.00754614
XM_759581.1	1.13847e-05	2.51735e-05	-0.914289	0.208311	4.79107	0.227387	0.009161	0.0233842	0.009154	0.0233842
XM_757608.1	1.176e-05	2.59741e-05	-3.55239	0.81068	2.12785	1.94423	0.214165	0.278737	0.106118	0.278737
XM_760907.1	1.17817e-05	2.59927e-05	-0.754388	0.172172	4.74232	0.376698	0.0126988	-0.00857159	0.00953363	0.00953363
XM_759924.1	1.1922e-05	2.62875e-05	-1.21746	0.278022	3.82795	0.479249	0.0367838	-0.0150031	0.0211883	0.0211883
XM_758795.1	1.21534e-05	2.67675e-05	-0.725821	0.165909	5.06308	0.513397	0.00887942	0.0117649	0.00734103	0.0117649
XM_760465.1	1.23784e-05	2.72478e-05	-0.373486	0.08545	6.3083	0.0334604	0.00178993	-0.000592897	0.00368635	0.00368635
XM_759803.1	1.25659e-05	2.76294e-05	-0.555995	0.127302	5.20645	0.126742	0.00560029	0.0053081	0.00655405	0.00655405
XM_759005.1	1.25952e-05	2.76783e-05	-0.350821	0.0803342	6.63229	0.0402736	0.0014311	0.000169532	0.0034091	0.0034091
XM_757798.1	1.26642e-05	2.77987e-05	-1.34756	0.30866	3.50769	0.371386	0.0427743	-0.00354365	0.0286788	0.0286788
XM_758914.1	1.26992e-05	2.786e-05	-0.416625	0.0954419	5.97357	0.103443	0.00263249	0.00261605	0.00419938	0.00419938
XM_759453.1	1.33818e-05	2.93247e-05	-0.645722	0.148313	7.71923	1.06487	0.00052631	0.0159713	0.00395533	0.0159713
XM_757765.1	1.45513e-05	3.18518e-05	-0.586793	0.13535	5.087	0.0568708	0.00653683	-0.00280709	0.00720291	0.00720291
XM_758130.1	1.46183e-05	3.19751e-05	-0.583056	0.134519	5.12442	0.160471	0.00657973	-0.00613887	0.00699188	0.00699188
XM_758048.1	1.47124e-05	3.21327e-05	-1.22697	0.283172	3.99933	1.25129	0.0420762	-0.00572629	0.0180636	0.0180636
XM_760319.1	1.51552e-05	3.30813e-05	-1.13167	0.261573	3.82668	0.425292	0.0301016	-0.00435306	0.0212136	0.0212136
XM_758137.1	1.51963e-05	3.31525e-05	-0.335129	0.0774717	6.7455	0.15855	0.00113022	-0.0006126	0.00337117	0.00337117
XM_760627.1	1.53399e-05	3.34472e-05	-0.585047	0.13531	5.15087	0.054105	0.00688487	-0.00224389	0.00684676	0.00684676
XM_758185.1	1.55858e-05	3.39266e-05	-0.803446	0.185972	4.5069	0.303545	0.0134534	0.0124859	0.0115995	0.0124859
XM_757747.1	1.57782e-05	3.43264e-05	-0.466228	0.107985	6.59842	0.0736992	0.00146256	0.00728296	0.00342592	0.00728296
XM_760555.1	1.58137e-05	3.43846e-05	-0.798156	0.184885	4.82123	0.147149	0.00863605	0.0170009	0.00892751	0.0170009
XM_757818.1	1.6084e-05	3.49527e-05	-0.373563	0.0866073	6.90392	0.155934	0.00119706	0.00442856	0.00335398	0.00442856
XM_758974.1	1.62576e-05	3.53104e-05	-0.515307	0.119535	5.37243	0.0771662	0.00492228	-0.000427585	0.00579424	0.00579424
XM_761338.1	1.63865e-05	3.55707e-05	-0.959686	0.222708	5.0411	2.14236	0.0239104	0.0132886	0.00746997	0.0132886
XM_758535.1	1.65606e-05	3.59287e-05	-1.62445	0.37718	3.33941	0.761673	0.0730398	-0.0706426	0.0336586	0.0336586
XM_761020.1	1.71817e-05	3.7235e-05	-2.37608	0.552746	2.35845	0.791771	0.143653	-0.0387715	0.0854925	0.0854925
XM_758490.1	1.72781e-05	3.74232e-05	-1.19805	0.278783	4.2623	2.05356	0.0440065	0.00605737	0.0142835	0.0142835
XM_758854.1	1.73822e-05	3.7601e-05	-0.863086	0.200899	4.29332	0.107277	0.0163661	-0.00967174	0.0139043	0.0139043
XM_760449.1	1.7389e-05	3.7601e-05	-0.40666	0.0946597	6.06279	0.0270375	0.00268065	-0.000392278	0.00403969	0.00403969
XM_760777.1	1.76484e-05	3.81197e-05	-0.598543	0.139432	5.12573	0.180752	0.00759632	0.00228022	0.00698456	0.00698456
XM_758764.1	1.82902e-05	3.94408e-05	-0.440522	0.10281	5.93047	0.716375	0.00364392	-0.00114826	0.00428356	0.00428356
XM_759304.1	1.89987e-05	4.08337e-05	-1.20255	0.281211	3.74324	1.01564	0.0363632	-0.0308315	0.0229464	0.0229464
XM_759907.1	1.9572e-05	4.20198e-05	-0.603544	0.141355	4.99898	0.114776	0.00726264	-0.000286433	0.00772319	0.00772319
XM_757934.1	1.96962e-05	4.2217e-05	-0.984673	0.230694	4.10489	0.392414	0.0235003	0.000540438	0.0164145	0.0164145
XM_759095.1	2.00528e-05	4.29577e-05	-0.598658	0.140388	5.07718	0.0586739	0.00752234	0.0029153	0.0072593	0.0072593
XM_759621.1	2.12396e-05	4.54255e-05	-1.78006	0.418695	2.97849	0.464091	0.0839932	0.0125911	0.0474862	0.0474862
XM_758853.1	2.16357e-05	4.62474e-05	-0.321275	0.0756422	7.07269	0.10272	0.000910271	0.00119732	0.00338103	0.00338103
XM_760221.1	2.27515e-05	4.85267e-05	-0.348734	0.0823259	6.51902	0.0433247	0.00160588	0.00260685	0.00347729	0.00347729
XM_759504.1	2.30168e-05	4.90125e-05	-1.33707	0.315836	3.80591	1.21371	0.0531827	0.0178176	0.0216316	0.0216316
XM_761059.1	2.31772e-05	4.93003e-05	-0.583962	0.137992	5.15079	0.18064	0.00678256	0.00749876	0.00684719	0.00749876
XM_760163.1	2.3312e-05	4.95602e-05	-0.785628	0.185703	5.21763	0.353644	0.00679862	0.0190657	0.0064973	0.0190657
XM_760274.1	2.35585e-05	5.00298e-05	-1.64023	0.387927	3.44516	1.50582	0.0824307	-0.033321	0.0304351	0.0304351
XM_757630.1	2.42443e-05	5.14584e-05	-2.69055	0.637312	2.29564	2.45889	0.213933	-0.0823287	0.0906917	0.0906917
XM_758893.1	2.49814e-05	5.29941e-05	-0.647627	0.153649	4.78965	0.0736112	0.00854133	-0.000176592	0.00916478	0.00916478
XM_758506.1	2.51952e-05	5.34187e-05	-1.11104	0.263715	4.34493	2.561	0.038859	-0.0107451	0.0133001	0.0133001
XM_760217.1	2.53879e-05	5.3769e-05	-0.586553	0.13928	5.60137	0.202853	0.00414208	0.0104071	0.00506242	0.0104071
XM_757894.1	2.54561e-05	5.38843e-05	-0.440654	0.104651	5.73215	0.457464	0.00348357	0.00262408	0.00473025	0.00473025
XM_759395.1	2.63106e-05	5.5633e-05	-1.34148	0.319154	4.5308	1.20707	0.026432	0.0499624	0.0113713	0.0499624
XM_759745.1	2.78629e-05	5.87884e-05	-0.972548	0.232097	3.99489	0.206176	0.0222644	-0.00245421	0.0181374	0.0181374
XM_758323.1	2.81407e-05	5.93425e-05	-0.511957	0.122243	6.13254	0.0960338	0.00224889	0.0089587	0.00392841	0.0089587
XM_761157.1	2.81586e-05	5.93483e-05	-0.723766	0.172824	4.67717	0.0748057	0.0123342	-0.00483517	0.010067	0.010067
XM_759334.1	2.87746e-05	6.05488e-05	-0.90426	0.216178	5.11845	3.53555	0.0280245	-0.0103206	0.00702508	0.00702508
XM_761297.1	2.99304e-05	6.2851e-05	-0.454786	0.108957	5.59333	0.0656358	0.00381999	-0.00152859	0.00508371	0.00508371
XM_760104.1	3.25302e-05	6.8013e-05	-0.507708	0.122192	5.41437	0.720126	0.0055649	0.00173274	0.00563334	0.00563334
XM_761353.1	3.30369e-05	6.90355e-05	-0.521608	0.125645	5.80299	0.186526	0.00382026	0.00801968	0.00455946	0.00801968
XM_760148.1	3.35832e-05	7.01396e-05	-1.0721	0.258481	3.89156	0.440479	0.030148	-0.0175389	0.0199614	0.0199614
XM_761053.1	3.37182e-05	7.0384e-05	-2.20879	0.532652	2.89308	1.1474	0.161276	-0.0901899	0.051513	0.051513
XM_758456.1	3.56604e-05	7.43985e-05	-0.387114	0.0936429	6.10586	0.0536682	0.00260713	0.00224298	0.00396962	0.00396962
XM_758594.1	3.67493e-05	7.6426e-05	-0.813632	0.197148	4.28666	0.572752	0.0151657	-0.00264903	0.0139847	0.0139847
XM_761626.1	3.67747e-05	7.64383e-05	-0.499179	0.120958	5.44963	0.327518	0.00546361	0.00487028	0.0055096	0.0055096
XM_760682.1	3.76397e-05	7.81946e-05	-0.646368	0.156828	4.76296	0.264134	0.0090754	0.00703715	0.00937083	0.00937083
XM_760747.1	4.10376e-05	8.48935e-05	-1.02683	0.250352	5.19032	1.61838	0.0122863	0.0347208	0.00663722	0.0347208
XM_759127.1	4.19893e-05	8.67705e-05	-1.62973	0.397859	3.68505	2.52834	0.0944769	-0.0419242	0.0242421	0.0242421
XM_758396.1	4.20773e-05	8.69064e-05	-2.29944	0.561418	3.36199	1.12497	0.203451	-0.0868669	0.0329424	0.0329424
XM_761605.1	4.55363e-05	9.39021e-05	-0.933466	0.228935	4.07051	0.275649	0.0214439	0.0178645	0.0169305	0.0178645
XM_758877.1	4.58417e-05	9.44822e-05	-2.21964	0.544581	1.9533	2.17193	0.0976056	-0.0122802	0.12482	0.12482
XM_760067.1	4.59543e-05	9.46645e-05	-0.689948	0.1693	4.6052	0.334067	0.0108066	-0.00595813	0.0106902	0.0106902
XM_759638.1	4.96767e-05	0.000102225	-0.774836	0.190981	4.39494	0.223179	0.0146104	-0.0075144	0.0127448	0.0127448
XM_758946.1	4.98952e-05	0.000102567	-0.513076	0.126494	7.51283	0.328125	0.000625177	0.0113754	0.00368336	0.0113754
XM_761229.1	5.00934e-05	0.00010292	-0.873776	0.215471	4.12233	0.146889	0.0186608	0.00944689	0.01616	0.01616
XM_758068.1	5.1101e-05	0.000104935	-0.753149	0.185938	4.45292	0.136516	0.0137942	-0.00196995	0.0121356	0.0121356
XM_758072.1	5.11317e-05	0.000104943	-0.548717	0.135473	7.34456	0.567091	0.000837209	0.0129274	0.00352613	0.0129274
XM_758460.1	5.13136e-05	0.000105261	-1.39218	0.343785	3.40462	0.759936	0.0570089	-0.0192095	0.0316321	0.0316321
XM_760800.1	5.45629e-05	0.000111751	-0.809072	0.200505	4.33675	0.173403	0.016758	-0.00464308	0.0133937	0.0133937
XM_757618.1	5.46861e-05	0.00011193	-2.3767	0.589073	2.26298	0.73981	0.16674	-0.116237	0.0935153	0.0935153
XM_757981.1	5.47072e-05	0.00011193	-0.472562	0.117129	5.92986	0.0568598	0.00301937	0.00727002	0.00428478	0.00727002
XM_761579.1	5.5949e-05	0.000114291	-0.515075	0.127833	5.89361	0.081589	0.00282341	0.00943259	0.00435918	0.00943259
XM_760136.1	5.64423e-05	0.000115239	-0.588091	0.146029	4.98017	0.0522128	0.00815328	0.00386402	0.00784013	0.00784013
XM_760554.1	5.80456e-05	0.000118291	-0.659548	0.164041	4.64815	0.0724085	0.00960244	0.0105798	0.010314	0.0105798
XM_760937.1	5.80581e-05	0.000118291	-0.934446	0.232416	3.96267	0.221619	0.0218296	0.00709079	0.0186834	0.0186834
XM_760134.1	5.96702e-05	0.000121512	-0.433353	0.107957	5.69304	0.129061	0.00391284	0.000152961	0.00482825	0.00482825
XM_757810.1	6.19292e-05	0.000126047	-1.31803	0.329067	3.41439	0.501347	0.0498747	-0.0230431	0.0313393	0.0313393
XM_757723.1	6.32598e-05	0.000128622	-1.10434	0.276064	4.50599	3.21261	0.0455503	-0.00990919	0.0116083	0.0116083
XM_758314.1	6.4432e-05	0.000130937	-0.328677	0.0822523	6.52165	0.0208837	0.00159875	0.0026359	0.00347533	0.00347533
XM_761488.1	6.56214e-05	0.000133216	-1.22803	0.307652	3.7458	1.02515	0.0480963	-0.0216185	0.0228912	0.0228912
XM_760623.1	6.86533e-05	0.000139013	-0.528732	0.132817	5.12576	0.0574314	0.00624586	0.00220641	0.0069844	0.0069844
XM_760556.1	6.98711e-05	0.000141039	-0.344907	0.0867315	6.26522	0.0209352	0.00190115	0.00110065	0.00374062	0.00374062
XM_758488.1	7.32827e-05	0.000147697	-1.79692	0.453154	4.19661	0.940476	0.0311352	0.122876	0.015129	0.122876
XM_757709.1	7.57786e-05	0.000152649	-0.861769	0.217763	4.66551	2.53335	0.0203419	0.0152237	0.0101655	0.0152237
XM_758511.1	7.69478e-05	0.000154922	-0.42101	0.106485	6.52854	0.11764	0.00162921	0.00687505	0.00347028	0.00687505
XM_761413.1	7.69865e-05	0.000154922	-1.27719	0.323044	3.41409	0.240003	0.0469201	-0.00916939	0.0313481	0.0313481
XM_758008.1	7.82974e-05	0.00015748	-0.471944	0.119493	5.52043	0.228146	0.00542192	0.00335801	0.00528699	0.00528699
XM_759180.1	7.85617e-05	0.00015793	-0.987888	0.250178	5.48497	1.15811	0.00651687	0.0404248	0.00539468	0.0404248
XM_758082.1	7.92817e-05	0.000159296	-0.621521	0.157484	4.7298	0.162465	0.0089671	0.00367059	0.00963384	0.00963384
XM_760580.1	7.93924e-05	0.000159436	-0.442943	0.112245	6.09396	0.0678199	0.00247441	0.00697474	0.00398854	0.00697474
XM_757910.1	8.06328e-05	0.000161844	-4.89747	1.24222	4.00275	4.73764	1.13933	-0.971011	0.0180071	0.0180071
XM_758779.1	8.23385e-05	0.000165099	-0.633984	0.161012	4.71542	0.119261	0.00969348	0.00294388	0.00975025	0.00975025
XM_760760.1	8.46336e-05	0.000169614	-0.427043	0.108638	5.69988	0.0887645	0.00404055	0.00094634	0.0048111	0.0048111
XM_761130.1	8.53956e-05	0.000170966	-0.881753	0.224437	4.85843	2.49787	0.019669	0.0181101	0.00865702	0.0181101
XM_758163.1	8.76471e-05	0.000175294	-1.02262	0.260707	4.15145	1.24072	0.0352303	0.000259944	0.0157459	0.0157459
XM_758215.1	8.83459e-05	0.000176602	-1.00668	0.25677	4.27577	1.43272	0.0301795	0.0192687	0.0141174	0.0192687
XM_759059.1	9.2302e-05	0.000184322	-1.65807	0.42406	3.33868	1.39335	0.101188	-0.0470389	0.0336822	0.0336822
XM_758051.1	9.26436e-05	0.000184909	-0.502693	0.128596	5.32379	1.25449	0.00640499	0.000604012	0.0059977	0.0059977
XM_757851.1	9.35278e-05	0.000186579	-0.545045	0.139512	6.45055	0.151659	0.00186598	0.0127317	0.00353422	0.0127317
XM_760431.1	9.81383e-05	0.000195478	-2.80126	0.719165	1.53374	1.21331	0.204462	0.107174	0.183437	0.183437
XM_759201.1	9.85006e-05	0.000196018	-0.922557	0.236902	4.56976	2.17802	0.031082	0.00471098	0.0110099	0.0110099
XM_761310.1	9.85098e-05	0.000196018	-1.56671	0.402315	3.44822	1.74806	0.0910466	0.00868402	0.0303465	0.0303465
XM_758656.1	0.000103272	0.00020539	-0.975709	0.251292	3.82363	0.188602	0.0260862	-0.0214449	0.0212744	0.0212744
XM_761277.1	0.000105056	0.000208726	-0.582455	0.150171	5.2472	1.33234	0.0105626	-0.0078	0.00635088	0.00635088
XM_759403.1	0.000109113	0.000216567	-1.08519	0.280457	3.78262	0.594235	0.0368811	0.0125232	0.0221109	0.0221109
XM_760802.1	0.000110821	0.000219845	-0.576033	0.149015	4.98199	0.15562	0.00882548	-0.00214868	0.00782873	0.00782873
XM_758467.1	0.000110916	0.000219922	-0.303816	0.0785993	6.82565	0.0303486	0.00127607	0.00335687	0.00335732	0.00335732
XM_759442.1	0.00011395	0.000225711	-0.89404	0.231689	4.60647	0.127781	0.0117498	0.0285102	0.0106789	0.0285102
XM_760596.1	0.000114577	0.000226837	-0.691845	0.179353	5.05853	0.0761965	0.00683601	0.0172896	0.00736758	0.0172896
XM_758767.1	0.000115935	0.000229293	-0.686115	0.178	4.48802	0.112156	0.0119794	-0.000567723	0.0117837	0.0117837
XM_759197.1	0.000119064	0.000235126	-1.40387	0.364827	4.36504	6.32729	0.0867507	-0.0335575	0.0130734	0.0130734
XM_760620.1	0.000120967	0.000238644	-0.360961	0.0938985	6.1193	0.0228381	0.00266401	0.00114881	0.00394869	0.00394869
XM_758895.1	0.000123878	0.000244141	-0.626175	0.163138	4.86288	0.322022	0.0113352	-0.000291148	0.00862527	0.00862527
XM_757978.1	0.000123943	0.000244144	-0.300359	0.0782553	6.76046	0.0166703	0.00122513	0.00160619	0.00336779	0.00336779
XM_761341.1	0.00012604	0.000248026	-0.702325	0.18318	4.57154	0.396498	0.0141726	0.000488465	0.0109936	0.0109936
XM_761009.1	0.000126846	0.000249487	-0.553994	0.144552	5.21786	0.424169	0.00917524	-0.00223317	0.00649614	0.00649614
XM_758186.1	0.000130565	0.000256544	-0.546943	0.142977	4.91673	0.259598	0.00707903	0.00469632	0.0082528	0.0082528
XM_759015.1	0.000131866	0.00025897	-0.706569	0.184823	4.57045	0.388587	0.0146161	0.00414766	0.0110035	0.0110035
XM_760997.1	0.000132843	0.000260758	-0.360147	0.0942515	6.74287	0.159772	0.00133113	0.00533138	0.00337181	0.00533138
XM_759817.1	0.000133614	0.000262141	-0.322673	0.0844761	6.4378	0.0244927	0.0018061	0.00314651	0.00354606	0.00354606
XM_761015.1	0.000137506	0.000269371	-0.723692	0.189815	5.14429	0.730041	0.0107712	0.0162512	0.00688254	0.0162512
XM_760197.1	0.000139483	0.000273108	-0.543705	0.142739	5.96584	0.296309	0.00380373	0.0114771	0.00421413	0.0114771
XM_758845.1	0.000140068	0.000273979	-0.344718	0.0905236	6.1615	0.159926	0.00226094	0.00251038	0.00388496	0.00388496
XM_760670.1	0.000142317	0.000277822	-0.36145	0.0950157	5.91329	0.117753	0.0024526	0.00416024	0.00431839	0.00431839
XM_759159.1	0.000143383	0.000279764	-0.344354	0.0905656	6.1484	0.309248	0.00224715	-0.000545838	0.00390445	0.00390445
XM_758457.1	0.000145207	0.000283182	-0.837762	0.220514	4.46242	0.146297	0.0130883	0.0233816	0.0120391	0.0233816
XM_760995.1	0.000148337	0.000289144	-0.536925	0.141526	5.13599	0.0858116	0.00739525	0.00762689	0.00692796	0.00762689
XM_761181.1	0.00015087	0.000293934	-0.49707	0.131166	6.16543	0.0492023	0.00230495	0.0105984	0.00387916	0.0105984
XM_759491.1	0.000153815	0.000299224	-0.895708	0.236658	4.02968	0.363183	0.0244356	0.00874787	0.0175695	0.0175695
XM_761214.1	0.000159122	0.000309242	-0.450489	0.119291	5.3809	0.0538467	0.00476965	0.00590313	0.00576057	0.00590313
XM_757882.1	0.000161565	0.000313834	-1.00568	0.266577	3.94618	0.76508	0.0343267	-0.015816	0.0189706	0.0189706
XM_758042.1	0.000163	0.000316465	-0.629516	0.166964	4.82095	0.0892167	0.00854612	0.0123616	0.00892956	0.0123616
XM_761271.1	0.000168306	0.000326119	-0.811754	0.215756	4.22551	0.190519	0.0168039	0.018109	0.0147497	0.018109
XM_759659.1	0.000171162	0.00033104	-0.810865	0.215761	4.36174	0.933776	0.0218043	-0.00832009	0.0131102	0.0131102
XM_758170.1	0.00017472	0.000337379	-1.43902	0.383429	3.13019	0.447795	0.0691734	0.00818088	0.0410902	0.0410902
XM_760952.1	0.000175725	0.000339151	-0.553449	0.147524	4.92567	0.479029	0.00812968	0.00224183	0.0081929	0.0081929
XM_758351.1	0.000176026	0.000339565	-0.636133	0.169583	5.27374	0.278768	0.00684383	0.0147251	0.00622414	0.0147251
XM_758484.1	0.000178625	0.000343902	-0.309442	0.0825736	6.90411	0.758713	0.00175982	-0.0017082	0.00335398	0.00335398
XM_759308.1	0.000182071	0.000350019	-0.674499	0.180218	4.60243	0.164288	0.0136441	0.00628004	0.0107149	0.0107149
XM_761432.1	0.000184761	0.000355016	-0.349951	0.0935949	6.66449	0.0216867	0.00137155	0.00519846	0.00339597	0.00519846
XM_758264.1	0.000199975	0.000383123	-0.464383	0.124866	5.2777	0.252546	0.0054881	-0.00322676	0.00620558	0.00620558
XM_761134.1	0.000202154	0.000387108	-0.280159	0.0753863	7.32732	0.199984	0.00074928	0.00234534	0.00351304	0.00351304
XM_758425.1	0.000202439	0.000387464	-0.436044	0.117344	6.24125	0.154614	0.00250722	0.00781996	0.0037723	0.00781996
XM_760917.1	0.000202613	0.000387608	-0.597841	0.160894	4.98245	0.296378	0.00955668	0.00985859	0.00782586	0.00985859
XM_758792.1	0.000202748	0.000387677	-0.333556	0.0897727	6.19615	0.360634	0.00220966	-0.000465079	0.00383469	0.00383469
XM_758530.1	0.000205718	0.000392971	-0.816478	0.219963	4.12276	0.251132	0.0201339	-0.00149103	0.0161538	0.0161538
XM_759588.1	0.00021124	0.000403322	-0.632402	0.17068	4.761	0.427397	0.0124627	-0.01178	0.00938617	0.00938617
XM_759611.1	0.00021188	0.000404152	-0.582216	0.157168	5.01361	0.62856	0.0108924	0.00248682	0.00763398	0.00763398
XM_760447.1	0.000212718	0.000405355	-0.73975	0.199748	4.53103	0.408888	0.0185554	-0.00665686	0.0113691	0.0113691
XM_758892.1	0.0002132	0.000406076	-0.534679	0.144397	5.54121	0.610091	0.00485664	0.0107812	0.00522686	0.0107812
XM_758921.1	0.0002176	0.000413651	-0.683292	0.18479	4.75365	0.285647	0.0105284	0.0150822	0.00944391	0.0150822
XM_760140.1	0.000217752	0.00041374	-0.523819	0.141669	5.15374	0.285452	0.0082214	-0.00514071	0.00683126	0.00683126
XM_757743.1	0.000220133	0.00041806	-0.901814	0.244082	3.99597	0.31859	0.0265627	0.0122198	0.0181193	0.0181193
XM_761228.1	0.000226447	0.000429635	-0.449184	0.121812	5.98447	0.0405894	0.00271634	0.00841225	0.00417883	0.00841225
XM_760631.1	0.000235664	0.000446453	-1.21335	0.329953	3.88031	1.49227	0.0614789	-0.00291648	0.0201728	0.0201728
XM_761521.1	0.000235767	0.000446453	-2.39214	0.650524	2.34964	1.22338	0.231182	0.0728261	0.0862037	0.0862037
XM_760424.1	0.000236852	0.00044829	-1.00719	0.273984	3.60958	0.541143	0.0302641	-0.00637297	0.0260364	0.0260364
XM_759257.1	0.000248477	0.000469612	-0.336788	0.0919226	6.4575	0.0361108	0.00186921	0.00446811	0.00352794	0.00446811
XM_761574.1	0.000248651	0.000469713	-0.713718	0.194811	4.28798	0.0852893	0.0144948	0.00200828	0.0139687	0.0139687
XM_759331.1	0.000249801	0.000471659	-0.442752	0.120889	5.36537	0.127194	0.00513794	-0.00205008	0.00582272	0.00582272
XM_759719.1	0.000254068	0.000479485	-0.78522	0.214651	4.17242	0.106303	0.0191006	0.0072534	0.0154558	0.0154558
XM_760395.1	0.00025991	0.000490037	-0.341313	0.0934517	7.19979	0.0309945	0.000807996	0.00574193	0.00343285	0.00574193
XM_760313.1	0.000262704	0.00049459	-0.616747	0.168993	6.08754	0.0870667	0.00219055	0.0192284	0.00399887	0.0192284
XM_759550.1	0.000267688	0.000503489	-0.70256	0.192761	4.63922	0.575804	0.0174766	-0.00169742	0.0103911	0.0103911
XM_760811.1	0.000268291	0.000504381	-0.454756	0.124791	5.31773	0.056655	0.00565538	0.0037883	0.00602421	0.00602421
XM_760910.1	0.000271472	0.000509629	-0.449538	0.123462	5.33619	0.0671202	0.00548796	0.000786246	0.00594422	0.00594422
XM_761445.1	0.000285971	0.000536333	-0.588173	0.162134	5.61025	0.0723194	0.00396896	0.0157467	0.00503909	0.0157467
XM_760294.1	0.000290353	0.000544029	-0.535066	0.147655	4.99629	0.23371	0.0086117	-0.00524585	0.00773981	0.00773981
XM_759196.1	0.000290865	0.000544729	-0.522033	0.144077	5.1002	1.12142	0.00844083	-0.00469046	0.0071277	0.0071277
XM_761576.1	0.000295097	0.000552389	-0.491406	0.135764	5.30993	0.59899	0.00776512	0.00379092	0.0060587	0.0060587
XM_761106.1	0.000302872	0.000566133	-0.394092	0.109081	5.75252	0.426826	0.00424419	0.000244531	0.00467985	0.00467985
XM_761235.1	0.000307482	0.000574475	-2.11026	0.584736	2.43489	0.591068	0.176885	-0.175304	0.0795524	0.0795524
XM_760477.1	0.000315829	0.000589789	-0.295225	0.0819623	6.84981	0.489908	0.00168315	-0.000660345	0.00335522	0.00335522
XM_760836.1	0.000327075	0.000610499	-0.833666	0.232034	3.988	0.102229	0.0221275	-0.00530803	0.0182524	0.0182524
XM_758435.1	0.000334714	0.00062446	-0.621531	0.173281	4.7485	0.604826	0.0130352	-0.00172324	0.00948456	0.00948456
XM_761530.1	0.000344493	0.000641786	-0.592172	0.165443	5.10104	0.19083	0.00716014	0.0133683	0.00712294	0.0133683
XM_758352.1	0.000344976	0.000642381	-0.490138	0.13695	5.14195	0.143497	0.00717125	-0.0011894	0.00689529	0.00689529
XM_760078.1	0.000348081	0.000647855	-0.464153	0.129775	5.58796	0.422398	0.00450889	0.00812219	0.00509805	0.00812219
XM_758176.1	0.000358089	0.000664949	-0.890269	0.249432	4.4676	1.96501	0.0346752	-0.0246952	0.0119869	0.0119869
XM_760758.1	0.000362351	0.000672495	-0.441327	0.123757	5.3142	0.0613946	0.00544703	0.000683965	0.00603976	0.00603976
XM_760480.1	0.000366853	0.00068053	-1.86937	0.524684	2.70415	0.691162	0.144816	0.0363168	0.0616535	0.0616535
XM_758986.1	0.000376616	0.000696989	-0.336189	0.0945426	6.01801	0.0649747	0.00258633	0.000357031	0.00411739	0.00411739
XM_759837.1	0.000385276	0.000712006	-0.407787	0.114871	5.51711	0.171716	0.00459966	-0.00219409	0.00529678	0.00529678
XM_760270.1	0.000397192	0.000733335	-0.654267	0.18472	4.47109	0.15216	0.0136392	0.0118993	0.0119518	0.0119518
XM_757801.1	0.000399698	0.000737266	-0.985999	0.278509	4.03382	1.38753	0.0406719	-0.00139963	0.0175034	0.0175034
XM_760677.1	0.000403575	0.000744068	-0.274441	0.0775753	6.90985	0.678554	0.00115932	-1.14657e-05	0.00335413	0.00335413
XM_757888.1	0.000409578	0.00075478	-0.91903	0.260066	4.20044	1.38027	0.0356476	-0.0174192	0.0150781	0.0150781
XM_759287.1	0.000425246	0.000782548	-1.10901	0.314712	3.67054	1.23407	0.0497062	-0.04171	0.0245767	0.0245767
XM_761558.1	0.000434268	0.000798026	-0.32487	0.0923365	6.17574	0.10138	0.00253046	-0.00129661	0.00386406	0.00386406
XM_760540.1	0.000442433	0.000812269	-0.884789	0.251834	4.25826	1.26725	0.0332313	0.00749981	0.0143338	0.0143338
XM_760879.1	0.000442989	0.000812528	-0.896028	0.255057	4.16473	0.944799	0.0332291	-0.00137698	0.0155614	0.0155614
XM_757718.1	0.00045081	0.000826098	-0.766828	0.218569	4.36176	0.145027	0.0154915	0.0203379	0.0131101	0.0203379
XM_761276.1	0.000457487	0.000837942	-1.34221	0.382999	3.24259	0.951429	0.0731031	-0.0200059	0.0369129	0.0369129
XM_761270.1	0.000458225	0.000838902	-0.7732	0.220658	4.88386	0.908242	0.0129723	0.0235453	0.00847773	0.0235453
XM_759841.1	0.000458993	0.000839914	-0.431319	0.123107	5.72308	1.10636	0.00661353	0.00143077	0.00475297	0.00475297
XM_758279.1	0.000485088	0.000886424	-0.372559	0.106785	5.83173	0.414091	0.0040586	0.00436485	0.00449375	0.00449375
XM_760936.1	0.000489621	0.000893872	-0.297193	0.0852443	6.33125	0.288652	0.00179101	0.000598894	0.00365893	0.00365893
XM_760135.1	0.000491423	0.000896744	-0.309467	0.0887899	6.184	0.117702	0.00206063	0.00205841	0.0038521	0.0038521
XM_759171.1	0.000505119	0.000921308	-0.617717	0.177606	4.55827	0.0608571	0.0125425	-0.00491326	0.0111153	0.0111153
XM_758958.1	0.000512763	0.000933945	-0.611539	0.176033	5.25883	2.24066	0.016946	-0.00994094	0.00629477	0.00629477
XM_760577.1	0.000516232	0.000939388	-0.412775	0.11888	5.79906	0.127466	0.00355359	0.00704579	0.00456861	0.00704579
XM_759744.1	0.000532957	0.000968024	-0.618613	0.178603	4.50326	0.0821083	0.0122894	0.00902503	0.0116348	0.0116348
XM_760665.1	0.000536182	0.00097343	-0.265648	0.0767325	6.89345	0.312502	0.00106206	0.00122514	0.00335384	0.00335384
XM_761453.1	0.00054923	0.000995272	-0.583112	0.168748	5.07033	1.29295	0.0127364	0.00862055	0.00729893	0.00862055
XM_759053.1	0.000567859	0.00102713	-1.72276	0.499855	2.84947	0.585834	0.110998	0.0763932	0.0536971	0.0763932
XM_758681.1	0.000571202	0.00103234	-0.612061	0.17767	4.71794	0.776646	0.0139452	-0.00732644	0.00972971	0.00972971
XM_758032.1	0.000573959	0.00103673	-0.28468	0.0826685	6.58359	0.338241	0.00169129	0.00226082	0.00343427	0.00343427
XM_758304.1	0.00057653	0.00104041	-0.306965	0.0891712	6.18148	0.0827811	0.00210789	-0.00139348	0.00385574	0.00385574
XM_758049.1	0.000578131	0.00104242	-0.296388	0.0861175	6.64065	0.0382817	0.00129054	0.00427162	0.00340543	0.00427162
XM_760119.1	0.000583067	0.00105027	-1.48028	0.430394	3.53888	1.93201	0.111087	-0.0584653	0.0278418	0.0278418
XM_758019.1	0.000586193	0.00105445	-0.677978	0.197206	4.87151	1.96723	0.0206033	-0.0152222	0.00856421	0.00856421
XM_758642.1	0.000593443	0.001067	-1.5346	0.446806	2.77427	0.435191	0.0920474	-0.067141	0.0576793	0.0576793
XM_759044.1	0.000601083	0.00107974	-0.283132	0.0825188	6.55516	0.135023	0.00165512	0.00121874	0.00345189	0.00345189
XM_760222.1	0.0006043	0.00108502	-0.257125	0.0749706	7.48123	0.0110114	0.00056582	0.00147609	0.00364963	0.00364963
XM_760897.1	0.00062182	0.00111393	-0.57623	0.168394	4.596	0.100036	0.010495	0.000572943	0.0107724	0.0107724
XM_759038.1	0.000627366	0.00112284	-0.396335	0.115904	6.03457	0.264488	0.00252921	0.00754617	0.00408808	0.00754617
XM_761565.1	0.000630568	0.00112805	-0.530475	0.155195	6.5187	0.545453	0.00158587	0.0164783	0.00347753	0.0164783
XM_760272.1	0.000635978	0.00113721	-0.343077	0.100439	5.84249	0.150939	0.00309628	0.000450381	0.00446966	0.00446966
XM_758609.1	0.000677989	0.00121123	-0.336908	0.0991392	5.85679	0.0260844	0.00293334	-0.00264983	0.0044381	0.0044381
XM_758590.1	0.000683672	0.0012207	-0.441249	0.12993	5.424	0.513134	0.00706286	0.00534264	0.00559854	0.00559854
XM_760338.1	0.000683915	0.0012207	-0.86476	0.254645	5.09886	6.35817	0.0235523	0.0250806	0.00713532	0.0250806
XM_758428.1	0.000692204	0.00123437	-0.341753	0.100733	7.43687	0.268212	0.000685725	0.00692469	0.00360562	0.00692469
XM_758810.1	0.000693505	0.00123612	-0.263831	0.0777773	6.81843	0.0227357	0.00117885	0.00172933	0.00335814	0.00335814
XM_761207.1	0.000696365	0.00124066	-0.35906	0.105886	5.70815	0.223571	0.00361847	-0.00156443	0.0047904	0.0047904
XM_760255.1	0.000703315	0.00125247	-0.41544	0.122611	5.23993	0.0505407	0.00488868	-0.00144477	0.0063864	0.0063864
XM_761312.1	0.000733463	0.00130379	-0.253086	0.0749494	7.15399	0.266258	0.000802057	0.00129855	0.003411	0.003411
XM_760355.1	0.000761138	0.00135114	-0.503229	0.149479	4.90332	0.041469	0.00841436	0.00112841	0.00834363	0.00834363
XM_761507.1	0.000763056	0.00135393	-1.04698	0.31106	3.56704	0.697688	0.0454609	-0.0317259	0.0271077	0.0271077
XM_759221.1	0.000774463	0.00137355	-0.378361	0.112548	5.77177	0.961905	0.00410702	0.0053933	0.00463319	0.0053933
XM_760721.1	0.000775625	0.00137499	-0.452914	0.134742	5.35288	0.0638148	0.00458707	0.00902943	0.00587401	0.00902943
XM_758608.1	0.000788827	0.00139776	-0.387419	0.115417	6.99141	0.164715	0.000939538	0.00905132	0.00336213	0.00905132
XM_759421.1	0.000803502	0.00142247	-0.569578	0.169943	4.72757	0.312414	0.0120086	0.00121788	0.00965181	0.00965181
XM_759345.1	0.000815844	0.00144367	-0.956045	0.285612	4.03443	1.06137	0.0394227	0.0217578	0.0174937	0.0217578
XM_759353.1	0.000860444	0.00151985	-0.471358	0.141439	5.02689	0.0551202	0.00722058	0.00778323	0.00755429	0.00778323
XM_761582.1	0.000867104	0.00153092	-0.800721	0.240425	3.93261	0.200456	0.0241422	0.0109506	0.0192111	0.0192111
XM_758313.1	0.000868218	0.0015322	-0.485553	0.145808	5.39246	0.302301	0.00503574	0.0109093	0.00571549	0.0109093
XM_758873.1	0.000878869	0.0015489	-1.07786	0.324006	3.49437	0.53456	0.0496907	-0.0072194	0.0290441	0.0290441
XM_759875.1	0.000901544	0.00158672	-1.09983	0.331317	3.88677	1.77023	0.0622774	-0.055638	0.020051	0.020051
XM_759548.1	0.000937061	0.00164849	-1.23662	0.37374	4.02835	1.81141	0.0605494	0.044212	0.0175907	0.044212
XM_759138.1	0.000978193	0.00171699	-1.54399	0.46834	2.79926	0.345761	0.108182	-0.0414803	0.0563246	0.0563246
XM_760669.1	0.00098737	0.00173155	-0.322796	0.0979921	7.43098	0.0230236	0.000619916	0.00658192	0.00360006	0.00658192
XM_758694.1	0.00102537	0.00179657	-0.389826	0.118724	5.38463	0.0432637	0.00482557	0.00526938	0.00574591	0.00574591
XM_757657.1	0.00103749	0.00181619	-0.335315	0.102225	5.72903	0.0177128	0.00309945	0.000766327	0.00473805	0.00473805
XM_758620.1	0.00103993	0.00181939	-0.345795	0.105442	5.70131	0.163094	0.00353094	-0.000728445	0.00480752	0.00480752
XM_759519.1	0.00104025	0.00181939	-1.79978	0.548814	6.10924	4.07418	0.221933	-0.182022	0.00396432	0.00396432
XM_760286.1	0.00108548	0.0018968	-0.47444	0.145205	4.97807	0.0639959	0.00796002	0.00143334	0.00785336	0.00785336
XM_759741.1	0.00108666	0.00189802	-0.802352	0.245587	4.09518	0.541006	0.0286765	0.00786739	0.0165583	0.0165583
XM_757985.1	0.00111412	0.00194424	-0.256725	0.07875	7.82395	0.0212552	0.000520675	0.000527892	0.0041305	0.0041305
XM_758003.1	0.00113354	0.00197725	-0.308441	0.0947562	6.09931	0.411193	0.00275406	-0.00171457	0.00397999	0.00397999
XM_761252.1	0.00113849	0.00198413	-0.832655	0.255898	4.50728	0.511498	0.0170502	0.0320625	0.0115959	0.0320625
XM_761403.1	0.00116277	0.00202284	-0.424282	0.130635	5.23329	0.024816	0.00637993	-0.00457303	0.00641911	0.00641911
XM_758852.1	0.0011662	0.00202791	-0.8975	0.276407	3.74613	0.365163	0.0344169	-0.0331262	0.0228839	0.0228839
XM_758572.1	0.00117296	0.00203824	-0.393478	0.121243	6.0913	0.0860059	0.00237795	0.00864691	0.0039928	0.00864691
XM_759786.1	0.00117318	0.00203824	-0.958456	0.295335	3.67363	0.805466	0.040912	-0.0128462	0.024505	0.024505
XM_759742.1	0.00128984	0.00223497	-0.697192	0.216638	4.45126	1.04432	0.0230466	-0.0155337	0.0121525	0.0121525
XM_760579.1	0.00129411	0.00224137	-0.31086	0.0966219	5.98001	0.0148112	0.00281465	-0.000807351	0.0041872	0.0041872
XM_759050.1	0.00131071	0.00226911	-0.607516	0.189044	4.69702	0.576763	0.0135763	0.0132268	0.00990137	0.0132268
XM_761638.1	0.00135691	0.00234392	-0.414569	0.129405	5.30644	0.0707878	0.00577448	0.00678469	0.00607427	0.00678469
XM_758271.1	0.00146312	0.00252071	-0.385843	0.121262	5.99568	0.0636695	0.0027452	0.00828314	0.00415797	0.00828314
XM_761393.1	0.00148031	0.00254809	-0.269802	0.084883	7.54925	0.346742	0.000554018	0.00484982	0.00372474	0.00484982
XM_760955.1	0.00149626	0.00257214	-1.09278	0.344139	3.35971	0.452	0.0558097	-0.0157399	0.0330142	0.0330142
XM_761242.1	0.0015172	0.00260472	-0.476325	0.150195	5.5552	0.256657	0.00426701	0.0126519	0.00518745	0.0126519
XM_759090.1	0.00163913	0.00280543	-0.378736	0.120278	5.31176	0.0924676	0.00479945	0.00194502	0.00605057	0.00605057
XM_757847.1	0.00165794	0.0028364	-0.379231	0.120562	5.74228	0.263929	0.00433508	0.00656638	0.00470505	0.00656638
XM_760264.1	0.00168207	0.00287641	-0.363568	0.115739	5.50856	0.0488003	0.00472431	-0.0023434	0.00532226	0.00532226
XM_759241.1	0.00170565	0.00291546	-0.398158	0.126915	5.29345	0.746593	0.00594756	0.00053615	0.00613296	0.00613296
XM_758607.1	0.00184159	0.00314097	-0.873266	0.280373	4.2924	1.38534	0.0450414	-0.00274315	0.0139154	0.0139154
XM_760265.1	0.00187609	0.00319702	-0.252361	0.0811664	6.76014	0.792112	0.00157314	0.002976	0.00336785	0.00336785
XM_760823.1	0.00189828	0.00322921	-0.37627	0.121154	6.95548	0.194542	0.00120169	0.00980711	0.00335726	0.00980711
XM_758863.1	0.00191439	0.00325521	-0.340637	0.10977	6.03455	1.12285	0.0049489	0.000689255	0.00408812	0.00408812
XM_759187.1	0.00196195	0.00332886	-0.238173	0.0769311	6.88772	0.0192948	0.00105378	0.00338502	0.00335385	0.00338502
XM_758458.1	0.00196514	0.00333283	-0.403928	0.130491	5.16373	0.0667539	0.00599341	-0.00333136	0.00677752	0.00677752
XM_759211.1	0.00197144	0.00334205	-0.375051	0.121199	6.2336	0.0933896	0.00250904	0.00850791	0.00378263	0.00850791
XM_759630.1	0.00199216	0.00337572	-0.527383	0.170597	5.40768	2.04789	0.0131807	0.00864678	0.00565798	0.00864678
XM_758113.1	0.00206366	0.00348933	-0.938087	0.304483	3.44085	0.250283	0.0389724	-0.0229053	0.0305601	0.0305601
XM_759764.1	0.00208007	0.00351556	-0.265152	0.0861288	6.34815	0.102642	0.00192422	0.00347741	0.00363941	0.00363941
XM_761017.1	0.00210116	0.00354814	-0.526507	0.171191	4.62344	0.0435839	0.011451	0.00178381	0.0105289	0.0105289
XM_760749.1	0.00213377	0.00359855	-0.367968	0.119822	5.37057	0.1373	0.00496625	0.00531472	0.00580174	0.00580174
XM_760240.1	0.00218167	0.00367775	-0.446847	0.145823	4.92009	0.114695	0.00771797	0.00547206	0.00823019	0.00823019
XM_759809.1	0.00220881	0.0037219	-0.897116	0.293116	3.56453	0.320831	0.0372654	-0.0180651	0.0271723	0.0271723
XM_757663.1	0.00222813	0.00375284	-1.06073	0.346869	4.07725	6.01159	0.0734105	-0.057364	0.0168279	0.0168279
XM_761241.1	0.00235871	0.00397108	-0.352882	0.116045	5.55805	0.623139	0.00492034	0.0024891	0.00517954	0.00517954
XM_759299.1	0.00236624	0.00398204	-0.287139	0.0944556	6.05769	0.0334608	0.00264309	-0.000850581	0.0040483	0.0040483
XM_759023.1	0.00237594	0.00399493	-0.262728	0.0864604	6.27884	0.130115	0.00188348	0.000118228	0.00372307	0.00372307
XM_760602.1	0.0023949	0.00402335	-0.656094	0.216082	4.28077	0.295151	0.0163814	0.0186373	0.0140562	0.0186373
XM_761487.1	0.00242148	0.00406626	-0.259485	0.0855545	6.39267	0.423555	0.00189881	0.0026785	0.00359087	0.00359087
XM_760484.1	0.00249874	0.0041924	-1.11252	0.36796	3.40499	0.737985	0.069925	-0.0269762	0.0316208	0.0316208
XM_760773.1	0.00249799	0.0041924	-0.363972	0.120378	5.38661	0.313801	0.00512994	0.00456277	0.00573815	0.00573815
XM_759584.1	0.00257089	0.00430792	-0.675225	0.223965	4.21959	0.654214	0.0227938	-0.00913415	0.0148265	0.0148265
XM_760155.1	0.00263904	0.00441267	-0.753895	0.25072	3.9601	0.311662	0.0284174	-0.00855619	0.0187279	0.0187279
XM_761225.1	0.00264231	0.00441626	-0.27607	0.091823	6.14192	0.0329867	0.0024094	-0.000191284	0.00391419	0.00391419
XM_758175.1	0.00284337	0.00474016	-1.00949	0.338279	3.81811	1.83309	0.0644394	-0.0210869	0.0213851	0.0213851
XM_758087.1	0.00287366	0.00478519	-0.410325	0.13765	5.07622	0.0452629	0.00694575	0.0071913	0.00726483	0.00726483
XM_757650.1	0.00296443	0.00492939	-0.336883	0.113375	5.45741	0.250342	0.00415687	-0.00343974	0.00548356	0.00548356
XM_760343.1	0.00308627	0.00512763	-0.272843	0.0922074	7.44112	0.197487	0.000708782	0.00566787	0.00360967	0.00566787
XM_759404.1	0.00310062	0.00514928	-0.467171	0.157957	5.33525	0.0663263	0.00540047	0.0133124	0.00594825	0.0133124
XM_758841.1	0.0031484	0.005222	-0.557079	0.188657	4.61281	0.0593496	0.0100285	0.0166652	0.0106226	0.0166652
XM_759051.1	0.00316115	0.00524093	-0.608488	0.206154	4.41397	0.552309	0.0193338	-0.0146441	0.0125409	0.0125409
XM_759927.1	0.0032017	0.00530365	-0.754219	0.255869	4.0948	0.709019	0.0262501	0.0228515	0.016564	0.0228515
XM_759707.1	0.00322573	0.0053412	-0.404761	0.137423	5.09753	0.0982507	0.00664228	0.0075215	0.00714284	0.0075215
XM_758443.1	0.00324632	0.00537076	-0.716816	0.243533	3.97444	0.136267	0.0259997	0.0104393	0.0184817	0.0184817
XM_760508.1	0.00334049	0.00552189	-0.690517	0.235307	4.14666	0.468594	0.0257139	-0.0109119	0.0158132	0.0158132
XM_759035.1	0.00336689	0.0055585	-0.294177	0.10033	6.53837	0.0326662	0.00173928	0.00581031	0.00346328	0.00581031
XM_760175.1	0.00344595	0.00568183	-1.01838	0.348177	3.88251	1.13083	0.0387425	0.0521782	0.0201313	0.0521782
XM_761219.1	0.00348045	0.00572906	-0.485855	0.166288	4.7902	0.174606	0.00886098	0.0118777	0.00916062	0.0118777
XM_760950.1	0.00350942	0.00577189	-0.657758	0.225322	4.40559	1.3035	0.0254474	-0.0171681	0.0126302	0.0126302
XM_760729.1	0.00363622	0.00597292	-0.574896	0.197687	4.6323	0.225221	0.0126413	0.0166689	0.0104514	0.0166689
XM_757784.1	0.0037096	0.00608663	-0.629213	0.216831	4.65676	1.53608	0.0234052	0.0118567	0.0102401	0.0118567
XM_760709.1	0.00371011	0.00608663	-0.501061	0.172672	4.61821	0.0343971	0.0117867	-0.00841902	0.0105749	0.0105749
XM_761477.1	0.00372903	0.00611255	-0.267371	0.0921899	6.11036	0.235855	0.00241166	-0.000697259	0.00396257	0.00396257
XM_759415.1	0.00384227	0.0062929	-0.288405	0.0997656	5.99285	0.262933	0.00330167	-0.00112824	0.00416321	0.00416321
XM_759434.1	0.00387439	0.00634286	-1.24446	0.430875	3.32082	1.55769	0.104979	0.0041032	0.0342602	0.0342602
XM_758744.1	0.00388357	0.00635523	-1.25229	0.4337	3.74298	0.360861	0.0348992	0.106172	0.0229521	0.106172
XM_760131.1	0.00393402	0.00643241	-0.641804	0.222586	4.25918	0.119024	0.0158929	0.0212654	0.0143224	0.0212654
XM_761054.1	0.0039776	0.00649283	-0.773663	0.268639	4.29101	0.540553	0.0209705	0.0331548	0.0139321	0.0331548
XM_758017.1	0.00408016	0.00664638	-0.248323	0.0864667	6.42719	0.149392	0.00205119	0.00124044	0.00355618	0.00355618
XM_757714.1	0.00413928	0.00673709	-0.226499	0.0789925	6.65473	0.0258204	0.00128016	0.000957479	0.0033997	0.0033997
XM_759229.1	0.0043459	0.00704994	-0.744305	0.260986	4.59849	0.973558	0.0213558	0.0297294	0.01075	0.0297294
XM_760469.1	0.00437979	0.00709903	-0.269751	0.0946683	6.48301	0.0176097	0.00152122	0.00520035	0.00350583	0.00520035
XM_757781.1	0.0044007	0.00712997	-0.334505	0.117456	5.40812	0.0210839	0.00469063	0.00406333	0.00565632	0.00565632
XM_758242.1	0.00442059	0.00715628	-0.817996	0.287371	3.72074	0.687249	0.0384981	-0.0234622	0.0234387	0.0234387
XM_760169.1	0.00446078	0.00721835	-0.234932	0.0826179	6.52326	0.3276	0.00164515	-0.00109347	0.00347414	0.00347414
XM_758866.1	0.00447768	0.00723971	-0.736116	0.258978	4.30964	1.47478	0.0365924	-0.00551358	0.0137097	0.0137097
XM_760970.1	0.00450246	0.00727678	-0.443113	0.155991	5.42987	1.27931	0.00556089	0.0126891	0.00557774	0.0126891
XM_759339.1	0.00453634	0.00732851	-0.233233	0.0821751	6.5185	0.422257	0.00158688	-0.00108859	0.00347768	0.00347768
XM_760247.1	0.0045609	0.00736514	-0.934194	0.329346	4.20464	5.77877	0.066329	-0.0635272	0.0150225	0.0150225
XM_760783.1	0.00462864	0.00747146	-0.422439	0.149177	4.89195	0.0244089	0.00826863	-0.00512597	0.00842163	0.00842163
XM_761103.1	0.0047447	0.00765249	-0.327376	0.115932	6.5396	0.812664	0.00150871	0.0085714	0.00346242	0.0085714
XM_760017.1	0.00478372	0.00770908	-0.379657	0.134571	5.07483	0.149317	0.0063091	-0.00310982	0.00727285	0.00727285
XM_758217.1	0.00480929	0.00774708	-0.215377	0.0763872	7.68636	0.220675	0.000470515	0.00276979	0.00390574	0.00390574
XM_760819.1	0.00492614	0.00792879	-0.855537	0.304264	3.56946	0.23301	0.0423869	-0.0202724	0.0270456	0.0270456
XM_760485.1	0.00493726	0.00794017	-0.309573	0.110125	5.56585	0.0504405	0.00393771	0.00296012	0.00515798	0.00515798
XM_759888.1	0.00496313	0.00797849	-0.447337	0.159228	5.12831	0.079632	0.00596096	0.0130542	0.00697028	0.0130542
XM_758541.1	0.00511478	0.00821217	-0.58881	0.210311	4.3249	0.544136	0.0196422	0.0120941	0.0135307	0.0135307
XM_759319.1	0.00554448	0.00886212	-0.686052	0.247353	4.21333	1.35332	0.0309796	-0.0127657	0.0149082	0.0149082
XM_759917.1	0.00557274	0.0088964	-1.07825	0.388991	3.53572	1.57724	0.08556	-0.0128462	0.0279254	0.0279254
XM_761538.1	0.00557264	0.0088964	-0.344897	0.124425	5.24116	0.0978273	0.00523087	0.00389153	0.00638038	0.00638038
XM_759103.1	0.00563158	0.00898666	-0.235266	0.0849798	6.51332	0.173732	0.00193458	-0.000792345	0.0034816	0.0034816
XM_759357.1	0.00564064	0.00899745	-0.459798	0.166114	4.88237	1.0047	0.0122072	-0.0105349	0.00848811	0.00848811
XM_760766.1	0.00569306	0.00906998	-0.553488	0.20018	4.73852	0.0593024	0.00921317	0.0208407	0.0095639	0.0208407
XM_761272.1	0.00573228	0.00912876	-0.370959	0.134273	5.15497	0.0686427	0.00611016	0.00741183	0.00682461	0.00741183
XM_759322.1	0.0059881	0.0095284	-0.34341	0.124948	5.30248	0.0377087	0.0056169	-0.002628	0.00609204	0.00609204
XM_760543.1	0.0060271	0.00958656	-0.488287	0.177798	5.17774	0.0605847	0.00583764	0.0178714	0.00670314	0.0178714
XM_760023.1	0.00606998	0.00964694	-0.237091	0.0864041	6.28164	0.0944754	0.00187973	0.000117581	0.00371952	0.00371952
XM_760467.1	0.00616637	0.00978821	-1.56663	0.572012	3.05057	0.981251	0.109201	0.136198	0.044332	0.136198

## Sheet: Sporozoite upregulated 
target_id	pval	qval	b	se_b	mean_obs	var_obs	tech_var	sigma_sq	smooth_sigma_sq	final_sigma_sq
XM_757680.1	0	0	2.20643	0.056946	6.88486	1.25939	0.00151039	0.00305193	0.00335387	0.00335387
XM_757742.1	0	0	2.34882	0.0560139	7.2792	2.03667	0.00122696	6.61692e-05	0.00347938	0.00347938
XM_757858.1	0	0	2.41513	0.0548794	7.31212	1.57425	0.00101567	0.00289818	0.00350195	0.00350195
XM_757866.1	0	0	5.57864	0.122321	5.99659	9.7323	0.0182873	0.00287056	0.0041563	0.0041563
XM_758027.1	0	0	2.77519	0.055394	7.25873	2.21671	0.00113643	0.00116847	0.00346632	0.00346632
XM_758118.1	0	0	6.71645	0.132904	5.84567	11.8138	0.0220325	-0.00407872	0.00446259	0.00446259
XM_758212.1	0	0	3.66274	0.073149	6.77447	6.70725	0.00466122	-0.00132488	0.00336495	0.00336495
XM_758405.1	0	0	2.45322	0.0607087	7.03479	2.62345	0.00215747	0.00248035	0.00337085	0.00337085
XM_758979.1	0	0	3.00683	0.0781293	8.54778	5.93561	0.00195272	0.00720356	0.00626859	0.00720356
XM_759460.1	0	0	2.47393	0.0605448	5.88221	9.93954	0.00111525	0.00277237	0.00438326	0.00438326
XM_759462.1	0	0	3.48989	0.0818024	5.27545	9.97385	0.00382136	-0.00068532	0.0062161	0.0062161
XM_759851.1	0	0	3.44278	0.0629779	6.67459	3.13569	0.00255705	0.000539279	0.00339228	0.00339228
XM_759986.1	0	0	2.76027	0.0650949	6.63725	2.62007	0.00294912	-0.000438868	0.0034069	0.0034069
XM_760262.1	0	0	5.49749	0.133462	5.52441	8.29799	0.021443	-0.008664	0.00527532	0.00527532
XM_760653.1	0	0	2.88547	0.0644789	6.5498	2.28268	0.00278084	-0.00124384	0.00345545	0.00345545
XM_760890.1	0	0	5.38176	0.101984	5.93831	7.27311	0.0113333	-0.00210223	0.0042679	0.0042679
XM_761131.1	0	0	3.6654	0.0955109	5.72093	4.25305	0.00892514	-0.00232975	0.00475835	0.00475835
XM_761542.1	0	0	2.53753	0.061466	7.07357	1.89153	0.00131362	0.00435349	0.00338129	0.00435349
XM_761546.1	0	0	3.92324	0.0986594	5.56866	4.21418	0.00945025	-0.00346417	0.00515026	0.00515026
XM_758935.1	5.94614e-296	1.10881e-293	2.18575	0.0594468	6.54715	1.26073	0.00184365	0.00136823	0.00345723	0.00345723
XM_759312.1	9.16785e-290	1.63188e-287	2.00954	0.0552391	6.86324	1.01572	0.00122258	0.00197265	0.00335446	0.00335446
XM_758119.1	1.67661e-271	2.85462e-269	6.64693	0.188806	5.14613	12.4732	0.0465993	-0.0272045	0.00687249	0.00687249
XM_759183.1	1.18909e-267	1.86259e-265	1.94795	0.0557316	7.00425	1.25538	0.00129462	0.00181144	0.00336439	0.00336439
XM_757915.1	5.63394e-264	8.48558e-262	3.37382	0.0972011	4.85589	8.83378	0.00549692	-0.00425974	0.00867516	0.00867516
XM_759989.1	2.57019e-254	3.72772e-252	2.10345	0.0617511	6.55845	1.41746	0.00227006	0.0008894	0.00344974	0.00344974
XM_759156.1	5.84104e-251	8.16911e-249	1.80726	0.0534123	7.5446	0.872276	0.000559996	0.0018794	0.00371932	0.00371932
XM_758303.1	6.78592e-250	9.16334e-248	2.11807	0.0627327	6.33364	1.12966	0.00224696	0.00218816	0.00365614	0.00365614
XM_760612.1	2.57224e-245	3.35762e-243	4.35395	0.130163	5.58258	7.60173	0.0203011	-0.0191464	0.00511249	0.00511249
XM_758597.1	6.78488e-245	8.57083e-243	2.59322	0.0775926	6.07474	2.50071	0.00501111	-0.00363776	0.00401979	0.00401979
XM_759441.1	8.07611e-244	9.88314e-242	2.33156	0.0699183	6.27529	2.1445	0.00360524	-0.000797504	0.00372761	0.00372761
XM_760789.1	1.34689e-243	1.59831e-241	3.34084	0.10023	5.466	3.30501	0.00961387	0.00104643	0.00545533	0.00545533
XM_758669.1	2.23175e-240	2.57045e-238	2.26661	0.0684597	7.03799	3.00352	0.00344786	0.00358223	0.00337162	0.00358223
XM_759185.1	8.33883e-236	9.07079e-234	2.35577	0.0718454	6.42564	2.67817	0.00418497	-0.00250485	0.00355768	0.00355768
XM_761418.1	7.91043e-234	8.37223e-232	2.28702	0.0700457	6.0649	1.53894	0.00332344	0.000733371	0.00403617	0.00403617
XM_760443.1	1.70042e-223	1.75233e-221	2.99174	0.0937436	4.89132	8.30435	0.00475578	-0.000677456	0.00842601	0.00842601
XM_761567.1	2.65784e-223	2.66874e-221	1.76777	0.0554158	7.15597	1.38308	0.00119449	-0.000362795	0.00341187	0.00341187
XM_761038.1	1.04836e-218	1.02635e-216	2.96633	0.0939692	4.87331	8.22762	0.00469376	-0.000336459	0.00855157	0.00855157
XM_760088.1	2.33547e-216	2.17755e-214	2.52171	0.0803208	5.84894	2.11769	0.00522179	-0.00166194	0.00445536	0.00445536
XM_760361.1	8.67472e-216	7.90005e-214	1.90134	0.0606417	6.69181	1.42637	0.00212973	-0.000720436	0.00338639	0.00338639
XM_760613.1	1.29337e-215	1.1511e-213	4.05908	0.129514	5.97507	6.84128	0.0209642	-0.0146863	0.00419653	0.00419653
XM_761621.1	1.36546e-211	1.16242e-209	1.64721	0.0530602	6.92248	0.80412	0.000868428	0.00188253	0.00335466	0.00335466
XM_760365.1	7.1466e-206	5.95449e-204	2.83267	0.092518	5.78341	3.34071	0.00823394	-0.00170882	0.00460542	0.00460542
XM_759705.1	9.07996e-206	7.40773e-204	1.63706	0.0534817	7.36694	0.679218	0.000746521	0.0030588	0.00354393	0.00354393
XM_760522.1	1.08556e-205	8.67565e-204	3.49385	0.114163	5.70916	4.81822	0.0147621	-0.00431443	0.00478785	0.00478785
XM_758341.1	1.68793e-200	1.32199e-198	2.18106	0.0721939	6.01006	1.55001	0.00368624	-0.00206908	0.00413169	0.00413169
XM_760968.1	3.25611e-199	2.50018e-197	7.46779	0.247991	4.39205	19	0.0794731	-0.0347868	0.0127761	0.0127761
XM_758224.1	3.26526e-193	2.36792e-191	4.90784	0.165519	5.66286	10.7969	0.0361906	-0.0307061	0.00490413	0.00490413
XM_757899.1	7.36965e-192	5.24719e-190	2.09671	0.0709641	5.36451	8.23805	0.00172762	0.0040094	0.00582623	0.00582623
XM_759327.1	5.72222e-191	4.00147e-189	1.74042	0.0590438	6.51666	0.80199	0.0017502	0.00141985	0.00347906	0.00347906
XM_759781.1	2.31714e-189	1.59191e-187	2.44213	0.0832041	6.0803	2.7085	0.00637372	-0.00103209	0.00401067	0.00401067
XM_759173.1	2.80524e-189	1.89402e-187	2.15098	0.0733007	6.01519	1.83635	0.00393703	0.00401389	0.00412246	0.00412246
XM_758026.1	5.10769e-188	3.39012e-186	2.26846	0.077566	6.08575	2.15112	0.00502295	0.00167508	0.00400177	0.00400177
XM_757724.1	7.12044e-187	4.64727e-185	1.85598	0.0636581	6.49513	1.41233	0.00258267	0.00132901	0.00349587	0.00349587
XM_757771.1	8.62726e-186	5.53842e-184	1.87538	0.0645127	7.0317	2.12782	0.00246004	0.00378279	0.00337013	0.00378279
XM_761468.1	3.17512e-183	1.94278e-181	2.79096	0.0966863	7.00941	2.20029	0.00143433	0.012588	0.00336537	0.012588
XM_759748.1	6.73012e-181	4.05464e-179	1.58627	0.0553089	7.17618	1.26416	0.000953342	0.00363527	0.00342113	0.00363527
XM_760441.1	3.862e-177	2.29145e-175	3.51779	0.123965	4.36246	8.06658	0.00994884	-0.00539833	0.0131022	0.0131022
XM_761651.1	6.49993e-177	3.79907e-175	3.43588	0.121157	5.0055	2.95902	0.0143352	-0.00699571	0.00768327	0.00768327
XM_758794.1	4.9122e-174	2.82885e-172	2.7463	0.0976478	7.07104	4.93051	0.00782083	0.00648182	0.00338054	0.00648182
XM_758378.1	9.35285e-174	5.30808e-172	1.8369	0.0653662	6.57082	1.76332	0.00296719	0.000380104	0.00344192	0.00344192
XM_760132.1	1.25461e-169	7.01864e-168	2.08729	0.0751855	6.19242	1.94691	0.00463928	-0.00336612	0.00384002	0.00384002
XM_761058.1	2.08351e-169	1.14916e-167	1.94659	0.0701637	5.94819	1.0262	0.00313604	0.00377543	0.00424838	0.00424838
XM_760265.1	5.30131e-169	2.88332e-167	1.59036	0.0573933	6.76014	0.792112	0.00157314	0.002976	0.00336785	0.00336785
XM_759520.1	7.89701e-169	4.23626e-167	1.99108	0.0718918	5.9255	1.01888	0.00345909	0.000961011	0.00429356	0.00429356
XM_759884.1	4.72469e-168	2.50025e-166	1.58686	0.0574306	6.67387	0.691317	0.00155487	0.000589148	0.00339254	0.00339254
XM_761501.1	9.83962e-167	5.13759e-165	3.99215	0.145058	5.31504	6.00058	0.0255268	0.00343062	0.00603607	0.00603607
XM_760000.1	1.41468e-165	7.2893e-164	3.72113	0.135688	5.21825	3.48535	0.0114187	0.0161982	0.00649421	0.0161982
XM_757655.1	2.6356e-158	1.32321e-156	2.30436	0.0859592	5.50284	1.45717	0.00574393	0.00467361	0.00533955	0.00533955
XM_761369.1	4.07872e-158	2.0218e-156	1.85007	0.0690547	6.6745	0.977288	0.00168848	0.00546435	0.00339231	0.00546435
XM_760677.1	2.89747e-156	1.41831e-154	1.46087	0.0548541	6.90985	0.678554	0.00115932	-1.14657e-05	0.00335413	0.00335413
XM_759828.1	5.4225e-156	2.62155e-154	1.66013	0.0623913	6.40395	0.954012	0.00225977	0.000352904	0.00357924	0.00357924
XM_759912.1	6.57827e-155	3.14152e-153	3.04691	0.114914	5.29327	2.39991	0.00883007	0.0109779	0.00613377	0.0109779
XM_760425.1	7.63179e-155	3.60073e-153	4.11846	0.155361	5.03311	4.3949	0.0193603	0.0168452	0.00751729	0.0168452
XM_759508.1	3.45337e-154	1.60993e-152	6.7077	0.253579	4.88122	13.3505	0.0879576	-0.0840508	0.00849616	0.00849616
XM_760439.1	3.87221e-152	1.7632e-150	4.19623	0.159715	4.12526	8.93163	0.0221454	0.00051084	0.0161177	0.0161177
XM_760643.1	1.19175e-151	5.36425e-150	1.52807	0.0582552	6.59056	0.78098	0.00166023	0.0013734	0.00343027	0.00343027
XM_760337.1	1.1761e-150	5.23366e-149	4.37577	0.167377	4.76647	5.7625	0.0326789	-0.0149501	0.00934349	0.00934349
XM_758365.1	6.81484e-148	2.99853e-146	1.44783	0.0559025	7.7297	0.949487	0.000715979	0.00366916	0.00397166	0.00397166
XM_758850.1	1.57065e-147	6.83409e-146	1.80281	0.0696956	6.29615	0.922997	0.00198563	0.00530058	0.0037013	0.00530058
XM_760969.1	5.16209e-147	2.2214e-145	1.84843	0.0715866	6.06844	1.46546	0.00365673	-0.000544673	0.00403024	0.00403024
XM_761502.1	2.63775e-146	1.12277e-144	1.51131	0.058674	7.89554	2.20716	0.000897857	0.000617425	0.00426609	0.00426609
XM_761289.1	1.84794e-143	7.69842e-142	1.79421	0.0703543	5.96453	0.930928	0.00320793	-0.00231344	0.00421665	0.00421665
XM_759328.1	6.98477e-142	2.8792e-140	1.39495	0.055006	6.85061	0.567654	0.00118332	-0.000790133	0.00335517	0.00335517
XM_759151.1	7.96911e-142	3.25073e-140	1.65165	0.0651416	6.13793	0.686921	0.00244493	0.00188962	0.00392022	0.00392022
XM_760690.1	8.13502e-141	3.2842e-139	2.95795	0.117086	5.13599	2.91589	0.0136357	0.000920937	0.00692797	0.00692797
XM_759043.1	6.19045e-137	2.47365e-135	1.50655	0.0604859	6.37024	0.570377	0.00187302	0.000120367	0.0036148	0.0036148
XM_761033.1	9.25797e-137	3.66204e-135	2.66703	0.107147	5.20417	8.55221	0.00296946	0.0142513	0.00656571	0.0142513
XM_757902.1	2.90235e-135	1.11427e-133	2.71461	0.109669	5.20354	8.61531	0.00304721	0.0149938	0.00656897	0.0149938
XM_760338.1	4.23387e-135	1.60969e-133	4.45425	0.180061	5.09886	6.35817	0.0235523	0.0250806	0.00713532	0.0250806
XM_760966.1	3.52088e-132	1.32575e-130	4.38879	0.179394	4.42337	5.01488	0.0358316	-0.0128412	0.0124415	0.0124415
XM_758949.1	1.98002e-131	7.38454e-130	4.36824	0.17907	3.89832	8.87691	0.0282637	-0.0172434	0.0198354	0.0198354
XM_759104.1	2.3603e-131	8.71974e-130	1.41434	0.057996	7.40965	0.614584	0.000651288	0.00439402	0.0035805	0.00439402
XM_758556.1	1.91933e-130	7.02438e-129	3.50816	0.144364	6.16632	6.28128	0.0273834	-0.0188529	0.00387784	0.00387784
XM_758817.1	1.01593e-127	3.61672e-126	2.34857	0.0976867	5.2416	1.87789	0.00793584	0.00137195	0.00637819	0.00637819
XM_757893.1	1.33578e-127	4.71254e-126	1.49366	0.062157	8.06458	2.3645	0.00115255	0.00161994	0.00464269	0.00464269
XM_761125.1	4.75264e-127	1.66173e-125	1.5747	0.0656734	6.14123	0.762864	0.00255426	0.00143241	0.00391524	0.00391524
XM_759698.1	5.74115e-127	1.98959e-125	2.73161	0.11396	5.64895	1.98948	0.00513625	0.0143442	0.0049394	0.0143442
XM_758274.1	1.21406e-126	4.1704e-125	2.04985	0.0856295	5.47172	1.05676	0.00556182	0.00347372	0.00543679	0.00543679
XM_761484.1	2.03485e-126	6.92912e-125	2.8593	0.119551	6.21487	2.28209	0.00345301	0.0179855	0.00380837	0.0179855
XM_760042.1	3.02029e-125	1.01089e-123	2.00051	0.0840401	6.15846	1.21811	0.00324066	0.00735346	0.00388946	0.00735346
XM_760339.1	4.03657e-125	1.33959e-123	1.70457	0.0716444	6.0638	1.25925	0.00366138	-9.546e-05	0.004038	0.004038
XM_759333.1	1.36447e-124	4.49015e-123	1.33508	0.0562353	7.93081	0.457915	0.000405683	0.0039033	0.00433793	0.00433793
XM_758601.1	3.13962e-124	1.02456e-122	1.65779	0.0699316	6.79275	0.742096	0.0012961	0.00603953	0.00336173	0.00603953
XM_757880.1	3.58288e-124	1.15955e-122	1.47339	0.0621677	6.83854	1.30534	0.00244115	-0.000966958	0.00335608	0.00335608
XM_759303.1	3.24903e-122	1.03441e-120	1.69465	0.0720833	6.18208	1.39039	0.00393913	0.00211905	0.00385487	0.00385487
XM_758864.1	7.38253e-122	2.3128e-120	1.2606	0.0537	7.10337	0.48948	0.000934504	0.00256037	0.00339103	0.00339103
XM_759872.1	1.02945e-121	3.17429e-120	1.55362	0.0662223	6.09623	0.691726	0.0025932	-0.000729556	0.0039849	0.0039849
XM_757917.1	2.6169e-121	8.00608e-120	2.58031	0.110171	5.25764	8.51956	0.00752853	0.010678	0.00630047	0.010678
XM_759898.1	3.30897e-121	1.00449e-119	2.58542	0.110437	5.32195	4.7648	0.0122887	-0.000309368	0.00600572	0.00600572
XM_758682.1	4.71694e-121	1.42089e-119	1.27749	0.0546035	6.89263	0.419955	0.00111848	0.00116431	0.00335384	0.00335384
XM_761026.1	5.69606e-121	1.70273e-119	1.24473	0.0532216	7.25503	0.629338	0.000784774	0.000149111	0.00346404	0.00346404
XM_760400.1	1.79353e-118	5.32082e-117	1.48991	0.0643842	6.14736	0.635749	0.00231198	-0.000866605	0.00390601	0.00390601
XM_759782.1	2.2524e-118	6.63188e-117	1.40728	0.0608395	6.6799	1.29093	0.00216175	0.00219751	0.00339041	0.00339041
XM_760399.1	7.97819e-118	2.29725e-116	1.62937	0.0706074	6.21879	0.684023	0.00206002	0.00541809	0.00380293	0.00541809
XM_758706.1	8.27642e-118	2.36573e-116	2.11863	0.0918152	5.8186	2.24859	0.00812153	-0.00441536	0.00452351	0.00452351
XM_761373.1	1.37865e-116	3.85629e-115	1.48494	0.064695	8.06733	0.61298	0.000351542	0.00592663	0.00464952	0.00592663
XM_758855.1	2.94733e-116	8.18564e-115	1.35866	0.059279	6.556	0.732041	0.00181966	0.00223868	0.00345134	0.00345134
XM_757920.1	3.66348e-116	1.0103e-114	1.18806	0.0518569	6.37282	10.063	0.000421712	0.00245994	0.00361199	0.00361199
XM_761148.1	1.4509e-115	3.94564e-114	1.24559	0.0545108	7.10926	0.779278	0.001064	-0.000749518	0.00339313	0.00339313
XM_759685.1	3.51453e-112	9.42664e-111	1.84553	0.0819968	7.41723	4.22079	0.00649787	-0.00091891	0.00358735	0.00358735
XM_758024.1	1.33637e-111	3.56002e-110	5.213	0.232225	2.52098	9.39216	0.00755187	0.0131958	0.0733405	0.0733405
XM_759493.1	2.56269e-111	6.78075e-110	2.49312	0.111205	4.93519	1.59703	0.0104202	0.000152318	0.00812976	0.00812976
XM_760504.1	1.247e-110	3.27734e-109	1.48138	0.0662852	6.37044	0.556401	0.00189725	0.00469334	0.00361458	0.00469334
XM_757896.1	4.28084e-109	1.11018e-107	2.64646	0.119263	4.98281	2.11022	0.0135119	-0.0110298	0.0078236	0.0078236
XM_757898.1	8.9727e-108	2.31165e-106	1.62547	0.0737081	5.26063	7.55637	0.00186314	0.00305171	0.00628619	0.00628619
XM_760273.1	2.77355e-107	7.05275e-106	1.52456	0.069293	6.23045	0.588603	0.00209885	0.00510343	0.00378692	0.00510343
XM_760438.1	8.44759e-107	2.13424e-105	6.12386	0.278977	4.57125	11.4821	0.105746	0.0103327	0.0109963	0.0109963
XM_758012.1	1.3087e-106	3.28517e-105	3.69093	0.168296	6.00103	7.18286	0.0383369	-0.0343486	0.00414814	0.00414814
XM_759569.1	1.32206e-105	3.2767e-104	1.16158	0.0532205	7.14122	0.346222	0.000843088	-0.000287879	0.00340555	0.00340555
XM_760367.1	1.76976e-105	4.35874e-104	2.17314	0.0996285	6.1194	3.45595	0.0109402	-0.00617931	0.00394854	0.00394854
XM_759571.1	3.53344e-105	8.64808e-104	1.18189	0.054263	6.90547	0.391688	0.0010627	0.00216565	0.00335401	0.00335401
XM_761293.1	9.97232e-105	2.41059e-103	1.97206	0.0907398	7.5889	1.04954	0.000644709	0.0117059	0.00377292	0.0117059
XM_758391.1	5.81161e-104	1.39621e-102	1.94061	0.089627	7.02834	2.6601	0.00485402	0.00719548	0.00336936	0.00719548
XM_758781.1	1.5194e-103	3.62802e-102	1.23424	0.0571203	6.74221	0.598286	0.00152213	0.0022606	0.00337197	0.00337197
XM_758629.1	1.89601e-103	4.49986e-102	4.29847	0.199026	5.17913	7.49629	0.0527215	-0.0342832	0.00669581	0.00669581
XM_759221.1	3.09577e-103	7.30304e-102	1.717	0.0795836	5.77177	0.961905	0.00410702	0.0053933	0.00463319	0.0053933
XM_759449.1	3.52346e-103	8.26219e-102	2.41345	0.111895	4.94822	1.49778	0.0105896	0.00819115	0.00804446	0.00819115
XM_759836.1	1.80874e-102	4.19113e-101	2.08942	0.0972137	6.24205	3.43251	0.0104045	-0.00933782	0.00377123	0.00377123
XM_758834.1	4.63657e-102	1.05563e-100	1.56626	0.0730213	6.6086	0.707583	0.00157271	0.00642545	0.00342054	0.00642545
XM_761281.1	2.88944e-101	6.46574e-100	1.33567	0.0625195	6.24359	0.450753	0.00209387	0.00236752	0.00376916	0.00376916
XM_759155.1	4.01643e-101	8.93655e-100	1.9462	0.0911627	5.342	1.16883	0.0065464	-0.000636504	0.00591956	0.00591956
XM_758051.1	6.47536e-101	1.43263e-99	1.93922	0.0909311	5.32379	1.25449	0.00640499	0.000604012	0.0059977	0.0059977
XM_760691.1	1.20088e-100	2.64194e-99	3.09317	0.145237	5.23392	2.81169	0.01066	0.0209808	0.00641599	0.0209808
XM_760597.1	7.37048e-100	1.59463e-98	2.07509	0.0978255	5.2096	1.14173	0.00781677	-0.00131345	0.00653798	0.00653798
XM_760567.1	8.45187e-100	1.81854e-98	6.24725	0.294602	4.01044	10.3525	0.112304	-0.0250297	0.0178808	0.0178808
XM_760891.1	4.29523e-99	9.14138e-98	5.22994	0.247523	5.0708	10.0611	0.0846053	-0.0603083	0.0072962	0.0072962
XM_759911.1	8.29484e-99	1.74638e-97	2.2623	0.107228	5.58528	1.42645	0.00525348	0.0119934	0.00510522	0.0119934
XM_759563.1	1.53378e-98	3.21192e-97	1.11546	0.0529435	7.21998	0.354937	0.000760903	0.00138628	0.00344362	0.00344362
XM_760477.1	2.19669e-98	4.57565e-97	1.22009	0.0579561	6.84981	0.489908	0.00168315	-0.000660345	0.00335522	0.00335522
XM_760374.1	1.4042e-97	2.87897e-96	1.17814	0.0561987	6.61569	0.365537	0.00132049	0.00289696	0.00341695	0.00341695
XM_757741.1	5.85178e-97	1.18734e-95	1.39293	0.0666609	5.98519	0.489238	0.00248805	0.00361566	0.00417746	0.00417746
XM_760977.1	3.00011e-96	6.05589e-95	6.77267	0.325334	4.3952	14.526	0.146021	-0.0412487	0.012742	0.012742
XM_761486.1	4.81654e-96	9.62326e-95	1.17461	0.0564855	6.74104	0.347995	0.00141367	0.00096099	0.00337225	0.00337225
XM_759682.1	4.95594e-96	9.8515e-95	2.85803	0.137448	5.29823	3.87907	0.0222268	-0.00129971	0.0061112	0.0061112
XM_758670.1	7.89293e-96	1.56105e-94	2.99969	0.144416	5.12537	4.55379	0.0136343	0.0176497	0.00698658	0.0176497
XM_761517.1	1.29978e-95	2.55775e-94	1.75895	0.08478	5.41094	0.776976	0.00513555	-0.00178672	0.00564591	0.00564591
XM_757859.1	2.53126e-95	4.95621e-94	1.48798	0.0718304	7.20412	0.560566	0.000785344	0.00695407	0.00343509	0.00695407
XM_758945.1	3.16113e-95	6.15871e-94	1.40109	0.0676709	5.9397	0.504394	0.00260389	0.00372265	0.00426513	0.00426513
XM_760426.1	4.72343e-95	9.1569e-94	2.12554	0.102757	6.93527	4.88696	0.0124831	-0.0106744	0.00335545	0.00335545
XM_760813.1	5.39961e-95	1.04162e-93	2.04934	0.0991042	5.81076	1.74003	0.00551082	0.00922165	0.00454149	0.00922165
XM_759235.1	6.40093e-95	1.22873e-93	1.11938	0.054154	6.8582	0.315527	0.00104426	-0.00020515	0.00335471	0.00335471
XM_760722.1	7.05463e-95	1.34761e-93	3.23336	0.15646	5.48596	5.03278	0.0313282	-0.0159294	0.00539157	0.00539157
XM_759560.1	7.26757e-95	1.38154e-93	2.14817	0.103956	5.15549	1.42321	0.00938835	-0.0063664	0.00682181	0.00682181
XM_759999.1	7.51678e-95	1.42202e-93	1.23824	0.0599266	8.15554	0.821652	0.000386831	0.00499997	0.00488151	0.00499997
XM_759506.1	9.51004e-95	1.79045e-93	4.64754	0.225049	3.55856	8.91977	0.0486437	-0.0413123	0.0273266	0.0273266
XM_760814.1	2.29768e-94	4.30513e-93	1.44272	0.0700057	7.69299	3.43087	0.00343565	0.00186701	0.00391554	0.00391554
XM_758479.1	7.8982e-94	1.47283e-92	1.45	0.0705639	7.0646	1.97135	0.00268885	0.00478005	0.00337866	0.00478005
XM_759330.1	1.2482e-93	2.31657e-92	1.07636	0.0524376	7.14756	0.292819	0.000716325	0.00261316	0.00340822	0.00340822
XM_759780.1	1.63385e-93	3.018e-92	1.19951	0.0584742	6.47792	0.363621	0.00161873	0.00287292	0.00351012	0.00351012
XM_758555.1	2.55864e-93	4.70405e-92	1.73662	0.084748	5.64826	8.58043	0.00137803	0.00939529	0.00494115	0.00939529
XM_758071.1	3.4961e-93	6.39753e-92	1.241	0.0606065	6.31564	0.44496	0.00183225	0.00147457	0.00367747	0.00367747
XM_758080.1	7.61217e-93	1.38648e-91	1.46768	0.07181	5.7633	0.547397	0.00308141	0.00214556	0.0046536	0.0046536
XM_759274.1	6.91049e-92	1.23568e-90	1.10644	0.0544227	6.88562	0.39063	0.00108889	0.00280556	0.00335386	0.00335386
XM_759255.1	7.24118e-92	1.28893e-90	2.63274	0.129512	4.94598	1.77286	0.0109503	0.0142096	0.00805903	0.0142096
XM_758171.1	1.84351e-91	3.25189e-90	2.59871	0.128127	5.78733	4.33092	0.0200287	0.000454881	0.00459613	0.00459613
XM_759481.1	3.10049e-91	5.44464e-90	2.50662	0.123743	4.33015	6.4882	0.00949855	0.00685207	0.0134698	0.0134698
XM_759467.1	1.74137e-90	3.03077e-89	2.25054	0.11157	4.39472	6.30287	0.00592455	-0.00114348	0.0127472	0.0127472
XM_761129.1	7.34409e-90	1.26694e-88	1.87318	0.0931921	5.40217	2.65684	0.00734858	-0.00113583	0.00567856	0.00567856
XM_759987.1	2.63325e-89	4.50298e-88	1.49903	0.0748138	5.69254	0.636958	0.00356617	0.000411033	0.0048295	0.0048295
XM_758255.1	4.16082e-89	7.08425e-88	1.28653	0.0642817	6.27315	0.530835	0.00237454	0.00382367	0.00373036	0.00382367
XM_760091.1	6.00751e-89	1.01842e-87	6.15071	0.307602	3.46213	13.7699	0.0586459	0.0832829	0.0299479	0.0832829
XM_760710.1	1.98927e-88	3.35775e-87	1.47254	0.0738639	5.70369	0.645705	0.00338227	-0.000482546	0.00480155	0.00480155
XM_758764.1	7.60711e-88	1.26226e-86	1.44441	0.0726979	5.93047	0.716375	0.00364392	-0.00114826	0.00428356	0.00428356
XM_758628.1	1.16014e-87	1.91692e-86	5.43062	0.273619	4.14974	7.43736	0.0965309	-0.0351411	0.0157699	0.0157699
XM_760057.1	1.98031e-87	3.25836e-86	1.77507	0.089557	5.30441	0.846052	0.00594733	0.00103025	0.00608335	0.00608335
XM_759336.1	8.55399e-87	1.40157e-85	1.2342	0.0625013	6.1945	0.382982	0.00202257	0.00122151	0.00383705	0.00383705
XM_759339.1	9.62496e-87	1.57047e-85	1.14707	0.0581066	6.5185	0.422257	0.00158688	-0.00108859	0.00347768	0.00347768
XM_758326.1	1.9498e-86	3.15513e-85	6.8145	0.345824	4.33364	14.5181	0.165962	-0.146481	0.0134296	0.0134296
XM_758569.1	4.33737e-86	6.98977e-85	1.0888	0.0553686	6.83262	0.442462	0.00124191	-0.000736077	0.00335662	0.00335662
XM_759489.1	6.0337e-86	9.6836e-85	4.85455	0.247078	5.96405	11.7518	0.0873538	-0.0863875	0.00421757	0.00421757
XM_759900.1	3.24944e-85	5.17269e-84	1.62861	0.0832533	5.69777	0.875311	0.0038033	0.00659336	0.0048164	0.00659336
XM_758517.1	2.5657e-84	4.03505e-83	2.91643	0.149895	4.95877	3.35291	0.0257265	-0.0236298	0.00797616	0.00797616
XM_759154.1	4.9849e-84	7.80835e-83	1.17605	0.0605513	6.43256	0.607423	0.00194867	-0.00031409	0.00355102	0.00355102
XM_758207.1	8.76075e-84	1.36682e-82	1.96629	0.101389	5.29119	0.977819	0.00588149	0.00953813	0.00614324	0.00953813
XM_759601.1	9.00044e-84	1.39864e-82	1.2517	0.0645467	6.26154	0.73411	0.002504	0.00312258	0.00374541	0.00374541
XM_758349.1	2.71492e-83	4.18567e-82	1.45442	0.0752214	6.17101	1.13608	0.00352791	0.00495948	0.00387096	0.00495948
XM_761103.1	3.74658e-83	5.75357e-82	1.58366	0.0819761	6.5396	0.812664	0.00150871	0.0085714	0.00346242	0.0085714
XM_759105.1	1.63441e-82	2.50014e-81	1.06345	0.055266	7.6792	0.768503	0.000686233	0.000124314	0.00389527	0.00389527
XM_757759.1	9.64538e-82	1.45835e-80	1.6234	0.0847722	6.56381	0.810457	0.00179698	0.00898252	0.0034463	0.00898252
XM_760842.1	1.21895e-81	1.83592e-80	2.12844	0.111216	4.88932	1.18515	0.0101135	-0.00507917	0.00843985	0.00843985
XM_758911.1	2.16309e-81	3.23308e-80	1.33663	0.0699513	5.92831	0.64164	0.00305188	0.000988692	0.00428789	0.00428789
XM_760591.1	3.61142e-81	5.37731e-80	1.58697	0.0831691	5.47899	0.7634	0.00496212	0.00236621	0.00541353	0.00541353
XM_758783.1	5.70764e-81	8.43438e-80	2.13341	0.111947	8.03379	1.28998	0.000425741	0.0183724	0.00456782	0.0183724
XM_760473.1	6.11705e-81	9.0054e-80	1.63927	0.0860343	5.36929	0.674813	0.00529598	-0.00101728	0.00580687	0.00580687
XM_759658.1	1.04205e-79	1.49476e-78	1.02425	0.0541794	7.72409	0.301895	0.000440228	0.000144325	0.00396288	0.00396288
XM_760862.1	1.38112e-79	1.9739e-78	1.00982	0.0534582	7.13687	0.302795	0.00088291	0.00158923	0.00340376	0.00340376
XM_760051.1	2.08273e-79	2.95506e-78	6.26245	0.331905	4.3885	12.0828	0.152427	-0.0866572	0.0128147	0.0128147
XM_757929.1	4.34396e-79	6.14114e-78	1.60807	0.0854025	4.88421	6.70016	0.00246511	0.00520079	0.00847527	0.00847527
XM_761048.1	5.05389e-79	7.11908e-78	2.40156	0.127598	5.94237	4.30233	0.0201621	-0.0124285	0.00425986	0.00425986
XM_757930.1	5.70374e-79	8.00568e-78	2.2939	0.121919	6.16342	3.59303	0.0184143	-0.0167905	0.00388212	0.00388212
XM_761487.1	1.11082e-78	1.55356e-77	1.13609	0.0604961	6.39267	0.423555	0.00189881	0.0026785	0.00359087	0.00359087
XM_760445.1	1.47547e-78	2.0562e-77	3.30825	0.176304	4.16368	2.75837	0.0310489	-0.0219045	0.0155759	0.0155759
XM_757807.1	1.56231e-78	2.1695e-77	1.41585	0.0754661	6.05785	0.935556	0.00382808	0.00471461	0.00404802	0.00471461
XM_758394.1	4.14123e-78	5.7304e-77	2.27147	0.121407	6.58825	2.60682	0.00457527	0.0175342	0.00343158	0.0175342
XM_759747.1	2.46703e-77	3.37793e-76	2.33065	0.125208	5.20291	2.73722	0.0169435	-0.0162331	0.00657218	0.00657218
XM_758685.1	2.96735e-77	4.03478e-76	2.30286	0.123781	5.57986	1.38622	0.00502195	0.0179607	0.00511982	0.0179607
XM_760006.1	1.32095e-76	1.78374e-75	1.24117	0.0670034	6.12214	0.786859	0.00278986	0.00283263	0.00394432	0.00394432
XM_757903.1	1.39314e-76	1.86833e-75	1.91943	0.103634	4.37228	5.9126	0.00311722	0.000458259	0.0129928	0.0129928
XM_757916.1	1.39314e-76	1.86833e-75	1.91943	0.103634	4.37228	5.9126	0.00311722	0.000458259	0.0129928	0.0129928
XM_757780.1	2.06736e-76	2.76307e-75	4.07326	0.220177	4.62349	4.17833	0.0621884	-0.0593311	0.0105285	0.0105285
XM_758977.1	3.88939e-76	5.163e-75	1.16208	0.0629315	6.29881	0.36866	0.00224256	-0.000807011	0.003698	0.003698
XM_757651.1	2.22676e-75	2.89701e-74	1.13287	0.0616647	6.2742	0.332615	0.00181837	0.00388542	0.00372901	0.00388542
XM_759913.1	1.37611e-74	1.77265e-73	1.80944	0.0990265	5.09462	0.841664	0.00754999	-0.00189133	0.00715939	0.00715939
XM_757842.1	2.21432e-74	2.84304e-73	1.26482	0.0693194	6.10206	0.794605	0.00323215	-3.9553e-06	0.00397563	0.00397563
XM_759153.1	2.25527e-74	2.88615e-73	1.08575	0.0595085	6.40826	0.334194	0.00173702	0.00202872	0.00357487	0.00357487
XM_758374.1	3.99867e-74	5.08403e-73	0.98454	0.0540541	7.06864	0.557293	0.00100294	-7.53382e-05	0.00337983	0.00337983
XM_760247.1	2.12559e-73	2.6851e-72	4.22037	0.232883	4.20464	5.77877	0.066329	-0.0635272	0.0150225	0.0150225
XM_757806.1	2.32043e-73	2.92181e-72	1.00971	0.055731	6.68886	0.266505	0.00127156	2.81302e-05	0.00338736	0.00338736
XM_759749.1	2.82e-73	3.52816e-72	1.08356	0.0598431	7.10816	0.738831	0.000987883	0.00438391	0.00339273	0.00438391
XM_761629.1	4.33511e-72	5.3553e-71	0.957279	0.0533135	6.96913	0.283015	0.000904637	0.000870911	0.00335886	0.00335886
XM_759973.1	5.21897e-72	6.42688e-71	1.88807	0.105212	5.35099	1.2942	0.00616874	0.0104356	0.00588186	0.0104356
XM_758092.1	9.77259e-72	1.19592e-70	2.26924	0.126699	5.86678	2.02504	0.00566623	0.0184128	0.00441636	0.0184128
XM_760970.1	1.13077e-71	1.37093e-70	1.97467	0.110302	5.42987	1.27931	0.00556089	0.0126891	0.00557774	0.0126891
XM_758188.1	1.32756e-71	1.5996e-70	1.46473	0.0818588	6.456	1.69413	0.0027038	0.0073475	0.00352928	0.0073475
XM_759737.1	1.49733e-71	1.79314e-70	1.90279	0.10638	4.99634	1.05462	0.00923558	-0.00531931	0.0077395	0.0077395
XM_759196.1	3.12108e-71	3.71494e-70	1.81808	0.101877	5.1002	1.12142	0.00844083	-0.00469046	0.0071277	0.0071277
XM_758120.1	3.67208e-71	4.35753e-70	1.10139	0.061749	6.25328	0.441593	0.00196314	0.00171617	0.00375626	0.00375626
XM_761056.1	3.98691e-71	4.71684e-70	1.10737	0.0621001	6.20385	0.317615	0.00196084	0.000476705	0.00382379	0.00382379
XM_760463.1	5.81402e-71	6.83715e-70	1.22317	0.0686751	5.93655	0.383114	0.002803	0.00130799	0.00427139	0.00427139
XM_759380.1	6.21017e-71	7.24653e-70	1.22732	0.0689226	5.8988	0.412178	0.00277717	0.000411087	0.00434833	0.00434833
XM_759514.1	6.21766e-71	7.24653e-70	0.963712	0.0541193	7.07251	0.398954	0.00101238	0.00111936	0.00338098	0.00338098
XM_759212.1	1.07301e-70	1.24686e-69	1.98489	0.111658	5.20977	0.998497	0.00573088	0.0129703	0.00653715	0.0129703
XM_758450.1	2.19092e-70	2.53836e-69	1.62549	0.0916463	6.41832	0.682911	0.00178865	0.0108099	0.00356484	0.0108099
XM_760665.1	2.48956e-70	2.86739e-69	0.961959	0.054258	6.89345	0.312502	0.00106206	0.00122514	0.00335384	0.00335384
XM_760792.1	3.78378e-70	4.34524e-69	1.05558	0.0596176	6.78233	0.876103	0.00196789	0.00123341	0.0033635	0.0033635
XM_758166.1	3.88662e-70	4.43732e-69	1.17448	0.066339	6.20705	0.436392	0.00216124	0.00444006	0.0038193	0.00444006
XM_759388.1	4.03384e-70	4.59201e-69	0.941709	0.0531973	7.07064	0.266406	0.000864514	0.000997833	0.00338042	0.00338042
XM_759672.1	3.05102e-69	3.45312e-68	0.927591	0.0527403	7.41204	0.255024	0.00058967	0.00076673	0.00358265	0.00358265
XM_758090.1	4.29345e-69	4.84528e-68	1.07019	0.0609151	7.07906	1.15255	0.00139368	0.00417229	0.00338298	0.00417229
XM_760198.1	1.10207e-68	1.2366e-67	1.83663	0.104861	4.97361	1.44274	0.00801853	0.00847506	0.00788152	0.00847506
XM_759482.1	1.26543e-68	1.41583e-67	2.17904	0.124466	4.36295	6.17331	0.0101411	0.0130353	0.0130967	0.0130967
XM_757709.1	1.74248e-68	1.94403e-67	2.69296	0.153982	4.66551	2.53335	0.0203419	0.0152237	0.0101655	0.0152237
XM_759436.1	2.71136e-68	3.01639e-67	1.46751	0.0840322	5.5973	0.977319	0.00551893	-0.00168615	0.00507319	0.00507319
XM_761655.1	1.02993e-67	1.13932e-66	1.96643	0.113096	6.28839	3.28097	0.015475	-0.0131492	0.00371099	0.00371099
XM_757663.1	1.09984e-67	1.21323e-66	4.26371	0.245273	4.07725	6.01159	0.0734105	-0.057364	0.0168279	0.0168279
XM_758728.1	7.72633e-67	8.42794e-66	1.86397	0.107922	4.86947	0.874105	0.00889218	-0.00254941	0.00857864	0.00857864
XM_761055.1	1.45035e-66	1.57766e-65	1.27465	0.073957	5.80532	0.424327	0.00365041	0.00266294	0.00455405	0.00455405
XM_758028.1	4.83804e-66	5.24814e-65	4.58071	0.26686	2.24732	8.21194	0.0119231	-0.000376896	0.0948983	0.0948983
XM_759182.1	4.90263e-66	5.30351e-65	2.67063	0.155591	4.8256	2.74619	0.0274177	0.00325165	0.00889522	0.00889522
XM_761513.1	5.51087e-66	5.94506e-65	1.03271	0.0601893	6.25422	0.27447	0.00167911	0.000113594	0.00375503	0.00375503
XM_758571.1	6.30829e-66	6.78662e-65	1.38448	0.0807286	6.08324	1.58791	0.00576981	-0.00223279	0.00400586	0.00400586
XM_757912.1	7.71167e-66	8.27367e-65	1.78314	0.104045	5.79977	9.00274	0.00139714	0.014841	0.00456694	0.014841
XM_760169.1	1.06108e-65	1.1353e-64	1.00012	0.0584197	6.52326	0.3276	0.00164515	-0.00109347	0.00347414	0.00347414
XM_761309.1	1.13368e-65	1.20967e-64	1.79448	0.104844	5.19914	0.820978	0.00698313	0.0095053	0.00659156	0.0095053
XM_757677.1	3.13009e-65	3.295e-64	0.936716	0.0549186	6.85188	0.422128	0.00116899	0.0024085	0.00335508	0.00335508
XM_757749.1	5.59489e-65	5.85818e-64	1.07219	0.0629865	6.14108	0.296007	0.00203548	-0.00171645	0.00391546	0.00391546
XM_758078.1	6.15297e-65	6.42535e-64	0.901931	0.053002	7.43467	0.225019	0.00061028	0.00262293	0.00360354	0.00360354
XM_758375.1	1.78719e-64	1.84174e-63	1.74465	0.102903	6.67638	0.779883	0.00151297	0.0143705	0.00339164	0.0143705
XM_761391.1	4.41037e-64	4.52121e-63	1.74389	0.103181	5.35315	0.771997	0.00559835	0.0103713	0.00587287	0.0103713
XM_757909.1	4.75834e-64	4.86518e-63	2.03724	0.12057	4.19082	5.68359	0.00659928	0.00525364	0.0152065	0.0152065
XM_761393.1	5.24433e-64	5.34812e-63	1.01382	0.0600213	7.54925	0.346742	0.000554018	0.00484982	0.00372474	0.00484982
XM_759694.1	5.30504e-64	5.39598e-63	1.33574	0.0790834	6.94723	0.480888	0.000996345	0.00838493	0.00335644	0.00838493
XM_760080.1	8.93935e-64	9.02229e-63	1.04341	0.0618884	7.63198	0.278909	0.000500142	0.00524512	0.00382906	0.00524512
XM_760615.1	1.26379e-63	1.27224e-62	1.99411	0.118422	4.92934	1.09798	0.0101584	0.0108773	0.00816851	0.0108773
XM_761130.1	3.4184e-63	3.43242e-62	2.663	0.158701	4.85843	2.49787	0.019669	0.0181101	0.00865702	0.0181101
XM_759976.1	6.99165e-63	6.98452e-62	2.10132	0.125546	4.77994	2.85289	0.0139684	0.00967415	0.00923921	0.00967415
XM_761312.1	1.38747e-62	1.36516e-61	0.884874	0.0529972	7.15399	0.266258	0.000802057	0.00129855	0.003411	0.003411
XM_761241.1	4.68106e-62	4.57133e-61	1.36409	0.0820564	5.55805	0.623139	0.00492034	0.0024891	0.00517954	0.00517954
XM_760109.1	5.37952e-62	5.24035e-61	1.31201	0.0789628	5.55534	0.507957	0.00416559	-0.000399388	0.00518708	0.00518708
XM_759241.1	5.90494e-62	5.7379e-61	1.49061	0.0897423	5.29345	0.746593	0.00594756	0.00053615	0.00613296	0.00613296
XM_758762.1	6.438e-62	6.2404e-61	1.29818	0.0781811	6.47364	0.428175	0.0015856	0.00758283	0.00351377	0.00758283
XM_759871.1	7.38871e-62	7.14424e-61	1.025	0.0617602	6.25849	0.316296	0.00197208	0.00157663	0.00374941	0.00374941
XM_761457.1	7.74248e-62	7.46787e-61	1.79787	0.108347	4.88388	0.903814	0.00913096	-0.00715116	0.0084776	0.0084776
XM_761358.1	8.17145e-62	7.86226e-61	1.33076	0.0802121	5.82494	0.48702	0.00334997	0.00630101	0.00450908	0.00630101
XM_757976.1	1.05479e-61	1.01239e-60	1.12479	0.0678602	6.54815	0.320952	0.00147526	0.00543225	0.00345655	0.00543225
XM_759112.1	1.2295e-61	1.17719e-60	1.36336	0.0822993	5.46005	0.476472	0.00468494	-0.000345753	0.00547483	0.00547483
XM_759825.1	1.59559e-61	1.52398e-60	1.61108	0.0973449	5.46801	1.53676	0.00876526	0.000625518	0.00544878	0.00544878
XM_758110.1	1.63271e-61	1.55564e-60	0.94974	0.0573902	7.03449	0.268686	0.000977788	0.00396266	0.00337078	0.00396266
XM_760179.1	2.07194e-61	1.96458e-60	2.41778	0.146227	4.34232	1.54646	0.0187435	-0.00998203	0.0133299	0.0133299
XM_761060.1	2.38094e-61	2.25212e-60	1.15245	0.0697352	5.94992	0.481567	0.00304951	0.00141916	0.00424499	0.00424499
XM_758003.1	5.31534e-61	4.99158e-60	1.10404	0.0670028	6.09931	0.411193	0.00275406	-0.00171457	0.00397999	0.00397999
XM_759197.1	5.97049e-61	5.5934e-60	4.24894	0.257972	4.36504	6.32729	0.0867507	-0.0335575	0.0130734	0.0130734
XM_760150.1	6.33367e-61	5.91949e-60	1.10475	0.0670888	6.09911	0.51187	0.00277105	0.00137573	0.00398031	0.00398031
XM_760104.1	1.24956e-60	1.15136e-59	1.41924	0.0864031	5.41437	0.720126	0.0055649	0.00173274	0.00563334	0.00563334
XM_761642.1	1.41147e-60	1.29749e-59	1.7394	0.105942	5.93667	0.768263	0.00312731	0.0137083	0.00427116	0.0137083
XM_758729.1	1.51322e-60	1.38777e-59	1.63962	0.0998905	6.38242	0.69212	0.00190972	0.0130574	0.00360166	0.0130574
XM_758562.1	2.08176e-60	1.90471e-59	3.74116	0.228191	3.23742	6.52234	0.0410115	-0.0121685	0.0370952	0.0370952
XM_759827.1	2.52182e-60	2.30197e-59	1.18214	0.0721557	5.75021	0.360207	0.00312415	0.00187037	0.00468552	0.00468552
XM_758073.1	3.61363e-60	3.28329e-59	1.48662	0.0908622	5.40206	1.40335	0.00610466	0.00627925	0.00567897	0.00627925
XM_760352.1	4.07773e-60	3.68785e-59	5.17762	0.316598	3.56981	6.97831	0.123315	-0.0180468	0.0270366	0.0270366
XM_760372.1	4.07595e-60	3.68785e-59	1.04083	0.063644	6.24318	0.348259	0.00230612	0.00244061	0.00376971	0.00376971
XM_759697.1	5.01624e-60	4.52618e-59	1.39063	0.0850993	5.67382	0.49241	0.00365496	0.00720788	0.0048765	0.00720788
XM_758575.1	7.26839e-60	6.52822e-59	1.30378	0.079895	5.54758	0.479813	0.00436599	-0.00168084	0.00520881	0.00520881
XM_759453.1	7.68329e-60	6.88508e-59	1.71104	0.104873	7.71923	1.06487	0.00052631	0.0159713	0.00395533	0.0159713
XM_761610.1	1.98436e-59	1.76608e-58	1.43791	0.0884475	8.00288	1.3704	0.000600036	0.0111344	0.00449557	0.0111344
XM_758389.1	3.22144e-59	2.86058e-58	1.66148	0.102386	6.69679	2.71565	0.00695999	0.00876448	0.00338477	0.00876448
XM_758724.1	6.87293e-59	6.0618e-58	0.891998	0.0551264	6.78648	0.334327	0.00119562	0.000479507	0.00336277	0.00336277
XM_760945.1	1.33537e-58	1.17513e-57	1.28894	0.0798601	8.13941	0.547321	0.00032838	0.00923807	0.00483718	0.00923807
XM_757855.1	1.43881e-58	1.26332e-57	1.10485	0.0684736	6.42459	0.459858	0.00201267	0.00502028	0.00355869	0.00502028
XM_758201.1	4.2784e-58	3.73145e-57	0.970686	0.0604112	6.45273	0.527663	0.00194203	-0.000863256	0.00353224	0.00353224
XM_759060.1	4.87332e-58	4.24087e-57	1.01529	0.063219	6.17138	0.259199	0.00212453	-0.00145999	0.00387043	0.00387043
XM_758522.1	5.7026e-58	4.95153e-57	0.87015	0.0542145	7.16292	0.475077	0.000993836	0.00242499	0.00341497	0.00341497
XM_759209.1	8.09238e-58	7.01101e-57	1.23876	0.0772853	5.63385	0.451306	0.00398154	-0.00299059	0.00497798	0.00497798
XM_758792.1	1.06788e-57	9.23136e-57	1.01637	0.0634789	6.19615	0.360634	0.00220966	-0.000465079	0.00383469	0.00383469
XM_758065.1	1.97331e-57	1.69835e-56	1.44907	0.0907205	5.69858	1.54605	0.00753096	0.00227636	0.00481436	0.00481436
XM_757713.1	2.94698e-57	2.53079e-56	1.33731	0.0838548	6.2404	0.561415	0.0022425	0.00830495	0.00377344	0.00830495
XM_761653.1	4.45707e-57	3.81089e-56	2.12009	0.133155	6.14646	4.09709	0.0226879	-0.0220417	0.00390737	0.00390737
XM_758085.1	5.60076e-57	4.77834e-56	1.84868	0.116213	4.76144	0.901887	0.0108753	-0.00634749	0.00938272	0.00938272
XM_760246.1	2.13715e-56	1.80368e-55	1.01148	0.0639218	6.13927	0.328797	0.00221078	0.00327011	0.0039182	0.0039182
XM_759318.1	2.25172e-56	1.89222e-55	1.02562	0.0648288	6.26123	0.641041	0.00255835	-0.00164434	0.00374582	0.00374582
XM_758789.1	4.26591e-56	3.56951e-55	6.20372	0.393136	3.91279	13.8426	0.106219	0.125615	0.0195689	0.125615
XM_760298.1	2.4107e-55	1.99583e-54	1.60682	0.102539	5.05522	0.726311	0.00683537	0.00893589	0.0073869	0.00893589
XM_758010.1	2.62309e-55	2.16709e-54	1.03337	0.0659665	6.01635	0.275154	0.002407	0.00176877	0.00412036	0.00412036
XM_758014.1	3.23523e-55	2.66159e-54	0.99292	0.0634385	6.20951	0.263124	0.00222082	-0.000151198	0.00381585	0.00381585
XM_760079.1	3.24637e-55	2.66515e-54	1.42289	0.0909109	7.12282	0.945854	0.00103776	0.0113594	0.00339819	0.0113594
XM_757936.1	3.50129e-55	2.86842e-54	1.21651	0.0777488	5.84867	0.849294	0.00461137	-0.000389576	0.00445595	0.00445595
XM_761035.1	8.86914e-55	7.2207e-54	4.29439	0.275504	4.76786	8.21382	0.104521	-0.0756119	0.00933261	0.00933261
XM_760492.1	9.5222e-55	7.73629e-54	1.34571	0.0863584	5.32534	0.464107	0.0051957	0.0017978	0.00599095	0.00599095
XM_759469.1	1.36727e-54	1.10854e-53	3.22176	0.207058	3.847	2.65376	0.0434969	-0.0402726	0.0208127	0.0208127
XM_761093.1	1.53933e-54	1.24289e-53	1.02529	0.0659263	6.06145	0.274091	0.00247747	0.00212973	0.00404196	0.00404196
XM_757638.1	2.63634e-54	2.12426e-53	3.60443	0.23228	4.44101	3.56485	0.0686732	-0.0559408	0.0122578	0.0122578
XM_758598.1	2.7237e-54	2.19014e-53	1.70823	0.110098	4.91378	0.971513	0.00990966	0.00826019	0.00827268	0.00827268
XM_760924.1	3.6452e-54	2.91914e-53	1.07169	0.0691554	5.94538	0.326966	0.00275423	0.00441947	0.00425391	0.00441947
XM_758266.1	8.20375e-54	6.52965e-53	1.06023	0.0686473	6.00982	0.633738	0.00293655	0.00331435	0.00413213	0.00413213
XM_758561.1	1.17999e-53	9.37287e-53	3.32703	0.215745	5.08973	6.0261	0.0626316	-0.0560311	0.00718728	0.00718728
XM_761212.1	1.1894e-53	9.4285e-53	0.981226	0.0636307	6.14069	0.245005	0.00214801	0.0039253	0.00391606	0.0039253
XM_757693.1	2.44517e-53	1.9189e-52	1.09587	0.0712807	6.59173	0.318499	0.00147529	0.00614612	0.00342961	0.00614612
XM_758482.1	5.61278e-53	4.39593e-52	0.90352	0.0589761	6.41416	0.225138	0.00164831	0.00105001	0.00356896	0.00356896
XM_760095.1	6.11065e-53	4.76679e-52	2.19106	0.14307	4.37474	1.38662	0.017738	0.0106304	0.0129657	0.0129657
XM_759684.1	1.12517e-52	8.72508e-52	4.21902	0.276208	3.93909	5.79482	0.0953401	-0.0473269	0.0190958	0.0190958
XM_758328.1	1.53849e-52	1.18597e-51	1.42132	0.0931743	5.22143	0.587762	0.00654398	-0.000826786	0.00647821	0.00647821
XM_759984.1	5.28947e-52	4.05353e-51	1.13819	0.075011	5.71223	0.32944	0.0036598	-0.000549334	0.00478017	0.00478017
XM_759452.1	6.10345e-52	4.65908e-51	0.90362	0.059589	6.51108	0.536432	0.00184297	0.00332628	0.00348331	0.00348331
XM_759709.1	7.37615e-52	5.60874e-51	1.1691	0.0771596	5.68646	0.784324	0.00408566	0.00414495	0.00484474	0.00484474
XM_761175.1	8.19937e-52	6.22262e-51	0.898005	0.0592946	6.51932	0.368546	0.0017967	0.000418632	0.00347707	0.00347707
XM_760562.1	9.3977e-52	7.10451e-51	1.14462	0.0756234	6.07312	0.342432	0.0024456	0.00613275	0.00402248	0.00613275
XM_758833.1	2.38254e-51	1.79769e-50	1.454	0.0964542	6.88205	0.544203	0.00111263	0.0128425	0.0033539	0.0128425
XM_760936.1	2.41686e-51	1.82008e-50	0.908587	0.0602768	6.33125	0.288652	0.00179101	0.000598894	0.00365893	0.00365893
XM_757894.1	2.44961e-51	1.8412e-50	1.11537	0.0739992	5.73215	0.457464	0.00348357	0.00262408	0.00473025	0.00473025
XM_760490.1	2.68006e-51	2.01056e-50	0.810867	0.0538183	7.06781	0.349553	0.000965031	0.00332554	0.00337958	0.00337958
XM_759882.1	2.94932e-51	2.20832e-50	1.14992	0.0763536	6.93278	0.379768	0.00100764	0.00773718	0.00335528	0.00773718
XM_760199.1	3.05158e-51	2.28053e-50	1.14626	0.0761222	5.65455	0.332951	0.00376671	0.00293278	0.00492518	0.00492518
XM_759529.1	4.2008e-51	3.13339e-50	3.64979	0.242721	4.86926	6.24465	0.0797898	-0.0778407	0.00858007	0.00858007
XM_759819.1	5.48917e-51	4.08661e-50	1.16356	0.0774713	5.63385	0.436598	0.00402474	0.00347052	0.00497797	0.00497797
XM_759279.1	6.17384e-51	4.58762e-50	1.11589	0.0743354	6.14154	0.364158	0.00228537	0.00600325	0.00391477	0.00600325
XM_759002.1	7.07677e-51	5.2486e-50	1.1265	0.0750881	5.73594	0.323603	0.00373654	0.00282483	0.00472079	0.00472079
XM_758217.1	1.02692e-50	7.58755e-50	0.809005	0.0540139	7.68636	0.220675	0.000470515	0.00276979	0.00390574	0.00390574
XM_758755.1	1.21333e-50	8.93119e-50	0.879213	0.0587449	6.42752	0.195699	0.00162059	0.000659138	0.00355586	0.00355586
XM_758392.1	2.46934e-50	1.81085e-49	1.3972	0.0936504	6.71175	1.51854	0.00316529	0.00999029	0.00338018	0.00999029
XM_759488.1	3.2197e-50	2.3523e-49	3.33552	0.223837	5.49233	6.70959	0.069783	-0.067238	0.00537172	0.00537172
XM_759379.1	3.40285e-50	2.48148e-49	0.809973	0.0543684	6.83695	0.247301	0.00107766	0.000814471	0.00335622	0.00335622
XM_761156.1	2.46833e-49	1.78339e-48	1.04101	0.0705058	6.9429	0.308666	0.00112384	0.00633278	0.00335606	0.00633278
XM_761419.1	3.27549e-49	2.36221e-48	1.60119	0.108586	6.15925	0.652797	0.00234456	0.0153419	0.00388829	0.0153419
XM_758579.1	3.56796e-49	2.56841e-48	2.0073	0.13618	5.28656	1.07414	0.00657048	0.0212471	0.00616452	0.0212471
XM_761392.1	3.60357e-49	2.58928e-48	1.59095	0.107939	6.84487	0.844609	0.00114461	0.0163317	0.00335557	0.0163317
XM_759440.1	4.76185e-49	3.40903e-48	3.55873	0.241754	3.53643	3.32008	0.0597606	-0.0324118	0.0279066	0.0279066
XM_761315.1	5.18972e-49	3.70856e-48	1.08175	0.073515	5.7306	0.30594	0.00337257	0.00149504	0.00473411	0.00473411
XM_759938.1	5.48737e-49	3.90701e-48	0.904437	0.0614808	6.25372	0.268923	0.00191414	0.00353727	0.00375569	0.00375569
XM_758016.1	8.3765e-49	5.95325e-48	1.68103	0.114494	5.14236	0.719578	0.00731528	0.012348	0.00689308	0.012348
XM_758766.1	1.48817e-48	1.05383e-47	1.12345	0.0767216	6.37894	0.36126	0.0018028	0.0070265	0.00360539	0.0070265
XM_758666.1	2.72113e-48	1.92346e-47	1.77602	0.121627	8.19906	0.859278	0.000345313	0.0218444	0.00500556	0.0218444
XM_760915.1	3.55861e-48	2.51091e-47	0.860917	0.0590322	6.51403	0.216639	0.00174615	0.0012336	0.00348106	0.00348106
XM_761032.1	4.11921e-48	2.90123e-47	3.40509	0.233643	5.34718	7.52284	0.075986	-0.0645931	0.00589777	0.00589777
XM_758733.1	5.61579e-48	3.94112e-47	2.37316	0.163073	4.11649	1.4288	0.0236446	-0.00961182	0.0162448	0.0162448
XM_759868.1	6.57395e-48	4.60529e-47	1.44563	0.0994111	6.59544	1.18727	0.00208314	0.0127407	0.00342755	0.0127407
XM_759850.1	1.59989e-47	1.11282e-46	0.845556	0.0583911	6.44007	0.277389	0.00157036	-0.00017241	0.00354392	0.00354392
XM_759159.1	1.69941e-47	1.17995e-46	0.927085	0.0640396	6.1484	0.309248	0.00224715	-0.000545838	0.00390445	0.00390445
XM_758448.1	4.61263e-47	3.18012e-46	0.857473	0.0595139	6.56669	0.409654	0.00186837	0.000688207	0.00344449	0.00344449
XM_757957.1	5.87565e-47	4.03667e-46	2.84788	0.19789	5.39611	5.23273	0.0530392	-0.0420863	0.0057015	0.0057015
XM_760458.1	6.40809e-47	4.38708e-46	1.12277	0.07805	5.57593	0.339282	0.00400724	0.00168045	0.00513047	0.00513047
XM_757914.1	6.53675e-47	4.46735e-46	3.40084	0.236435	5.47519	7.75945	0.0784264	-0.0698889	0.00542566	0.00542566
XM_761080.1	7.55032e-47	5.15105e-46	1.58451	0.110235	5.28725	0.70651	0.00587284	0.0123549	0.00616133	0.0123549
XM_761377.1	9.43908e-47	6.41726e-46	1.07608	0.0749444	5.65557	0.291799	0.0035024	-0.000113967	0.00492258	0.00492258
XM_760664.1	1.22172e-46	8.27729e-46	1.11378	0.0776664	7.72056	0.325478	0.000457285	0.00859082	0.0039574	0.00859082
XM_761590.1	1.69901e-46	1.1491e-45	1.94286	0.135697	4.4374	0.985058	0.0153254	0.00505153	0.0122952	0.0122952
XM_759400.1	4.01088e-46	2.68949e-45	1.28312	0.0899943	5.23523	0.423414	0.00573893	-8.28486e-06	0.00640951	0.00640951
XM_758148.1	5.03255e-46	3.3688e-45	1.06236	0.0745941	5.85897	0.722548	0.00391307	-0.00142847	0.00443334	0.00443334
XM_760305.1	5.46444e-46	3.65166e-45	1.38587	0.0973488	5.12546	0.541958	0.00659286	0.00762232	0.00698607	0.00762232
XM_759362.1	6.16863e-46	4.11522e-45	1.4399	0.101204	6.11402	0.847503	0.00282069	0.0125427	0.00395687	0.0125427
XM_759049.1	6.94222e-46	4.62342e-45	0.771118	0.0542299	6.82403	0.162857	0.00105382	0.00260052	0.0033575	0.0033575
XM_760433.1	7.1371e-46	4.7371e-45	1.19971	0.0843831	4.94807	6.54994	0.00263533	0.00072925	0.00804542	0.00804542
XM_758221.1	1.47424e-45	9.73545e-45	0.823919	0.0581592	6.46516	0.171486	0.00155259	0.000192015	0.00352114	0.00352114
XM_758219.1	3.05828e-45	2.00607e-44	1.10795	0.0784931	5.77886	0.356069	0.00322117	0.00602059	0.00461622	0.00602059
XM_761594.1	3.32694e-45	2.17864e-44	1.7265	0.122366	4.71174	0.760245	0.0109653	0.0114947	0.0097803	0.0114947
XM_758760.1	5.46573e-45	3.55545e-44	0.744279	0.0528822	7.08219	0.139343	0.000810832	0.000300486	0.00338396	0.00338396
XM_759968.1	8.43072e-45	5.45697e-44	1.43473	0.102162	4.99196	0.515291	0.00788911	-0.00690387	0.00776659	0.00776659
XM_760356.1	1.0591e-44	6.84395e-44	0.968467	0.0690409	5.86048	0.236417	0.00271993	0.000176899	0.00443003	0.00443003
XM_758013.1	1.35095e-44	8.7155e-44	0.868665	0.0620025	6.27157	0.393363	0.00203408	0.0018734	0.00373239	0.00373239
XM_759969.1	1.36498e-44	8.79157e-44	2.39019	0.170613	4.29286	1.67088	0.0247599	0.0189033	0.0139098	0.0189033
XM_759855.1	1.61233e-44	1.03506e-43	1.39394	0.0995841	5.72628	0.49834	0.00350367	0.0113718	0.00474495	0.0113718
XM_758717.1	1.7263e-44	1.10642e-43	0.837105	0.0598242	7.29508	0.549423	0.000840187	0.00452822	0.00349002	0.00452822
XM_760516.1	2.62557e-44	1.67455e-43	1.28822	0.0922603	5.16022	0.503513	0.00597161	-0.00420044	0.00679633	0.00679633
XM_761134.1	5.68432e-44	3.6136e-43	0.741368	0.0533061	7.32732	0.199984	0.00074928	0.00234534	0.00351304	0.00351304
XM_759805.1	6.78738e-44	4.30087e-43	1.03028	0.0741474	5.72551	0.294865	0.00349989	0.00215223	0.00474687	0.00474687
XM_761394.1	1.70246e-43	1.07529e-42	1.19316	0.086279	7.34251	3.74875	0.00764155	-0.00180117	0.00352454	0.00352454
XM_758704.1	1.76186e-43	1.11102e-42	0.780537	0.0564519	6.62075	0.181647	0.00136575	-0.00046729	0.00341448	0.00341448
XM_759634.1	2.61236e-43	1.64206e-42	2.37388	0.172043	4.35862	2.81779	0.0244134	0.0199846	0.0131452	0.0199846
XM_759424.1	2.62794e-43	1.6492e-42	0.950384	0.0688795	6.68593	0.282963	0.00139136	0.00572521	0.00338834	0.00572521
XM_758363.1	2.97001e-43	1.85792e-42	0.858031	0.062226	6.20271	0.18696	0.0019827	0.00162313	0.0038254	0.0038254
XM_757717.1	5.74978e-43	3.55705e-42	1.4628	0.106453	4.91036	0.583283	0.00870271	0.0024123	0.00829576	0.00829576
XM_759451.1	1.47233e-42	9.0655e-42	1.16421	0.085147	6.6673	2.72746	0.007469	0.00340603	0.00339493	0.00340603
XM_761135.1	1.53758e-42	9.45238e-42	1.31862	0.0964622	6.05632	0.488061	0.00258058	0.0113769	0.00405062	0.0113769
XM_759956.1	1.56725e-42	9.61965e-42	1.20646	0.0882662	5.23463	0.442134	0.00527394	-0.00279066	0.00641245	0.00641245
XM_759072.1	1.81847e-42	1.11094e-41	0.758043	0.0555033	6.65749	0.154577	0.0012223	0.00158073	0.00339863	0.00339863
XM_758627.1	6.87598e-42	4.18761e-41	5.37955	0.39671	3.21283	8.96159	0.101748	0.134321	0.0379755	0.134321
XM_761308.1	7.10134e-42	4.31145e-41	0.981473	0.0723905	5.77417	0.370004	0.00323316	-0.000323984	0.00462743	0.00462743
XM_760371.1	8.57261e-42	5.18862e-41	0.918241	0.0677958	6.7508	1.79836	0.00352447	0.00130654	0.00336993	0.00336993
XM_760036.1	1.2065e-41	7.27992e-41	0.928816	0.068704	5.90678	0.220804	0.00274858	-0.00113301	0.00433178	0.00433178
XM_761630.1	2.60873e-41	1.55966e-40	1.4249	0.105844	5.52494	0.638445	0.0041675	0.0126369	0.00527377	0.0126369
XM_759518.1	3.02487e-41	1.80295e-40	0.998251	0.0742122	5.66315	0.272168	0.00335778	0.00480763	0.0049034	0.0049034
XM_761632.1	3.1061e-41	1.84575e-40	1.00172	0.0744812	6.02547	0.293511	0.00269868	0.00562249	0.00410411	0.00562249
XM_761045.1	4.92751e-41	2.91923e-40	2.31882	0.17285	5.91173	5.41637	0.0404943	-0.026343	0.00432158	0.00432158
XM_760956.1	7.49148e-41	4.41817e-40	1.04207	0.0778587	7.82489	0.363001	0.000360961	0.00873199	0.00413219	0.00873199
XM_759902.1	1.02101e-40	6.00342e-40	1.0699	0.0800758	5.5564	0.495824	0.00443409	0.00469281	0.00518412	0.00518412
XM_758478.1	1.10797e-40	6.50499e-40	0.709764	0.053146	7.3519	0.165263	0.000704891	0.00338206	0.00353186	0.00353186
XM_758640.1	1.2397e-40	7.25663e-40	3.45434	0.258818	4.65676	6.38725	0.09024	-0.0855474	0.0102401	0.0102401
XM_761385.1	2.07799e-40	1.21454e-39	0.711478	0.0534622	7.17402	0.222668	0.000867203	0.00189912	0.00342011	0.00342011
XM_759909.1	2.22522e-40	1.29866e-39	1.23286	0.0926756	5.15363	0.624231	0.0060513	-0.00343563	0.00683185	0.00683185
XM_759463.1	2.58639e-40	1.50495e-39	2.83396	0.213213	6.55508	6.79777	0.0647378	-0.0550373	0.00345194	0.00345194
XM_760173.1	3.11733e-40	1.80851e-39	1.38138	0.104038	4.93887	0.492546	0.00813018	0.00675104	0.00810556	0.00810556
XM_760058.1	3.27255e-40	1.89576e-39	0.939708	0.0707927	5.82939	0.229638	0.0030184	0.00093537	0.00449901	0.00449901
XM_758574.1	6.12751e-40	3.51838e-39	1.0001	0.0756102	5.68255	0.397669	0.00372081	-0.00155297	0.00485455	0.00485455
XM_757622.1	6.1684e-40	3.53667e-39	5.27753	0.399011	2.14097	7.24505	0.133988	-0.111722	0.104827	0.104827
XM_760770.1	6.47033e-40	3.70436e-39	3.19362	0.241522	3.51178	2.58758	0.0589316	-0.0413765	0.0285674	0.0285674
XM_758775.1	7.40777e-40	4.22869e-39	1.24818	0.0944677	5.63789	0.516225	0.00386799	0.00951824	0.0049676	0.00951824
XM_759977.1	9.15149e-40	5.21648e-39	0.802696	0.0608249	6.33509	0.193226	0.00189506	0.000346497	0.00365445	0.00365445
XM_759821.1	9.27193e-40	5.27745e-39	1.07065	0.0811352	6.55184	0.349413	0.00140564	0.00846875	0.00345408	0.00846875
XM_761046.1	1.6366e-39	9.23474e-39	2.78304	0.21159	5.22707	4.87696	0.0607058	-0.0549527	0.00644999	0.00644999
XM_758521.1	1.96961e-39	1.10979e-38	1.13336	0.0862599	5.57841	0.575464	0.0042361	0.00692506	0.00512375	0.00692506
XM_758549.1	2.1318e-39	1.19773e-38	5.0998	0.388321	2.84291	6.6605	0.172156	-0.162334	0.0540333	0.0540333
XM_759473.1	2.1318e-39	1.19773e-38	5.0998	0.388321	2.84291	6.6605	0.172156	-0.162334	0.0540333	0.0540333
XM_758316.1	2.16273e-39	1.21336e-38	3.40929	0.25962	5.06435	7.01342	0.0937702	-0.0766858	0.00733363	0.00733363
XM_759848.1	3.79378e-39	2.11631e-38	1.91144	0.146031	5.25833	2.56363	0.0256905	-0.0205919	0.00629719	0.00629719
XM_760065.1	4.02079e-39	2.23975e-38	1.59745	0.122084	4.59774	0.661676	0.011125	0.0112317	0.0107568	0.0112317
XM_759082.1	4.7649e-39	2.64671e-38	0.917013	0.0701514	5.90701	0.405412	0.00305053	0.00430046	0.00433129	0.00433129
XM_758650.1	4.81795e-39	2.67239e-38	1.02815	0.0786584	5.57411	0.314179	0.0041453	0.00288741	0.00513541	0.00513541
XM_757884.1	4.90681e-39	2.71783e-38	0.951564	0.072807	5.70241	0.235495	0.00314651	0.00382232	0.00480477	0.00480477
XM_761463.1	8.77956e-39	4.84236e-38	1.89879	0.145777	4.29584	1.07186	0.0180023	-0.00835817	0.013874	0.013874
XM_757904.1	9.91169e-39	5.4591e-38	2.41917	0.18586	5.16883	3.68651	0.0450654	-0.0273873	0.00675031	0.00675031
XM_759722.1	1.46222e-38	7.98613e-38	1.70902	0.131601	4.49836	0.81702	0.0142959	-0.00480146	0.0116824	0.0116824
XM_761414.1	1.58223e-38	8.62953e-38	0.942168	0.0725843	5.88573	0.536669	0.00352694	-0.000349408	0.00437579	0.00437579
XM_759407.1	1.6672e-38	9.06772e-38	1.13859	0.0877439	5.27015	0.372783	0.00530747	-0.00264664	0.00624102	0.00624102
XM_760953.1	1.89412e-38	1.02734e-37	1.13585	0.0875987	5.47595	0.39396	0.0039639	0.0075464	0.00542321	0.0075464
XM_758257.1	2.14125e-38	1.15817e-37	1.21861	0.0940491	5.78558	0.472328	0.00344743	0.00982043	0.00460027	0.00982043
XM_757989.1	2.55254e-38	1.37872e-37	1.52067	0.117484	4.67025	0.609473	0.0105784	-0.00492124	0.0101253	0.0101253
XM_759967.1	3.69865e-38	1.99503e-37	0.865511	0.0670153	6.98338	0.749692	0.00110374	0.00563283	0.00336086	0.00563283
XM_761596.1	4.22515e-38	2.27589e-37	1.22542	0.0949583	5.19301	0.471725	0.00690236	0.00313948	0.00662326	0.00662326
XM_759564.1	4.23273e-38	2.27684e-37	0.947746	0.0734417	5.78813	0.379414	0.00349629	0.00369695	0.00459424	0.00459424
XM_758563.1	9.50222e-38	5.07649e-37	0.8803	0.068547	5.99694	0.388621	0.00289237	0.0016336	0.00415566	0.00415566
XM_758438.1	2.62625e-37	1.38978e-36	2.08136	0.163073	5.77045	1.77645	0.00597829	0.0339109	0.00463636	0.0339109
XM_758899.1	3.00992e-37	1.59067e-36	0.900033	0.0705757	5.91016	0.499267	0.00314658	-0.00121798	0.00432482	0.00432482
XM_760503.1	3.14984e-37	1.66237e-36	0.979298	0.0768125	5.60932	0.30484	0.00380871	-0.00324588	0.00504153	0.00504153
XM_761031.1	3.96565e-37	2.0817e-36	3.21236	0.252321	5.72082	6.92039	0.0907403	-0.0837298	0.00475863	0.00475863
XM_760697.1	8.29651e-37	4.32612e-36	0.692952	0.0546774	6.85503	0.13687	0.00112953	-0.000580582	0.00335489	0.00335489
XM_758072.1	1.05141e-36	5.46787e-36	1.21226	0.0957936	7.34456	0.567091	0.000837209	0.0129274	0.00352613	0.0129274
XM_760063.1	1.44041e-36	7.47105e-36	0.979807	0.0775769	6.8302	0.284556	0.00108715	0.00794012	0.00335686	0.00794012
XM_758894.1	1.60173e-36	8.28581e-36	2.72189	0.21565	3.70219	1.86541	0.0459049	-0.0346031	0.0238526	0.0238526
XM_758550.1	1.69737e-36	8.769e-36	2.30178	0.182432	5.15341	7.96731	0.0430891	-0.0365071	0.00683302	0.00683302
XM_761477.1	1.83266e-36	9.443e-36	0.822098	0.0651881	6.11036	0.235855	0.00241166	-0.000697259	0.00396257	0.00396257
XM_761275.1	1.84671e-36	9.50292e-36	0.914024	0.0724808	5.76877	0.229344	0.0032398	-0.00112127	0.0046404	0.0046404
XM_759599.1	2.697e-36	1.37878e-35	0.724027	0.0575507	8.05559	0.360712	0.000347589	0.00195725	0.00462053	0.00462053
XM_758538.1	2.70793e-36	1.38256e-35	1.06467	0.0846296	6.69156	0.340289	0.00140869	0.00933456	0.00338647	0.00933456
XM_760804.1	3.5417e-36	1.8059e-35	0.869713	0.0692494	6.00553	0.482712	0.00305329	-0.00143491	0.00413993	0.00413993
XM_760589.1	3.70964e-36	1.88662e-35	0.949412	0.0756174	5.65868	0.280994	0.00366226	0.00382306	0.00491472	0.00491472
XM_759582.1	4.45657e-36	2.26355e-35	1.30052	0.103702	4.99709	0.708211	0.00839632	0.00311263	0.00773487	0.00773487
XM_759064.1	7.79623e-36	3.94445e-35	0.695976	0.0556935	6.77731	0.362218	0.00128823	0.00158898	0.00336441	0.00336441
XM_759393.1	8.1057e-36	4.09573e-35	0.928141	0.0742902	5.6989	0.216133	0.00346499	-0.00230772	0.00481356	0.00481356
XM_758106.1	8.99246e-36	4.53795e-35	1.63952	0.131317	4.38772	0.713846	0.0130432	0.00652633	0.0128232	0.0128232
XM_760983.1	9.21982e-36	4.64669e-35	0.882595	0.0707026	5.99479	0.300105	0.00256437	0.00493392	0.00415962	0.00493392
XM_760978.1	1.0164e-35	5.11596e-35	4.15355	0.332938	2.71192	8.2212	0.105071	0.0490301	0.0612004	0.0612004
XM_757752.1	1.28339e-35	6.44326e-35	1.99936	0.160503	4.02516	1.11051	0.0209996	-0.00514768	0.0176421	0.0176421
XM_758892.1	1.39188e-35	6.97006e-35	1.27123	0.102104	5.54121	0.610091	0.00485664	0.0107812	0.00522686	0.0107812
XM_758941.1	1.481e-35	7.4069e-35	2.14566	0.172406	3.98085	1.22223	0.0262129	-0.0255824	0.0183728	0.0183728
XM_757786.1	1.56895e-35	7.81681e-35	0.660188	0.0530663	7.24245	0.130957	0.000767592	0.00194511	0.00345646	0.00345646
XM_759149.1	2.59328e-35	1.28223e-34	0.681641	0.0549684	7.79017	0.492675	0.000461225	0.000537544	0.00407106	0.00407106
XM_761112.1	2.94443e-35	1.45219e-34	4.48379	0.361875	3.28504	8.35719	0.160982	-0.0965833	0.0354487	0.0354487
XM_760423.1	3.32403e-35	1.63735e-34	0.98566	0.0796126	7.53921	0.309203	0.000572115	0.00893512	0.00371307	0.00893512
XM_758890.1	3.69951e-35	1.82001e-34	0.793508	0.0641368	6.08648	0.160357	0.0021697	0.00114204	0.00400059	0.00400059
XM_758936.1	6.12742e-35	3.00313e-34	1.022	0.0828771	6.47006	0.270408	0.00144605	0.00885686	0.00351686	0.00885686
XM_761499.1	6.40807e-35	3.13675e-34	0.698398	0.0566517	6.54557	0.147594	0.00135581	0.000193289	0.00345831	0.00345831
XM_758940.1	2.08416e-34	1.01386e-33	0.707808	0.0578629	6.53577	0.132432	0.00133929	0.00368288	0.0034651	0.00368288
XM_761040.1	2.39146e-34	1.15903e-33	1.88343	0.15411	6.15556	4.5886	0.0317311	-0.0177835	0.00389376	0.00389376
XM_761449.1	4.81824e-34	2.33229e-33	0.814671	0.0669725	5.95815	0.172683	0.00249903	0.000395937	0.00422896	0.00422896
XM_759885.1	5.12262e-34	2.47656e-33	1.18699	0.0976206	5.09728	0.666867	0.0071504	0.00646716	0.00714427	0.00714427
XM_759710.1	6.61362e-34	3.19346e-33	1.04468	0.086064	5.32754	0.32973	0.00512909	0.00459108	0.00598141	0.00598141
XM_759826.1	9.86624e-34	4.74064e-33	0.715668	0.0591188	6.42163	0.170321	0.00168097	0.00103705	0.00356159	0.00356159
XM_761280.1	9.87892e-34	4.74091e-33	0.841292	0.0694968	5.87229	0.186005	0.00284024	-0.002379	0.00440447	0.00440447
XM_759454.1	1.3089e-33	6.27374e-33	1.38482	0.114615	4.71355	0.489714	0.0099394	-0.00349416	0.00976546	0.00976546
XM_760534.1	1.38881e-33	6.64862e-33	0.979823	0.081128	5.50877	0.283173	0.00455098	-0.000253722	0.00532163	0.00532163
XM_759671.1	1.5853e-33	7.58001e-33	0.647665	0.0536741	6.92038	0.112193	0.000966813	-5.34466e-05	0.00335455	0.00335455
XM_759239.1	1.89271e-33	9.03882e-33	0.742133	0.0615776	6.24891	0.282119	0.00192563	0.00121049	0.00376207	0.00376207
XM_761238.1	3.71908e-33	1.76106e-32	0.693493	0.0578093	6.5247	0.166439	0.0015398	0.00157464	0.00347308	0.00347308
XM_761441.1	4.20772e-33	1.98763e-32	1.15114	0.0960403	5.80797	0.345426	0.00344329	0.0103923	0.00454792	0.0103923
XM_759512.1	5.60027e-33	2.63907e-32	1.30419	0.109026	7.22458	0.507782	0.000756315	0.0170735	0.00344618	0.0170735
XM_758141.1	6.31941e-33	2.97081e-32	0.881182	0.0737252	5.79533	0.408667	0.00357579	-7.03101e-05	0.00457732	0.00457732
XM_759981.1	8.85858e-33	4.15451e-32	1.04509	0.0876452	5.99283	0.477009	0.00278539	0.00873711	0.00416325	0.00873711
XM_759438.1	9.6843e-33	4.53633e-32	0.725722	0.0608994	6.34635	0.173752	0.00192165	0.000517371	0.00364146	0.00364146
XM_758428.1	1.26343e-32	5.91108e-32	0.847239	0.0712293	7.43687	0.268212	0.000685725	0.00692469	0.00360562	0.00692469
XM_758780.1	1.56923e-32	7.32433e-32	1.38937	0.116985	6.60865	0.503912	0.00163448	0.0188938	0.00342051	0.0188938
XM_761439.1	1.78516e-32	8.31235e-32	3.05756	0.257682	4.10067	4.22112	0.0831231	-0.0637733	0.0164768	0.0164768
XM_757865.1	2.09366e-32	9.7257e-32	0.660894	0.0557608	6.64715	0.204333	0.00126119	0.000724654	0.00340271	0.00340271
XM_759507.1	2.15913e-32	1.00179e-31	4.20003	0.354442	3.25226	5.92425	0.151869	-0.131001	0.0365741	0.0365741
XM_761232.1	2.55921e-32	1.18462e-31	0.879478	0.0743087	5.76907	0.254475	0.00364299	0.00280815	0.00463968	0.00463968
XM_758050.1	2.74372e-32	1.26703e-31	1.01345	0.0856707	6.30227	0.853327	0.00264232	0.00836687	0.00369373	0.00836687
XM_761654.1	3.60074e-32	1.65305e-31	1.38201	0.117053	5.72664	2.57007	0.0158079	-0.010905	0.00474405	0.00474405
XM_757682.1	5.37812e-32	2.46324e-31	0.66209	0.056238	7.90325	0.358671	0.000462546	0.00156804	0.00428152	0.00428152
XM_759759.1	7.70031e-32	3.5186e-31	0.753886	0.0642005	6.29615	0.484044	0.00248126	-0.000231804	0.00370129	0.00370129
XM_759921.1	8.55188e-32	3.90317e-31	0.97532	0.0831205	6.33015	0.245278	0.00183571	0.00852781	0.00366022	0.00852781
XM_758481.1	8.98276e-32	4.09029e-31	1.02546	0.0874245	5.34763	0.528194	0.00556869	-0.000449933	0.00589589	0.00589589
XM_757648.1	1.11454e-31	5.06916e-31	2.64062	0.225475	3.56909	1.76725	0.0492033	-0.034324	0.0270551	0.0270551
XM_759311.1	1.20832e-31	5.48295e-31	1.41364	0.120778	5.85496	0.54842	0.00304077	0.0188401	0.0044421	0.0188401
XM_761182.1	1.41359e-31	6.39957e-31	0.918929	0.0786	5.53031	0.230323	0.0040088	0.00404205	0.00525814	0.00525814
XM_760442.1	1.93648e-31	8.74653e-31	2.94295	0.252301	5.31176	6.72241	0.0894328	-0.0782382	0.00605057	0.00605057
XM_761470.1	1.98364e-31	8.94923e-31	1.57259	0.134843	4.57567	0.636454	0.0163179	0.0106032	0.010956	0.010956
XM_759730.1	2.09488e-31	9.44024e-31	1.32317	0.113501	4.82004	0.688278	0.0103874	-0.00692225	0.00893631	0.00893631
XM_760182.1	2.85969e-31	1.28719e-30	0.770857	0.0662748	6.05822	0.391913	0.00254113	-0.00104749	0.0040474	0.0040474
XM_758447.1	2.90312e-31	1.30524e-30	0.999323	0.0859267	5.35746	0.555334	0.00522005	-0.00311096	0.00585506	0.00585506
XM_760125.1	3.15619e-31	1.41739e-30	1.34907	0.116071	4.61373	0.48308	0.00959425	0.00113842	0.0106145	0.0106145
XM_758318.1	3.22849e-31	1.4482e-30	0.997119	0.0858042	5.38915	0.328474	0.00531526	-0.00435463	0.00572828	0.00572828
XM_760960.1	6.09559e-31	2.73116e-30	0.778845	0.0673366	6.01989	0.40014	0.00268729	-0.000221802	0.00411403	0.00411403
XM_758769.1	7.66633e-31	3.43101e-30	0.851716	0.0737624	6.0198	0.759178	0.00404715	-0.00158738	0.00411419	0.00411419
XM_757692.1	7.75894e-31	3.46849e-30	1.87628	0.162508	5.82303	0.973865	0.00369735	0.0359162	0.00451341	0.0359162
XM_760039.1	1.46238e-30	6.49283e-30	2.0537	0.178721	4.26833	1.39317	0.0235254	0.0243865	0.0142088	0.0243865
XM_757900.1	1.66847e-30	7.39945e-30	0.872392	0.0759942	5.14813	6.82782	0.00180105	0.00271378	0.00686163	0.00686163
XM_760737.1	2.63296e-30	1.16327e-29	0.60993	0.0533147	7.51314	0.115864	0.000579979	0.000330245	0.00368371	0.00368371
XM_758137.1	2.71541e-30	1.19747e-29	0.626556	0.0547808	6.7455	0.15855	0.00113022	-0.0006126	0.00337117	0.00337117
XM_757659.1	2.99603e-30	1.31974e-29	0.708881	0.0620249	6.2142	0.131698	0.00196133	0.00260792	0.0038093	0.0038093
XM_760129.1	3.21986e-30	1.41674e-29	1.27768	0.111855	5.22798	0.468903	0.00668758	0.0120796	0.00644545	0.0120796
XM_760078.1	3.35897e-30	1.47629e-29	1.04786	0.0917645	5.58796	0.422398	0.00450889	0.00812219	0.00509805	0.00812219
XM_761580.1	3.41785e-30	1.50048e-29	0.78258	0.068542	5.87094	0.156961	0.00263962	0.0014048	0.00440738	0.00440738
XM_760244.1	3.70086e-30	1.62291e-29	2.19255	0.19215	3.6526	1.26069	0.030385	-0.0201904	0.0249974	0.0249974
XM_760043.1	4.84837e-30	2.119e-29	4.46088	0.391749	2.81458	7.12872	0.117785	0.112415	0.0555096	0.112415
XM_759717.1	5.39428e-30	2.35496e-29	0.773456	0.0679794	8.65251	0.22222	0.000173695	0.00591284	0.00675809	0.00675809
XM_761458.1	5.56531e-30	2.42692e-29	0.697012	0.0612754	6.23365	0.221906	0.00184944	0.000290857	0.00378256	0.00378256
XM_759647.1	5.96613e-30	2.59882e-29	1.3997	0.123116	5.98859	0.662442	0.00269414	0.0200421	0.00417112	0.0200421
XM_758208.1	6.30484e-30	2.74026e-29	4.55693	0.40099	2.80337	5.4654	0.185085	-0.0690042	0.0561052	0.0561052
XM_759208.1	6.73924e-30	2.91934e-29	0.601009	0.0529134	7.3777	0.35548	0.000646917	0.000902298	0.00355282	0.00355282
XM_759866.1	7.97131e-30	3.44164e-29	0.78107	0.0688551	6.20836	0.169456	0.00205851	0.00505303	0.00381746	0.00505303
XM_759618.1	8.00006e-30	3.45025e-29	1.19412	0.105271	5.58966	0.656366	0.00440613	0.0122167	0.00509351	0.0122167
XM_758269.1	8.85871e-30	3.81217e-29	0.801419	0.0707065	5.84809	0.175718	0.00304186	0.00124738	0.00445725	0.00445725
XM_758554.1	8.86947e-30	3.81261e-29	3.37467	0.297739	3.70071	4.93066	0.109086	-0.0194425	0.0238859	0.0238859
XM_760224.1	1.03055e-29	4.41534e-29	0.769859	0.0680016	6.01415	0.159261	0.00243732	0.004499	0.00412432	0.004499
XM_757892.1	1.27155e-29	5.43007e-29	0.595539	0.0526897	7.19835	0.0929276	0.000732201	-0.000168232	0.0034321	0.0034321
XM_760001.1	1.61455e-29	6.87238e-29	3.86305	0.342415	1.79785	5.96743	0.0317849	0.0366028	0.144087	0.144087
XM_759455.1	2.03049e-29	8.6054e-29	1.08813	0.0966231	5.78418	0.30643	0.00325365	0.0107504	0.0046036	0.0107504
XM_758705.1	2.03341e-29	8.60847e-29	1.5227	0.135213	4.38006	0.658807	0.0145168	-0.000956687	0.012907	0.012907
XM_759450.1	3.05276e-29	1.28268e-28	0.757239	0.0674564	5.93053	0.184372	0.00254212	-0.00126391	0.00428343	0.00428343
XM_758240.1	3.2604e-29	1.36699e-28	1.11866	0.0997041	5.68321	0.494602	0.00317217	0.0117392	0.0048529	0.0117392
XM_758516.1	5.40444e-29	2.25627e-28	2.04803	0.183268	4.39822	2.58892	0.0376716	-0.0188384	0.0127094	0.0127094
XM_761043.1	5.70369e-29	2.37867e-28	0.859122	0.0769118	7.42874	3.37752	0.00527516	-0.00340014	0.00359797	0.00359797
XM_761185.1	6.98123e-29	2.8991e-28	1.07024	0.0959662	7.38911	0.337712	0.000599364	0.0132149	0.00356248	0.0132149
XM_758997.1	1.14097e-28	4.70816e-28	2.556	0.230095	3.89791	5.44555	0.0595726	0.00148773	0.019843	0.019843
XM_759540.1	1.31483e-28	5.41419e-28	0.655296	0.0590581	6.42043	0.121935	0.00166903	0.000909015	0.00356276	0.00356276
XM_758135.1	1.97686e-28	8.11464e-28	0.605229	0.0547259	6.75535	0.106887	0.00112348	0.00150028	0.0033689	0.0033689
XM_758167.1	2.44187e-28	9.99201e-28	4.3528	0.394264	1.8078	4.82898	0.0903935	0.0327547	0.142773	0.142773
XM_761395.1	2.78616e-28	1.1377e-27	2.16554	0.196359	3.73384	1.20645	0.0346846	0.00127445	0.0231507	0.0231507
XM_761609.1	4.82607e-28	1.9625e-27	1.39972	0.127491	4.52787	0.625697	0.012982	-0.0100472	0.011399	0.011399
XM_760331.1	4.89384e-28	1.988e-27	3.99448	0.363873	1.6156	4.66852	0.0283386	-0.0279235	0.170267	0.170267
XM_758321.1	6.46206e-28	2.6142e-27	0.765672	0.0699082	6.10606	0.164889	0.00247868	0.00485206	0.00396932	0.00485206
XM_761243.1	6.89374e-28	2.78595e-27	0.805665	0.0735991	5.82725	0.396899	0.0036214	-0.00199893	0.00450384	0.00450384
XM_759979.1	7.59758e-28	3.06092e-27	0.668724	0.0611385	6.25889	0.113693	0.00185799	8.11871e-05	0.00374888	0.00374888
XM_759349.1	7.93944e-28	3.19536e-27	0.829906	0.0759024	5.88085	0.35529	0.00308433	0.00555743	0.00438615	0.00555743
XM_758298.1	8.72318e-28	3.50359e-27	0.924143	0.0845873	6.33398	0.237263	0.00164019	0.00909233	0.00365573	0.00909233
XM_760069.1	1.17161e-27	4.69604e-27	0.710568	0.0651986	6.07166	0.129538	0.00235139	0.00252232	0.00402489	0.00402489
XM_757823.1	1.68396e-27	6.72896e-27	0.979474	0.0901457	5.94747	0.250353	0.00234501	0.00984437	0.00424981	0.00984437
XM_759680.1	2.01972e-27	8.06241e-27	3.61577	0.333286	3.01009	3.566	0.120543	-0.102849	0.046077	0.046077
XM_760363.1	2.08205e-27	8.30277e-27	0.931603	0.0858932	6.44921	2.31262	0.007531	-0.00477158	0.00353545	0.00353545
XM_761565.1	2.62365e-27	1.04413e-26	1.18792	0.10974	6.5187	0.545453	0.00158587	0.0164783	0.00347753	0.0164783
XM_757775.1	3.57617e-27	1.41887e-26	0.564294	0.0522664	7.10647	0.091509	0.000705542	0.00230037	0.00339213	0.00339213
XM_759420.1	3.68059e-27	1.45735e-26	0.946517	0.0876904	5.24412	0.36053	0.00516852	0.00109855	0.00636589	0.00636589
XM_758368.1	3.87982e-27	1.53314e-26	0.84099	0.0779488	5.59556	0.197954	0.00403624	0.000763788	0.00507779	0.00507779
XM_760773.1	4.14955e-27	1.63807e-26	0.917833	0.0851199	5.38661	0.313801	0.00512994	0.00456277	0.00573815	0.00573815
XM_759806.1	4.27953e-27	1.68598e-26	0.997703	0.0925514	6.40244	0.336068	0.00177454	0.0110741	0.00358078	0.0110741
XM_760871.1	6.12823e-27	2.40462e-26	1.67827	0.156163	4.18048	1.92586	0.0212343	0.00479281	0.015346	0.015346
XM_761307.1	6.36942e-27	2.49676e-26	1.7015	0.158377	4.5545	0.839012	0.013469	0.0241557	0.0111501	0.0241557
XM_759687.1	7.01499e-27	2.74707e-26	2.68112	0.249768	6.22086	8.22474	0.0897762	-0.0791499	0.00380008	0.00380008
XM_757897.1	7.51261e-27	2.93607e-26	2.50712	0.233696	5.42147	5.39515	0.0763132	-0.0460942	0.00560762	0.00560762
XM_757906.1	7.77281e-27	3.0317e-26	1.68674	0.157272	5.05866	3.63054	0.029735	-0.0290416	0.00736682	0.00736682
XM_757911.1	7.77281e-27	3.0317e-26	1.68674	0.157272	5.05866	3.63054	0.029735	-0.0290416	0.00736682	0.00736682
XM_760933.1	8.40984e-27	3.27691e-26	0.827012	0.0771634	5.68005	0.293313	0.00407046	-0.00117545	0.00486083	0.00486083
XM_758928.1	1.00707e-26	3.91237e-26	0.98486	0.0920346	5.13677	0.263723	0.00578185	-0.00189355	0.00692369	0.00692369
XM_761500.1	1.13012e-26	4.38171e-26	0.673597	0.0630102	6.36276	0.565514	0.0023324	0.00131299	0.00362302	0.00362302
XM_758178.1	1.48452e-26	5.72748e-26	0.620014	0.0581355	6.54893	0.435609	0.00161358	7.50739e-05	0.00345603	0.00345603
XM_760429.1	1.54813e-26	5.95527e-26	2.41318	0.226355	5.77159	5.8896	0.0722212	-0.0660743	0.00463362	0.00463362
XM_760486.1	1.55433e-26	5.97328e-26	0.671141	0.0629547	6.1657	0.11835	0.00206619	0.0036863	0.00387876	0.00387876
XM_758812.1	1.59971e-26	6.14162e-26	0.620485	0.0582177	6.47721	0.11065	0.00157322	0.0027926	0.00351072	0.00351072
XM_760947.1	1.78536e-26	6.8343e-26	0.631298	0.0592891	6.81264	0.103362	0.00115568	0.00411712	0.00335885	0.00411712
XM_758126.1	1.8444e-26	7.04651e-26	0.812603	0.0763382	5.56404	0.197006	0.00357831	0.00265631	0.00516297	0.00516297
XM_757770.1	2.12192e-26	8.09888e-26	2.85167	0.268223	3.18348	2.26537	0.0688624	-0.0562074	0.0390534	0.0390534
XM_758276.1	2.22144e-26	8.46221e-26	0.728953	0.0685917	5.93006	0.156593	0.00277284	0.000466875	0.00428438	0.00428438
XM_759914.1	2.67973e-26	1.01981e-25	0.824116	0.0776741	5.7325	0.63539	0.00432054	-0.00251063	0.00472937	0.00472937
XM_760518.1	2.683e-26	1.02006e-25	0.59737	0.0563035	6.67346	0.202461	0.00136245	-0.00086319	0.00339268	0.00339268
XM_760962.1	2.70409e-26	1.02708e-25	1.16049	0.109386	7.23694	0.42611	0.000824803	0.0171232	0.00345323	0.0171232
XM_761095.1	2.83641e-26	1.0763e-25	0.622239	0.0586763	6.42038	0.104933	0.00160155	-3.45877e-05	0.00356281	0.00356281
XM_760287.1	2.97631e-26	1.12829e-25	1.41226	0.133231	4.56135	1.03666	0.0155388	-0.00547177	0.011087	0.011087
XM_761306.1	3.56874e-26	1.34766e-25	0.949756	0.0897425	5.24908	0.418679	0.00573882	0.0031886	0.00634175	0.00634175
XM_760574.1	5.30158e-26	1.99433e-25	0.729959	0.0692167	6.31048	0.146058	0.00192861	0.00525783	0.0036837	0.00525783
XM_758239.1	5.9626e-26	2.23655e-25	0.917825	0.0871221	5.98202	0.418924	0.00282734	0.00855804	0.00418341	0.00855804
XM_758984.1	6.01233e-26	2.25304e-25	0.891467	0.0846264	5.30107	0.200922	0.00464405	-0.00254407	0.00609838	0.00609838
XM_761322.1	8.65108e-26	3.22337e-25	0.987511	0.09405	5.05744	0.304826	0.00589415	-0.00310645	0.00737395	0.00737395
XM_760825.1	9.4013e-26	3.49957e-25	0.910092	0.0867415	5.21926	0.232355	0.00479703	0.0011141	0.00648909	0.00648909
XM_760952.1	1.00013e-25	3.71585e-25	1.09387	0.104315	4.92567	0.479029	0.00812968	0.00224183	0.0081929	0.0081929
XM_759483.1	1.45707e-25	5.39308e-25	1.56876	0.150113	5.15263	2.27623	0.0269637	-0.0161709	0.00683723	0.00683723
XM_758133.1	1.8535e-25	6.84746e-25	1.19281	0.114389	4.6356	0.391277	0.00920464	0.00471225	0.0104226	0.0104226
XM_761049.1	2.08705e-25	7.68129e-25	4.10976	0.394547	2.503	4.28157	0.158904	-0.0712218	0.0745979	0.0745979
XM_760719.1	2.23755e-25	8.21203e-25	1.25755	0.120804	4.80422	0.411487	0.00798263	0.0139079	0.00905445	0.0139079
XM_760370.1	2.53409e-25	9.25699e-25	0.977816	0.0940396	7.58457	4.39709	0.00949767	-0.00653765	0.0037675	0.0037675
XM_761479.1	3.57631e-25	1.30036e-24	0.706718	0.0681829	7.15802	0.129752	0.000817811	0.00615555	0.00341278	0.00615555
XM_760812.1	3.60736e-25	1.31043e-24	1.1115	0.107244	5.00393	0.94188	0.00955902	0.00477371	0.00769287	0.00769287
XM_760717.1	3.66071e-25	1.32857e-24	0.549839	0.0530589	7.30585	0.0778597	0.000725373	-2.49094e-06	0.0034975	0.0034975
XM_758654.1	4.03675e-25	1.4637e-24	0.646257	0.0624195	6.26437	0.209537	0.00210257	-0.000122528	0.00374171	0.00374171
XM_759085.1	4.38874e-25	1.58985e-24	1.41311	0.136593	4.35029	0.546869	0.0147471	0.00770442	0.0132392	0.0132392
XM_757643.1	4.53901e-25	1.64277e-24	4.25805	0.411715	1.91031	4.78279	0.110944	0.14332	0.129888	0.14332
XM_758978.1	5.62524e-25	2.03214e-24	0.623581	0.0604149	6.26678	0.0983885	0.00173636	-0.000421535	0.00373859	0.00373859
XM_760674.1	7.67128e-25	2.7611e-24	0.564747	0.0548734	6.80172	0.116981	0.00115628	0.00161942	0.00336035	0.00336035
XM_759721.1	7.78457e-25	2.79673e-24	0.625992	0.0608326	6.51585	0.108288	0.00164937	0.00390154	0.00347967	0.00390154
XM_759492.1	8.21162e-25	2.94206e-24	3.33701	0.324446	3.82441	2.89056	0.0516783	0.106219	0.0212589	0.106219
XM_757650.1	8.81554e-25	3.15554e-24	0.824004	0.0801683	5.45741	0.250342	0.00415687	-0.00343974	0.00548356	0.00548356
XM_758262.1	1.06462e-24	3.80389e-24	1.15576	0.112645	4.65955	0.391782	0.00881719	-0.00222695	0.0102162	0.0102162
XM_759583.1	1.15772e-24	4.13277e-24	0.541795	0.0528471	7.30337	0.128623	0.000693464	0.00136856	0.00349576	0.00349576
XM_760769.1	1.17975e-24	4.20754e-24	0.566381	0.0552551	6.8322	0.154732	0.00122302	5.09418e-05	0.00335666	0.00335666
XM_760407.1	1.26273e-24	4.4994e-24	0.969068	0.0946011	5.22025	0.534071	0.00693993	-0.00484357	0.00648412	0.00648412
XM_758284.1	1.30393e-24	4.63776e-24	1.97248	0.192613	3.94452	1.30054	0.0295118	0.026138	0.0189999	0.026138
XM_760094.1	1.3058e-24	4.64022e-24	3.12533	0.305194	3.1548	3.20934	0.0995778	-0.039193	0.0401368	0.0401368
XM_758011.1	1.31446e-24	4.66676e-24	0.965896	0.0943272	5.47878	0.270712	0.00436476	0.00898168	0.00541421	0.00898168
XM_761024.1	1.73404e-24	6.1397e-24	0.908615	0.0889664	5.27618	0.291521	0.00565986	0.00374764	0.00621267	0.00621267
XM_757908.1	2.61311e-24	9.21056e-24	2.79629	0.27487	2.75433	4.29391	0.0545471	-0.0123935	0.0587832	0.0587832
XM_759124.1	3.03013e-24	1.06613e-23	3.4773	0.342297	2.84889	3.26021	0.122025	-0.0882829	0.0537264	0.0537264
XM_761207.1	3.5136e-24	1.23181e-23	0.759529	0.0748726	5.70815	0.223571	0.00361847	-0.00156443	0.0047904	0.0047904
XM_759337.1	3.9914e-24	1.39681e-23	0.707773	0.0698565	5.86672	0.134326	0.00290341	0.00245883	0.00441648	0.00441648
XM_761455.1	5.99738e-24	2.0932e-23	0.779101	0.0772003	5.58036	0.181051	0.00382136	0.00154379	0.00511848	0.00511848
XM_757885.1	6.21174e-24	2.16416e-23	1.28636	0.127508	5.11348	0.431455	0.00664404	0.0177433	0.00705291	0.0177433
XM_761177.1	7.03759e-24	2.44536e-23	1.1216	0.111311	5.0176	0.461005	0.00778054	0.0108047	0.00760988	0.0108047
XM_759044.1	1.06291e-23	3.68024e-23	0.585574	0.0583496	6.55516	0.135023	0.00165512	0.00121874	0.00345189	0.00345189
XM_758218.1	1.69481e-23	5.84234e-23	0.994673	0.0995721	6.14816	0.288895	0.00218327	0.0126886	0.00390481	0.0126886
XM_760170.1	1.76861e-23	6.09137e-23	0.924819	0.0926186	5.17965	0.229009	0.00617423	-0.00565667	0.00669308	0.00669308
XM_759757.1	1.78711e-23	6.14425e-23	0.99627	0.0997845	4.96146	0.254139	0.00697653	0.00198324	0.0079589	0.0079589
XM_760257.1	1.9034e-23	6.53833e-23	1.12833	0.113082	4.66278	0.376686	0.00899263	0.00248822	0.0101887	0.0101887
XM_757639.1	1.92375e-23	6.60245e-23	3.41243	0.342033	3.24662	3.24521	0.118787	0.0566921	0.0367712	0.0566921
XM_759242.1	2.59517e-23	8.86798e-23	0.924757	0.0929671	5.27251	0.453656	0.0067344	-0.00138901	0.00622991	0.00622991
XM_760437.1	2.7523e-23	9.3967e-23	4.22534	0.42503	2.03957	4.56214	0.155761	-0.00908041	0.115215	0.115215
XM_761047.1	2.82712e-23	9.64375e-23	1.81927	0.183051	3.39448	4.09208	0.0183225	0.00527257	0.0319388	0.0319388
XM_759038.1	3.06992e-23	1.04628e-22	0.813865	0.0819568	6.03457	0.264488	0.00252921	0.00754617	0.00408808	0.00754617
XM_757791.1	3.15861e-23	1.07558e-22	0.822271	0.082827	5.44057	0.300066	0.00474998	0.00457465	0.00554049	0.00554049
XM_759686.1	3.32315e-23	1.12964e-22	1.80081	0.181488	4.24795	1.83257	0.0349436	-0.0206577	0.0144632	0.0144632
XM_757895.1	3.38588e-23	1.14997e-22	1.39399	0.140515	4.39345	0.672301	0.0168556	-0.016715	0.0127609	0.0127609
XM_760194.1	3.82734e-23	1.29765e-22	0.92298	0.0931513	6.88462	0.245337	0.00115306	0.0118627	0.00335387	0.0118627
XM_761459.1	4.01629e-23	1.36054e-22	0.715747	0.0722715	5.82945	0.312591	0.00333588	-0.00101568	0.00449888	0.00449888
XM_761314.1	4.20188e-23	1.42095e-22	1.13436	0.114593	4.65364	0.342723	0.00943045	-0.0088069	0.0102668	0.0102668
XM_761274.1	4.69418e-23	1.58332e-22	1.18292	0.119633	5.59586	0.490969	0.00432915	0.0171388	0.005077	0.0171388
XM_760958.1	4.89279e-23	1.64889e-22	2.82742	0.286065	3.99715	3.46582	0.0557971	0.0669528	0.0180998	0.0669528
XM_757901.1	5.43294e-23	1.82778e-22	2.88011	0.291706	3.53232	3.94665	0.0996231	-0.0173541	0.0280156	0.0280156
XM_759849.1	5.70533e-23	1.91777e-22	0.524809	0.0531807	7.02638	0.129445	0.000873358	0.0016622	0.00336892	0.00336892
XM_757670.1	6.3459e-23	2.12761e-22	0.942324	0.0955922	7.28727	0.625985	0.000987695	0.0127191	0.00348473	0.0127191
XM_758502.1	7.70489e-23	2.57883e-22	0.709551	0.0721217	6.41638	0.154847	0.00163575	0.00616657	0.00356676	0.00616657
XM_757785.1	9.57823e-23	3.2031e-22	0.531088	0.0541026	7.49736	0.665491	0.000724037	0.000153903	0.0036666	0.0036666
XM_760329.1	1.00186e-22	3.34751e-22	3.80342	0.387638	2.99086	7.43088	0.178465	-0.142666	0.0469297	0.0469297
XM_759101.1	1.01646e-22	3.39341e-22	1.08359	0.110454	4.79718	0.309167	0.00919273	0.00484981	0.00910755	0.00910755
XM_758946.1	1.43588e-22	4.77325e-22	0.874361	0.089445	7.51283	0.328125	0.000625177	0.0113754	0.00368336	0.0113754
XM_757813.1	1.77524e-22	5.8864e-22	0.736792	0.0755382	5.91568	0.163846	0.00285647	0.00570257	0.00431349	0.00570257
XM_759933.1	1.90209e-22	6.29634e-22	0.596167	0.0611649	6.29912	0.204558	0.00191409	0.00250949	0.00369762	0.00369762
XM_757816.1	3.15196e-22	1.0381e-21	1.19419	0.12317	4.68612	0.421206	0.0127642	0.00925295	0.00999198	0.00999198
XM_759750.1	3.87777e-22	1.27074e-21	0.602229	0.0622505	6.22292	0.17636	0.00201545	-0.000312463	0.00379723	0.00379723
XM_760267.1	4.30794e-22	1.40817e-21	1.10334	0.114176	6.3476	0.323901	0.00188348	0.0176708	0.00364004	0.0176708
XM_758845.1	4.32634e-22	1.41301e-21	0.618533	0.0640099	6.1615	0.159926	0.00226094	0.00251038	0.00388496	0.00388496
XM_759661.1	4.39497e-22	1.43422e-21	0.851336	0.0881166	5.45572	0.200401	0.00457822	0.00706857	0.0054892	0.00706857
XM_761571.1	4.4626e-22	1.45508e-21	1.18919	0.123106	4.53679	0.378177	0.0114177	0.00190974	0.0113149	0.0113149
XM_760357.1	4.88705e-22	1.59083e-21	0.880479	0.0912357	5.20205	0.202846	0.00590931	0.00114464	0.00657661	0.00657661
XM_761100.1	7.06889e-22	2.29154e-21	0.990846	0.103077	5.39662	0.321729	0.00445498	0.0114823	0.00569956	0.0114823
XM_758624.1	7.4193e-22	2.40314e-21	0.833634	0.0867674	5.68157	0.607879	0.00406781	0.00722505	0.00485703	0.00722505
XM_759835.1	8.37774e-22	2.71134e-21	0.704372	0.073409	5.89856	0.129438	0.00281462	0.00526871	0.00434883	0.00526871
XM_758785.1	1.13298e-21	3.65465e-21	0.626077	0.0654619	6.0332	0.122683	0.00233742	0.000116472	0.00409048	0.00409048
XM_761294.1	1.25403e-21	4.03184e-21	0.579629	0.060672	8.28457	0.091692	0.000252446	0.00462781	0.00526918	0.00526918
XM_759847.1	1.26647e-21	4.06849e-21	0.759464	0.0795045	5.86042	0.151968	0.0030696	0.00641186	0.00443018	0.00641186
XM_758703.1	1.31642e-21	4.22549e-21	1.55713	0.163077	6.03803	0.632781	0.00243883	0.0374522	0.00408205	0.0374522
XM_760743.1	1.3338e-21	4.27778e-21	0.803544	0.0841663	5.40912	0.171354	0.00497332	-0.000880236	0.00565264	0.00565264
XM_759023.1	1.5311e-21	4.90254e-21	0.582804	0.0611367	6.27884	0.130115	0.00188348	0.000118228	0.00372307	0.00372307
XM_759179.1	2.09642e-21	6.67989e-21	0.750884	0.0790394	5.82164	0.275126	0.00301621	0.00635462	0.00451658	0.00635462
XM_761039.1	2.17263e-21	6.9171e-21	1.08763	0.11453	5.94882	2.55664	0.0154287	-0.0131585	0.00424715	0.00424715
XM_758836.1	2.19348e-21	6.9778e-21	0.941594	0.099163	5.12449	0.24428	0.00592699	0.00882297	0.00699148	0.00882297
XM_757907.1	2.34863e-21	7.45925e-21	2.11949	0.223379	4.97956	4.20797	0.0670034	-0.0619428	0.00784396	0.00784396
XM_760281.1	3.04577e-21	9.62651e-21	0.515527	0.0544888	7.63533	0.210269	0.000619954	-0.000365072	0.00383359	0.00383359
XM_759988.1	3.22495e-21	1.01682e-20	2.67215	0.282612	3.56472	3.66069	0.092637	-0.0643986	0.0271675	0.0271675
XM_758140.1	3.33453e-21	1.05052e-20	0.726888	0.0769057	5.67595	0.156597	0.0040006	-0.00105958	0.00487114	0.00487114
XM_759683.1	3.79132e-21	1.19347e-20	1.88242	0.199446	4.3233	2.12971	0.0461186	-0.0406174	0.0135494	0.0135494
XM_758732.1	4.36294e-21	1.37121e-20	2.5299	0.268467	3.11697	1.71192	0.0665005	0.00415051	0.0416116	0.0416116
XM_760386.1	5.57653e-21	1.74562e-20	0.891078	0.0948187	5.08212	0.20753	0.00314568	0.0103402	0.00723087	0.0103402
XM_760390.1	5.57653e-21	1.74562e-20	0.891078	0.0948187	5.08212	0.20753	0.00314568	0.0103402	0.00723087	0.0103402
XM_758300.1	5.62155e-21	1.75831e-20	0.707572	0.0752987	6.97867	0.138738	0.000955148	0.0075497	0.00336016	0.0075497
XM_758811.1	5.75741e-21	1.79936e-20	0.974971	0.103783	4.93198	0.285795	0.00800527	-0.00171979	0.00815102	0.00815102
XM_758209.1	6.4345e-21	2.00937e-20	1.63456	0.174211	4.28906	0.926173	0.0228392	0.0226849	0.0139556	0.0226849
XM_761221.1	6.8236e-21	2.12749e-20	0.870684	0.0928587	5.58717	0.686171	0.00479673	0.00813738	0.00510017	0.00813738
XM_760295.1	8.03415e-21	2.49895e-20	0.758158	0.0810067	5.46767	0.150952	0.00439326	0.00352487	0.00544988	0.00544988
XM_758172.1	8.32733e-21	2.58603e-20	2.55053	0.272626	3.21373	2.07127	0.0735445	0.00917521	0.0379428	0.0379428
XM_758327.1	8.43763e-21	2.6182e-20	3.78216	0.404335	2.81289	4.74997	0.189631	-0.0237213	0.0555992	0.0555992
XM_760189.1	1.05137e-20	3.2521e-20	0.549888	0.0589329	6.42645	0.110801	0.00165275	0.00217588	0.00355689	0.00355689
XM_761168.1	1.11541e-20	3.44747e-20	1.0177	0.109143	5.08791	1.01818	0.0106705	-0.00134449	0.00719771	0.00719771
XM_759003.1	1.32752e-20	4.09014e-20	0.49335	0.0530142	7.03199	0.173519	0.000845569	0.00112436	0.00337019	0.00337019
XM_759392.1	1.37025e-20	4.21846e-20	0.713373	0.0766852	5.69059	0.14704	0.00331431	0.00550662	0.00483438	0.00550662
XM_757953.1	1.41877e-20	4.36441e-20	0.859627	0.0924437	5.59783	0.202082	0.00348423	0.00933453	0.00507176	0.00933453
XM_758602.1	1.93031e-20	5.89632e-20	0.853108	0.0920674	5.24495	0.456721	0.00635276	-0.00247195	0.00636184	0.00636184
XM_757932.1	2.08941e-20	6.37236e-20	2.48978	0.268942	4.12612	3.45806	0.0923894	-0.0827458	0.0161054	0.0161054
XM_761151.1	2.10689e-20	6.4207e-20	0.49787	0.0537844	7.41836	0.0841282	0.000528491	0.00381065	0.00358838	0.00381065
XM_760489.1	2.34268e-20	7.1171e-20	0.603853	0.0653136	6.63384	0.0958473	0.0013695	0.0050293	0.0034084	0.0050293
XM_759080.1	2.3862e-20	7.24369e-20	1.00148	0.108345	5.74082	0.372638	0.00344748	0.0141604	0.00470866	0.0141604
XM_758564.1	2.40592e-20	7.2979e-20	1.39757	0.15121	4.99475	1.86213	0.0265475	-0.00885698	0.00774931	0.00774931
XM_761461.1	2.53721e-20	7.68423e-20	0.928969	0.100571	4.98168	0.253448	0.00734124	0.00574251	0.00783067	0.00783067
XM_758268.1	2.65644e-20	8.03911e-20	1.11514	0.120791	4.59058	0.321228	0.0110647	0.0040269	0.0108211	0.0108211
XM_759381.1	3.11389e-20	9.39445e-20	0.511018	0.0554552	6.84302	0.233409	0.0012572	0.00264101	0.00335572	0.00335572
XM_758551.1	3.20145e-20	9.65116e-20	1.68937	0.183389	4.82811	2.19629	0.0415704	-0.0255539	0.00887676	0.00887676
XM_758592.1	3.40503e-20	1.02491e-19	0.487661	0.0529757	7.30332	0.0619449	0.000713913	0.0029867	0.00349573	0.00349573
XM_759180.1	3.42025e-20	1.0287e-19	1.62837	0.176902	5.48497	1.15811	0.00651687	0.0404248	0.00539468	0.0404248
XM_761256.1	3.88221e-20	1.16318e-19	0.744169	0.0809647	5.57326	0.314588	0.0042407	0.00559222	0.00513771	0.00559222
XM_760009.1	4.16626e-20	1.24638e-19	0.666667	0.0725926	5.99697	0.577036	0.00374894	-0.00143628	0.00415559	0.00415559
XM_757790.1	4.38548e-20	1.31096e-19	1.14446	0.124694	4.7168	0.644445	0.0135839	-0.00605416	0.00973903	0.00973903
XM_759254.1	5.165e-20	1.54045e-19	1.11984	0.122246	6.54084	0.334004	0.00140945	0.0210067	0.00346156	0.0210067
XM_758626.1	5.78102e-20	1.72287e-19	3.42566	0.374456	2.72864	4.11906	0.15009	-0.0706641	0.0602363	0.0602363
XM_758532.1	5.98867e-20	1.7834e-19	0.836375	0.0914617	5.26793	0.41572	0.00629639	0.000728396	0.00625148	0.00625148
XM_761248.1	6.28272e-20	1.86954e-19	0.499288	0.0546305	6.75254	0.0851033	0.00110721	0.00150401	0.00336953	0.00336953
XM_758573.1	7.41292e-20	2.20083e-19	0.583847	0.0640081	6.37501	0.103344	0.00173235	0.00441321	0.00360962	0.00441321
XM_758884.1	7.47279e-20	2.21693e-19	0.680778	0.074642	5.62468	0.165005	0.00335555	-0.00026488	0.00500158	0.00500158
XM_758730.1	7.56265e-20	2.24189e-19	1.49502	0.163941	3.97064	0.601586	0.0217686	-0.0178718	0.0185464	0.0185464
XM_760997.1	7.57191e-20	2.24294e-19	0.607753	0.0666458	6.74287	0.159772	0.00133113	0.00533138	0.00337181	0.00533138
XM_761051.1	9.39057e-20	2.76909e-19	0.959915	0.105534	5.84094	0.243689	0.0030067	0.0136995	0.0044731	0.0136995
XM_760171.1	9.96927e-20	2.93752e-19	0.933407	0.102693	4.93908	0.241962	0.0077146	-5.73128e-05	0.00810421	0.00810421
XM_758076.1	1.02072e-19	3.00311e-19	1.20487	0.132597	4.32462	0.37946	0.0128389	0.0110186	0.013534	0.013534
XM_759464.1	1.05274e-19	3.09268e-19	0.862321	0.0949341	4.6898	5.82094	0.00355748	-0.00237415	0.00996125	0.00996125
XM_757706.1	1.12531e-19	3.29844e-19	0.537819	0.0592566	6.35289	0.0941722	0.00163296	0.000134312	0.00363405	0.00363405
XM_760403.1	1.14947e-19	3.36675e-19	0.80521	0.0887403	7.10405	0.24583	0.000797299	0.011015	0.00339127	0.011015
XM_760301.1	1.24678e-19	3.64629e-19	0.494012	0.054497	6.73671	0.0875221	0.00108155	0.00066059	0.00337333	0.00337333
XM_757921.1	1.3035e-19	3.80933e-19	2.18207	0.240845	5.54505	6.19773	0.0817934	-0.0694591	0.00521598	0.00521598
XM_760004.1	1.32077e-19	3.85693e-19	0.721093	0.0796028	5.53209	0.306833	0.0042519	0.00301277	0.005253	0.005253
XM_759011.1	1.4411e-19	4.20204e-19	1.29222	0.142801	4.34154	1.27633	0.0172492	0.0111784	0.0133388	0.0133388
XM_760041.1	1.46761e-19	4.27297e-19	0.584927	0.0646533	7.40168	0.128371	0.000657942	0.00561212	0.00357342	0.00561212
XM_757988.1	1.75925e-19	5.1145e-19	0.7496	0.0830369	5.39483	0.185357	0.00463628	-0.00146524	0.0057064	0.0057064
XM_757769.1	1.79612e-19	5.21393e-19	1.7699	0.19611	3.62648	0.830197	0.0320656	0.0143696	0.0256229	0.0256229
XM_759521.1	1.84271e-19	5.34523e-19	0.562355	0.0623298	6.23206	0.0849385	0.00192477	0.00390273	0.00378473	0.00390273
XM_759113.1	2.09135e-19	6.05749e-19	0.941684	0.104534	5.99458	0.244391	0.0024701	0.013921	0.00416001	0.013921
XM_760302.1	2.09324e-19	6.05848e-19	0.909501	0.100963	6.03817	0.257022	0.00214585	0.0131444	0.00408179	0.0131444
XM_760502.1	2.21695e-19	6.40708e-19	0.562798	0.0625194	6.16293	0.252006	0.00198018	-0.00132096	0.00388284	0.00388284
XM_761036.1	2.24485e-19	6.48292e-19	5.88222	0.653536	2.9231	11.62	0.0711026	0.569561	0.0500602	0.569561
XM_760889.1	2.38059e-19	6.86986e-19	3.77215	0.4194	2.32152	3.94257	0.17533	-0.171876	0.088514	0.088514
XM_760417.1	2.60135e-19	7.50139e-19	0.964112	0.107309	5.26812	1.32615	0.0110224	-0.0027887	0.00625059	0.00625059
XM_760297.1	2.71793e-19	7.8203e-19	0.638929	0.0711535	5.86429	0.116419	0.00317247	0.00084898	0.00442175	0.00442175
XM_761475.1	2.95937e-19	8.5025e-19	1.08657	0.121131	4.68524	0.310072	0.00869461	0.0133144	0.00999928	0.0133144
XM_758210.1	3.05097e-19	8.75925e-19	1.35243	0.150826	4.38334	0.489868	0.0159725	0.0181501	0.0128711	0.0181501
XM_758006.1	3.19119e-19	9.1551e-19	3.42993	0.382723	1.83107	4.81752	0.0799706	0.0598446	0.139745	0.139745
XM_758731.1	3.25632e-19	9.33511e-19	0.88718	0.0990192	4.96227	0.208379	0.0067535	0.00781794	0.00795369	0.00795369
XM_760703.1	3.96629e-19	1.13372e-18	0.952713	0.106592	5.00749	0.625567	0.00937179	-0.00433808	0.00767115	0.00767115
XM_759648.1	4.3935e-19	1.25127e-18	0.47476	0.053185	7.1914	0.239579	0.000814393	0.000626436	0.00342857	0.00342857
XM_757857.1	4.44266e-19	1.26435e-18	0.627111	0.0702617	5.831	0.136217	0.0029097	0.00448527	0.00449537	0.00449537
XM_759790.1	5.43072e-19	1.54442e-18	0.758188	0.08516	6.1277	0.155772	0.00238193	0.00849642	0.0039358	0.00849642
XM_760875.1	5.53223e-19	1.57215e-18	0.675635	0.0759051	5.66532	0.140365	0.00363921	0.00500316	0.00489792	0.00500316
XM_758853.1	5.65714e-19	1.60531e-18	0.475958	0.0534871	7.07269	0.10272	0.000910271	0.00119732	0.00338103	0.00338103
XM_760984.1	5.90997e-19	1.67585e-18	0.663701	0.0746258	5.70779	0.116985	0.00356224	0.0013831	0.00479128	0.00479128
XM_761531.1	5.9671e-19	1.69082e-18	1.33633	0.150273	4.11188	0.559283	0.0175612	-0.00753796	0.0163119	0.0163119
XM_760098.1	6.26018e-19	1.77258e-18	0.537437	0.0604723	6.29438	0.124312	0.00178186	0.00340062	0.0037035	0.0037035
XM_758673.1	7.25596e-19	2.0501e-18	1.11856	0.126093	4.94317	0.364486	0.00660596	0.0172433	0.00807737	0.0172433
XM_758475.1	7.32269e-19	2.06746e-18	0.603041	0.0679876	6.25168	0.154948	0.00204458	0.00488888	0.00375838	0.00488888
XM_759771.1	7.43194e-19	2.09679e-18	0.52374	0.059058	6.97813	0.0729969	0.000909241	0.00432253	0.00336008	0.00432253
XM_761456.1	7.60319e-19	2.14356e-18	0.97362	0.109819	4.80515	0.247021	0.00904284	0.00540477	0.00904744	0.00904744
XM_759734.1	7.73312e-19	2.17863e-18	0.945899	0.106715	5.66079	0.236704	0.00371122	0.0133709	0.00490938	0.0133709
XM_761568.1	7.89626e-19	2.22299e-18	0.638986	0.0721083	6.11474	0.110252	0.00220128	0.00559813	0.00395575	0.00559813
XM_759314.1	8.66013e-19	2.43454e-18	0.852293	0.0962915	6.8543	0.197233	0.00103705	0.012871	0.00335494	0.012871
XM_760506.1	9.18623e-19	2.58058e-18	0.491749	0.0555988	6.77036	0.0851722	0.0012711	-0.000385989	0.00336575	0.00336575
XM_760258.1	9.42176e-19	2.64295e-18	0.791923	0.0895662	5.29694	0.250591	0.00477991	0.00725324	0.00611707	0.00725324
XM_760233.1	1.13092e-18	3.16788e-18	0.709152	0.0803905	5.53894	0.45056	0.00446062	-0.000121073	0.00523333	0.00523333
XM_758840.1	1.15469e-18	3.23035e-18	0.856087	0.0970729	5.02553	0.194608	0.00657233	-0.00151717	0.00756238	0.00756238
XM_761290.1	1.19901e-18	3.3514e-18	0.624749	0.0708751	5.81368	0.0997699	0.00300014	-0.000157542	0.00453477	0.00453477
XM_758422.1	1.2025e-18	3.35877e-18	0.964809	0.109457	6.59763	0.246378	0.00136538	0.016606	0.00342635	0.016606
XM_760598.1	1.21112e-18	3.38043e-18	0.687329	0.0779844	5.59891	0.240396	0.00405344	0.00444103	0.00506891	0.00506891
XM_761237.1	1.29593e-18	3.60944e-18	0.528852	0.0600553	6.54098	0.462047	0.00194851	-0.000876342	0.00346146	0.00346146
XM_759298.1	1.64212e-18	4.5639e-18	0.760246	0.0865934	5.28578	0.179143	0.00507952	0.00380913	0.0061681	0.0061681
XM_760143.1	2.73131e-18	7.55355e-18	0.867441	0.0994535	5.30994	0.282686	0.00453702	0.0102995	0.00605866	0.0102995
XM_758264.1	2.90087e-18	8.01115e-18	0.769503	0.0882938	5.2777	0.252546	0.0054881	-0.00322676	0.00620558	0.00620558
XM_759811.1	3.15446e-18	8.69307e-18	0.968219	0.111216	4.74297	0.239969	0.00902498	-0.00456767	0.00952846	0.00952846
XM_758037.1	3.16278e-18	8.70989e-18	0.557773	0.0640716	6.14439	0.0932714	0.00218115	0.00397662	0.00391047	0.00397662
XM_761126.1	3.42146e-18	9.41562e-18	0.63534	0.0730566	6.36155	0.138001	0.00171799	0.00628791	0.00362436	0.00628791
XM_760626.1	3.59289e-18	9.87353e-18	0.723357	0.0832307	5.43262	0.257176	0.00482297	0.00343477	0.00556806	0.00556806
XM_761205.1	3.71622e-18	1.02053e-17	0.881672	0.101491	4.93668	0.385486	0.00733079	0.0021014	0.00811997	0.00811997
XM_760044.1	4.44524e-18	1.21987e-17	3.58392	0.413524	2.40259	5.41641	0.122073	0.13443	0.0820121	0.13443
XM_761436.1	5.66001e-18	1.55106e-17	0.635762	0.0735903	5.66892	0.103148	0.00323444	-0.000404567	0.00488885	0.00488885
XM_761092.1	6.49756e-18	1.77809e-17	0.909709	0.105493	4.87059	0.217964	0.00812233	-0.00313791	0.00857074	0.00857074
XM_758867.1	6.541e-18	1.78873e-17	0.627393	0.0727608	5.77018	0.147458	0.00330421	0.000338878	0.004637	0.004637
XM_758846.1	6.71765e-18	1.83575e-17	0.970039	0.112539	5.11814	0.270278	0.00622297	0.0127744	0.00702682	0.0127744
XM_758998.1	7.16829e-18	1.95617e-17	1.70605	0.198097	3.80652	1.9889	0.0372443	0.0186887	0.0216192	0.0216192
XM_761627.1	7.61629e-18	2.07553e-17	0.831832	0.0966658	6.28802	0.270935	0.00195821	0.0120582	0.00371145	0.0120582
XM_759476.1	8.40513e-18	2.28891e-17	5.47395	0.636956	3.85798	7.88625	0.58797	-0.52225	0.0205995	0.0205995
XM_758904.1	9.74863e-18	2.65293e-17	0.969767	0.113068	5.26704	0.24794	0.0052733	0.0139031	0.00625569	0.0139031
XM_759007.1	1.16534e-17	3.16469e-17	0.810731	0.0947524	5.04844	0.170983	0.00604035	-0.00208334	0.00742668	0.00742668
XM_757641.1	2.04477e-17	5.51089e-17	3.87529	0.456387	1.84029	4.29374	0.111613	0.200821	0.138564	0.200821
XM_758547.1	2.06593e-17	5.56027e-17	0.758969	0.0893953	6.44873	0.184801	0.00164668	0.0103406	0.00353589	0.0103406
XM_760920.1	2.0886e-17	5.61742e-17	1.6481	0.194151	3.8028	1.41464	0.0348469	-0.0321817	0.021695	0.021695
XM_759045.1	2.13194e-17	5.73004e-17	1.30764	0.154087	4.6759	0.520108	0.0107544	0.0248598	0.0100776	0.0248598
XM_760563.1	2.28955e-17	6.14103e-17	0.462337	0.0545333	6.80164	0.0680765	0.00110045	0.00054355	0.00336036	0.00336036
XM_760420.1	2.61624e-17	7.00767e-17	0.996575	0.117763	5.58714	0.335515	0.00410832	0.0166939	0.00510023	0.0166939
XM_759554.1	3.08852e-17	8.25009e-17	0.486146	0.0575787	6.54256	0.0725855	0.00151259	0.00233035	0.00346037	0.00346037
XM_758620.1	3.24584e-17	8.66443e-17	0.629077	0.0745585	5.70131	0.163094	0.00353094	-0.000728445	0.00480752	0.00480752
XM_760272.1	3.45339e-17	9.21219e-17	0.598714	0.0710209	5.84249	0.150939	0.00309628	0.000450381	0.00446966	0.00446966
XM_758690.1	3.47477e-17	9.26289e-17	0.963372	0.114287	4.72557	0.363546	0.00992449	0.00752055	0.0096679	0.0096679
XM_758423.1	3.54579e-17	9.44579e-17	0.709526	0.0841966	6.22839	0.273813	0.00231727	0.00831632	0.00378973	0.00831632
XM_757779.1	4.0448e-17	1.07532e-16	4.75208	0.564944	2.68406	5.99948	0.322746	0.155996	0.062841	0.155996
XM_757796.1	4.59528e-17	1.21589e-16	0.556394	0.066264	6.01028	0.256381	0.00245508	-0.00076118	0.0041313	0.0041313
XM_761648.1	4.93168e-17	1.30226e-16	2.38738	0.284608	3.00841	1.55738	0.0753517	-0.0505143	0.0461508	0.0461508
XM_758714.1	5.09825e-17	1.34533e-16	1.08833	0.129804	4.44629	0.411392	0.01307	-0.00350823	0.0122034	0.0122034
XM_759797.1	5.11609e-17	1.34913e-16	0.814827	0.0971884	5.04128	0.196385	0.00669947	0.00395362	0.00746891	0.00746891
XM_759625.1	5.98823e-17	1.57806e-16	0.966101	0.115487	5.07692	0.248051	0.00712502	0.0128808	0.00726084	0.0128808
XM_758077.1	6.47272e-17	1.7023e-16	0.998214	0.119457	7.95653	0.450099	0.000414179	0.0209907	0.0043925	0.0209907
XM_761529.1	7.9344e-17	2.07834e-16	0.544407	0.0653376	6.04205	0.230913	0.00232844	-0.000103406	0.00407507	0.00407507
XM_760135.1	8.06679e-17	2.1116e-16	0.523006	0.0627839	6.184	0.117702	0.00206063	0.00205841	0.0038521	0.0038521
XM_761140.1	8.61497e-17	2.25208e-16	0.539922	0.0648752	6.06007	0.0889737	0.00226891	0.000666652	0.00404427	0.00404427
XM_760398.1	1.21404e-16	3.16524e-16	0.999359	0.12067	4.58418	0.308184	0.0109632	-0.00279401	0.0108788	0.0108788
XM_760053.1	1.30876e-16	3.40764e-16	0.557671	0.0674104	5.92159	0.0915985	0.00251477	-0.00104246	0.00430147	0.00430147
XM_758272.1	1.41509e-16	3.67716e-16	0.440193	0.0532698	7.12731	0.160951	0.000856568	0.000620493	0.00339993	0.00339993
XM_757716.1	1.46979e-16	3.81426e-16	1.05359	0.127569	4.45763	0.345743	0.0123233	0.00527019	0.0120876	0.0120876
XM_759461.1	1.47391e-16	3.82239e-16	2.10909	0.255381	5.63781	6.2971	0.0928613	-0.0908894	0.00496783	0.00496783
XM_760544.1	1.48638e-16	3.8522e-16	0.464741	0.0562804	6.66836	0.140542	0.0013567	-0.000638677	0.00339453	0.00339453
XM_759961.1	1.48842e-16	3.85492e-16	1.19477	0.144691	5.75323	0.383077	0.00317951	0.0282236	0.00467811	0.0282236
XM_758342.1	1.49023e-16	3.85706e-16	0.866019	0.104879	5.82721	0.228315	0.00269352	0.013806	0.00450393	0.013806
XM_757691.1	1.64791e-16	4.25954e-16	3.28721	0.398679	2.21454	4.76912	0.123887	0.11453	0.0978582	0.11453
XM_761613.1	1.75647e-16	4.53119e-16	0.751213	0.0911928	5.22171	0.2097	0.00599739	-0.00197814	0.00647681	0.00647681
XM_760634.1	1.98856e-16	5.1198e-16	0.652541	0.0793578	5.52532	0.113249	0.00391337	0.00553312	0.00527265	0.00553312
XM_758062.1	2.0389e-16	5.24594e-16	0.505349	0.0614797	6.33286	0.123851	0.00201258	0.00110276	0.00365704	0.00365704
XM_759949.1	2.15764e-16	5.54782e-16	0.668673	0.0814166	5.60067	0.311244	0.00487873	-0.000302905	0.00506427	0.00506427
XM_758360.1	2.33657e-16	6e-16	0.635061	0.0774142	5.55038	0.15732	0.0037885	0.000505333	0.00520094	0.00520094
XM_761554.1	2.58826e-16	6.63327e-16	1.59086	0.194218	3.89223	2.83836	0.0366323	0.00538697	0.0199488	0.0199488
XM_758433.1	2.85559e-16	7.2945e-16	0.611769	0.074795	5.77434	0.444492	0.00376442	0.00221601	0.00462701	0.00462701
XM_759773.1	2.88616e-16	7.3678e-16	1.10548	0.135177	5.42639	0.325597	0.0045761	0.0228333	0.00559006	0.0228333
XM_757662.1	2.93347e-16	7.48369e-16	0.623724	0.0762869	5.6084	0.13857	0.00368559	0.00315907	0.00504395	0.00504395
XM_759718.1	3.6658e-16	9.30951e-16	0.682907	0.0838013	6.70291	0.246701	0.00120363	0.00933036	0.00338285	0.00933036
XM_759764.1	3.95117e-16	1.00018e-15	0.495747	0.0609022	6.34815	0.102642	0.00192422	0.00347741	0.00363941	0.00363941
XM_759823.1	4.34427e-16	1.09685e-15	0.551329	0.0678261	6.62707	0.0987562	0.00139991	0.00550067	0.00341148	0.00550067
XM_760427.1	4.39581e-16	1.10843e-15	1.36001	0.167341	5.05449	2.793	0.0346136	-0.0290611	0.00739118	0.00739118
XM_758559.1	4.45846e-16	1.12351e-15	1.87682	0.230982	4.58413	3.38226	0.0691496	-0.0662525	0.0108793	0.0108793
XM_759883.1	4.54634e-16	1.14492e-15	0.702753	0.0865135	6.79804	0.195692	0.00114181	0.0100851	0.0033609	0.0100851
XM_760570.1	4.77346e-16	1.20057e-15	0.780716	0.0961813	6.32397	0.212581	0.00173244	0.0121438	0.00366752	0.0121438
XM_758313.1	4.89475e-16	1.2295e-15	0.836579	0.103102	5.39246	0.302301	0.00503574	0.0109093	0.00571549	0.0109093
XM_759474.1	5.15845e-16	1.29407e-15	2.19021	0.27014	5.92309	4.47254	0.105165	-0.102507	0.00429844	0.00429844
XM_759233.1	5.18305e-16	1.29941e-15	0.716679	0.0884011	7.23002	0.33592	0.000776738	0.0109454	0.00344925	0.0109454
XM_760989.1	5.60226e-16	1.40003e-15	1.46066	0.180381	3.81346	0.863089	0.027327	-0.0222321	0.0214787	0.0214787
XM_760943.1	5.82814e-16	1.45555e-15	1.06441	0.131524	4.44028	0.353239	0.0136827	-0.00235723	0.0122654	0.0122654
XM_757804.1	6.19246e-16	1.54457e-15	0.564369	0.0698004	5.91552	0.224865	0.00299433	-0.0016265	0.00431382	0.00431382
XM_759766.1	6.63732e-16	1.65342e-15	0.492092	0.0609249	8.07053	1.2245	0.000910286	0.000964481	0.00465749	0.00465749
XM_759559.1	6.7335e-16	1.67631e-15	0.692179	0.085716	7.71596	0.166998	0.000470556	0.0105503	0.00395028	0.0105503
XM_759838.1	7.03635e-16	1.75059e-15	1.11477	0.13814	5.30134	0.446594	0.00535759	0.0232663	0.00609718	0.0232663
XM_761635.1	7.33046e-16	1.82261e-15	0.815234	0.101084	6.31377	0.214916	0.00196954	0.0133575	0.00367972	0.0133575
XM_758387.1	7.40696e-16	1.84046e-15	0.540943	0.0670844	6.81688	0.211655	0.00115485	0.00559564	0.00335833	0.00559564
XM_760332.1	7.89698e-16	1.96097e-15	2.96567	0.368142	2.64044	2.27388	0.137796	-0.120881	0.0654962	0.0654962
XM_759472.1	8.1624e-16	2.02303e-15	1.9656	0.244122	5.50729	3.21189	0.0840669	-0.0758473	0.0053261	0.0053261
XM_761650.1	8.30101e-16	2.05609e-15	2.34541	0.291367	3.02037	1.66253	0.0817148	0.0356115	0.0456275	0.0456275
XM_759519.1	8.87253e-16	2.19626e-15	3.12067	0.38807	6.10924	4.07418	0.221933	-0.182022	0.00396432	0.00396432
XM_761239.1	9.2783e-16	2.2938e-15	1.10679	0.137728	4.27024	0.324618	0.0142683	-0.00755319	0.0141853	0.0141853
XM_759953.1	1.02833e-15	2.53905e-15	1.93561	0.241244	4.43207	1.16937	0.0189568	0.0683415	0.0123506	0.0683415
XM_760023.1	1.09489e-15	2.7017e-15	0.489736	0.0610969	6.28164	0.0944754	0.00187973	0.000117581	0.00371952	0.00371952
XM_761447.1	1.15652e-15	2.85196e-15	0.596287	0.0744522	5.97198	0.105375	0.00269742	0.00561728	0.0042024	0.00561728
XM_759897.1	1.29741e-15	3.19338e-15	0.964748	0.120671	4.58363	0.375724	0.0109586	-0.0039218	0.0108838	0.0108838
XM_760986.1	1.3225e-15	3.25105e-15	1.00957	0.126316	8.30748	0.299939	0.000270847	0.0236626	0.0053445	0.0236626
XM_759487.1	1.43023e-15	3.51365e-15	2.77251	0.34731	3.00053	2.77122	0.134437	-0.0290303	0.046499	0.046499
XM_760679.1	1.8848e-15	4.61883e-15	0.884988	0.111337	5.19165	0.297451	0.00637848	0.0122156	0.00663033	0.0122156
XM_761367.1	2.22741e-15	5.45158e-15	0.82541	0.104114	5.13245	0.725279	0.00931199	-0.00235692	0.00694746	0.00694746
XM_761041.1	2.45366e-15	6.00159e-15	1.94507	0.245715	5.07748	4.18767	0.0833063	-0.0729559	0.00725761	0.00725761
XM_759834.1	2.70574e-15	6.61404e-15	0.439624	0.055622	6.84889	0.128338	0.00128543	0.0021425	0.00335528	0.00335528
XM_758508.1	2.79788e-15	6.83074e-15	0.519006	0.0657002	6.01515	0.0707883	0.00235226	0.00109402	0.00412253	0.00412253
XM_759654.1	2.80636e-15	6.84717e-15	0.624379	0.079043	6.50989	0.325608	0.00180202	0.00756968	0.00348422	0.00756968
XM_758377.1	3.12725e-15	7.61587e-15	0.567329	0.0719438	5.81883	0.303067	0.00324088	0.000756514	0.00452299	0.00452299
XM_759466.1	3.20062e-15	7.78486e-15	1.51262	0.191888	4.64786	2.38662	0.0449147	-0.0409863	0.0103165	0.0103165
XM_760761.1	3.45369e-15	8.38478e-15	0.413509	0.0525203	7.14734	0.0487255	0.000729451	0.00292204	0.00340813	0.00340813
XM_761374.1	3.80174e-15	9.20693e-15	0.793366	0.10092	6.40725	0.531224	0.00258277	0.0126946	0.00357589	0.0126946
XM_758594.1	4.00805e-15	9.69459e-15	1.09498	0.139404	4.28666	0.572752	0.0151657	-0.00264903	0.0139847	0.0139847
XM_758722.1	4.15256e-15	1.00379e-14	1.87626	0.239006	3.94132	1.98056	0.0287705	0.0569155	0.0190564	0.0569155
XM_760514.1	4.30256e-15	1.03813e-14	0.798829	0.101816	5.29577	0.172798	0.00591938	0.00963047	0.00612236	0.00963047
XM_759955.1	4.9796e-15	1.20001e-14	0.870825	0.111253	4.74906	0.194055	0.00908569	-0.00241557	0.00948017	0.00948017
XM_760336.1	6.12085e-15	1.47141e-14	0.523684	0.0671266	6.49175	0.0829598	0.00143359	0.00532539	0.00349862	0.00532539
XM_759843.1	6.70467e-15	1.61077e-14	0.523614	0.0672168	7.30854	0.0732451	0.000641638	0.0061355	0.0034994	0.0061355
XM_758507.1	6.75523e-15	1.62192e-14	1.29708	0.166527	4.74379	1.70137	0.0134025	0.0281945	0.00952191	0.0281945
XM_760452.1	6.7921e-15	1.62977e-14	0.702378	0.0901838	5.20524	0.14625	0.00563943	-0.00518982	0.00656024	0.00656024
XM_760263.1	7.10386e-15	1.70353e-14	3.06503	0.39383	2.8116	5.52077	0.176985	-0.0715574	0.0556677	0.0556677
XM_758831.1	7.37616e-15	1.76667e-14	0.496806	0.0638744	6.12366	0.237209	0.00217791	0.0013074	0.00394199	0.00394199
XM_758680.1	7.9125e-15	1.88705e-14	0.522975	0.0673158	5.98078	0.0950686	0.00261139	0.00136999	0.00418574	0.00418574
XM_758819.1	7.90326e-15	1.88705e-14	0.902333	0.116143	6.97576	0.276116	0.000896484	0.0193375	0.00335975	0.0193375
XM_761254.1	8.8278e-15	2.10022e-14	0.734381	0.0946966	5.46471	0.195611	0.0046571	0.00879409	0.00545954	0.00879409
XM_761300.1	8.88169e-15	2.11176e-14	0.578115	0.0745538	6.54509	0.0956114	0.0016201	0.00671732	0.00345863	0.00671732
XM_759816.1	9.04907e-15	2.15025e-14	1.06221	0.137025	4.29293	0.298162	0.0142547	0.00894613	0.013909	0.013909
XM_758419.1	9.0762e-15	2.15539e-14	3.63224	0.468582	2.56091	5.55761	0.115343	0.21401	0.0706219	0.21401
XM_759056.1	9.39798e-15	2.23045e-14	0.469846	0.0606476	6.26357	0.0587104	0.00177443	0.00219663	0.00374276	0.00374276
XM_759166.1	1.07349e-14	2.54158e-14	1.08625	0.140519	5.97675	0.408956	0.00273669	0.0268818	0.00419334	0.0268818
XM_759068.1	1.11579e-14	2.63854e-14	1.10257	0.142722	4.64393	0.333314	0.00921276	0.0213417	0.0103504	0.0213417
XM_760077.1	1.23146e-14	2.91032e-14	0.889799	0.115367	4.68724	0.27671	0.00998188	0.00937011	0.0099826	0.0099826
XM_759222.1	1.3777e-14	3.25004e-14	0.793397	0.10306	5.26098	0.168066	0.00545198	0.01048	0.00628452	0.01048
XM_760794.1	1.40602e-14	3.31487e-14	0.707845	0.091978	5.62203	0.147971	0.00357199	0.00911794	0.00500844	0.00911794
XM_758297.1	1.46884e-14	3.45463e-14	0.882694	0.114781	5.32482	0.21439	0.00549567	0.0142665	0.00599322	0.0142665
XM_760354.1	1.4682e-14	3.45463e-14	0.538208	0.0699855	5.82405	0.0783521	0.00283586	0.00442259	0.00451111	0.00451111
XM_760118.1	1.52847e-14	3.59057e-14	0.444003	0.0577743	7.31581	0.0650794	0.000670713	0.00433609	0.0035046	0.00433609
XM_758451.1	1.53792e-14	3.61061e-14	0.603104	0.0784849	5.61372	0.0982507	0.00339783	0.00584198	0.00503004	0.00584198
XM_759918.1	1.59502e-14	3.73794e-14	0.975361	0.127006	5.54934	0.254149	0.00417746	0.0200182	0.00520386	0.0200182
XM_761286.1	1.61807e-14	3.78743e-14	0.702315	0.0914731	5.16309	0.173085	0.00577002	0.0040213	0.00678096	0.00678096
XM_758295.1	1.64561e-14	3.84958e-14	3.67629	0.478954	1.94548	4.415	0.0704108	0.273684	0.125728	0.273684
XM_760479.1	1.69779e-14	3.96927e-14	0.892973	0.116399	5.19118	0.20955	0.0136903	-0.0041007	0.00663275	0.00663275
XM_760408.1	1.70967e-14	3.99466e-14	0.457691	0.0596669	6.37434	0.064505	0.00172987	0.000896944	0.00361034	0.00361034
XM_760526.1	1.71487e-14	4.00443e-14	0.875064	0.114083	4.90272	1.79157	0.0111748	-0.00532547	0.00834776	0.00834776
XM_759246.1	1.73268e-14	4.04362e-14	0.484192	0.0631358	6.24667	0.192538	0.00221414	0.000441843	0.00376504	0.00376504
XM_760097.1	1.74461e-14	4.06902e-14	1.74488	0.227548	4.47802	0.871146	0.0142714	0.063396	0.0118827	0.063396
XM_761037.1	2.02708e-14	4.7194e-14	2.53411	0.331304	2.33237	3.41074	0.0770283	-0.0389189	0.0876156	0.0876156
XM_759837.1	2.08504e-14	4.84857e-14	0.620993	0.0812258	5.51711	0.171716	0.00459966	-0.00219409	0.00529678	0.00529678
XM_758497.1	2.34907e-14	5.44639e-14	1.85809	0.243527	3.23494	1.32288	0.051775	-0.0244247	0.0371833	0.0371833
XM_760202.1	2.43511e-14	5.64254e-14	0.666589	0.0874183	5.48117	0.300565	0.00472911	0.00673384	0.00540663	0.00673384
XM_759354.1	2.44204e-14	5.65525e-14	0.73966	0.0970057	5.16887	0.452482	0.00736507	-0.00612154	0.0067501	0.0067501
XM_759869.1	3.24291e-14	7.49219e-14	0.85789	0.113055	5.70336	0.271904	0.00336704	0.0158052	0.00480239	0.0158052
XM_760050.1	3.32943e-14	7.68301e-14	0.63507	0.0837291	7.79854	0.165216	0.000449094	0.0100667	0.00408552	0.0100667
XM_761323.1	3.60512e-14	8.30938e-14	0.8622	0.113829	5.69962	0.276397	0.00351713	0.0159185	0.00481174	0.0159185
XM_761399.1	4.29658e-14	9.88568e-14	0.615894	0.0815571	5.60496	0.443606	0.00492436	-0.00322926	0.00505298	0.00505298
XM_761086.1	4.8384e-14	1.11062e-13	0.557356	0.0739571	6.94533	0.126471	0.000870588	0.00733389	0.00335627	0.00733389
XM_761585.1	6.9432e-14	1.58725e-13	0.575708	0.0768744	5.55152	0.118572	0.00366677	0.00247102	0.00519775	0.00519775
XM_758009.1	7.05572e-14	1.61203e-13	1.01595	0.135699	4.32313	0.354069	0.0140698	0.00558898	0.0135513	0.0135513
XM_757943.1	9.81407e-14	2.23571e-13	0.445211	0.059813	6.37673	0.0565421	0.00175863	0.00297274	0.00360776	0.00360776
XM_761545.1	1.22468e-13	2.77699e-13	1.03957	0.140215	5.75764	0.340124	0.00361431	0.0258761	0.00466736	0.0258761
XM_761602.1	1.29925e-13	2.94266e-13	0.696529	0.0940461	5.13371	0.141184	0.00632648	-0.00280406	0.00694052	0.00694052
XM_759083.1	1.32575e-13	3.00096e-13	0.400116	0.0540437	7.0616	0.163176	0.00100327	0.00113698	0.0033778	0.0033778
XM_758808.1	1.33572e-13	3.02176e-13	0.953139	0.128758	6.62133	0.251487	0.00139139	0.0234765	0.00341419	0.0234765
XM_757624.1	1.56837e-13	3.53583e-13	4.9581	0.671717	1.92606	6.32213	0.548797	-0.49039	0.128009	0.128009
XM_757767.1	1.57799e-13	3.55548e-13	1.63312	0.221277	5.03653	0.900468	0.00820326	0.0652421	0.007497	0.0652421
XM_760364.1	1.57956e-13	3.55696e-13	0.878585	0.119045	5.2974	1.50796	0.0151425	-0.00885352	0.006115	0.006115
XM_761595.1	1.59608e-13	3.59209e-13	0.399321	0.0541166	7.04557	0.107766	0.00101941	-0.000179179	0.0033735	0.0033735
XM_759614.1	1.87386e-13	4.21241e-13	0.694637	0.0944121	5.11559	0.132025	0.00632936	0.0002626	0.00704109	0.00704109
XM_758277.1	1.99266e-13	4.47691e-13	0.771329	0.104953	5.94686	0.163571	0.00290872	0.013614	0.00425099	0.013614
XM_759544.1	2.03861e-13	4.57489e-13	0.723649	0.0985061	4.9847	0.20754	0.0067434	0.00473377	0.00781177	0.00781177
XM_760799.1	2.05673e-13	4.61292e-13	1.23413	0.168022	4.03301	2.2105	0.0248306	0.00592289	0.0175163	0.0175163
XM_760670.1	2.33468e-13	5.23032e-13	0.492346	0.0671862	5.91329	0.117753	0.0024526	0.00416024	0.00431839	0.00431839
XM_758684.1	2.6846e-13	6.01081e-13	0.607325	0.0830889	7.14277	0.132154	0.000857478	0.00949816	0.0034062	0.00949816
XM_760867.1	2.69909e-13	6.0398e-13	1.39026	0.190222	3.61738	0.497511	0.0284321	-0.00886675	0.0258446	0.0258446
XM_759470.1	2.7216e-13	6.08669e-13	1.53261	0.20973	3.927	4.74441	0.0466688	-0.03674	0.0193115	0.0193115
XM_759586.1	2.82447e-13	6.31314e-13	0.501247	0.0686403	6.32269	0.0827036	0.00191655	0.0051507	0.00366904	0.0051507
XM_759830.1	2.82856e-13	6.31868e-13	1.27939	0.175203	4.75604	0.502848	0.0100866	0.0359576	0.00942507	0.0359576
XM_758586.1	3.10023e-13	6.91373e-13	0.805873	0.110545	4.76133	0.183284	0.00870023	0.00963023	0.00938361	0.00963023
XM_759565.1	3.35145e-13	7.46546e-13	0.594717	0.0816979	6.83975	0.135964	0.00110142	0.00891039	0.00335598	0.00891039
XM_757751.1	4.04769e-13	9.01123e-13	2.77592	0.382676	3.41374	2.8461	0.188303	-0.120799	0.0313587	0.0313587
XM_758000.1	4.61772e-13	1.02628e-12	0.73665	0.101802	4.92946	0.137399	0.00737773	-0.00488804	0.00816775	0.00816775
XM_761001.1	4.72865e-13	1.04974e-12	1.08958	0.150643	4.16649	0.452849	0.0185026	-0.00410751	0.0155371	0.0155371
XM_758552.1	4.93442e-13	1.0948e-12	1.75527	0.242873	5.44382	5.5722	0.0829519	-0.0823141	0.00552933	0.00552933
XM_759903.1	5.12021e-13	1.13409e-12	0.41038	0.056823	6.58531	0.0604695	0.00141001	0.00227879	0.00343327	0.00343327
XM_760203.1	5.23029e-13	1.15779e-12	0.715611	0.0991264	5.00117	0.142535	0.00702932	0.00735283	0.00770975	0.00770975
XM_758186.1	5.39635e-13	1.19256e-12	0.729429	0.1011	4.91673	0.259598	0.00707903	0.00469632	0.0082528	0.0082528
XM_760432.1	6.07632e-13	1.34056e-12	1.0546	0.146498	3.78099	4.177	0.0100476	-0.00015996	0.0221448	0.0221448
XM_759944.1	6.82982e-13	1.5034e-12	0.83043	0.115614	4.63712	0.232772	0.00955774	0.0104921	0.0104094	0.0104921
XM_760663.1	7.48118e-13	1.64494e-12	0.398001	0.0555066	7.88335	0.0431181	0.000379416	0.00213581	0.00424206	0.00424206
XM_759087.1	7.57563e-13	1.66477e-12	0.659398	0.091984	5.16377	0.140689	0.00591423	-0.0032453	0.00677734	0.00677734
XM_761149.1	7.65093e-13	1.68037e-12	0.862964	0.120404	7.74113	0.207367	0.000368651	0.0213769	0.00398978	0.0213769
XM_758290.1	7.68338e-13	1.68655e-12	2.78307	0.388334	2.44515	2.04112	0.147418	-0.0856889	0.0787863	0.0787863
XM_758942.1	8.6776e-13	1.90159e-12	0.472345	0.0660623	5.96122	0.0613382	0.00232331	0.0041776	0.00422303	0.00422303
XM_759832.1	9.61177e-13	2.10395e-12	0.741674	0.103935	4.95082	0.188341	0.00817611	-0.000952309	0.00802755	0.00802755
XM_758312.1	1.02398e-12	2.23766e-12	0.380749	0.0534216	7.14384	0.0388756	0.000874156	0.00161522	0.00340665	0.00340665
XM_760656.1	1.06165e-12	2.3187e-12	0.484337	0.0680032	5.99633	0.062962	0.00277988	0.00333355	0.00415678	0.00415678
XM_759126.1	1.12946e-12	2.46404e-12	3.02478	0.425203	2.49896	3.14761	0.196314	-0.101194	0.0748829	0.0748829
XM_758472.1	1.29293e-12	2.81598e-12	0.67041	0.0944896	6.0584	0.141658	0.00255617	0.0108363	0.0040471	0.0108363
XM_761242.1	1.39126e-12	3.02676e-12	0.752447	0.106204	5.5552	0.256657	0.00426701	0.0126519	0.00518745	0.0126519
XM_759309.1	1.39559e-12	3.03282e-12	0.591044	0.083428	8.91245	0.132314	0.000128547	0.0103118	0.00825309	0.0103118
XM_760678.1	1.47013e-12	3.19126e-12	0.551483	0.077923	7.62704	0.189277	0.000540518	0.00856747	0.00382241	0.00856747
XM_758386.1	1.47396e-12	3.1978e-12	1.51483	0.214052	3.42817	0.639211	0.0377966	0.0300451	0.030931	0.030931
XM_759304.1	1.59791e-12	3.46096e-12	1.40499	0.198846	3.74324	1.01564	0.0363632	-0.0308315	0.0229464	0.0229464
XM_758860.1	1.61637e-12	3.49709e-12	0.573263	0.0811513	6.25284	0.138605	0.00201769	0.00786062	0.00375685	0.00786062
XM_761240.1	1.63237e-12	3.52975e-12	0.845227	0.119674	4.58787	0.241236	0.0106373	-0.0097722	0.0108454	0.0108454
XM_759200.1	1.72155e-12	3.71848e-12	1.15713	0.164007	3.92215	0.417599	0.0209486	0.0175825	0.0193989	0.0193989
XM_757787.1	1.7961e-12	3.87522e-12	0.53894	0.0764512	5.60258	0.0858726	0.00370795	-0.000734008	0.00505923	0.00505923
XM_760774.1	1.80467e-12	3.89157e-12	1.19802	0.169961	4.23625	0.416666	0.0151056	0.0282245	0.0146117	0.0282245
XM_758708.1	1.94664e-12	4.19079e-12	0.382163	0.054298	6.91564	0.165946	0.00106807	0.00116188	0.00335434	0.00335434
XM_759356.1	2.00205e-12	4.3077e-12	1.06947	0.152036	5.2321	0.309629	0.00612876	0.0285437	0.00642501	0.0285437
XM_760209.1	2.16073e-12	4.64148e-12	1.14641	0.16322	6.42502	0.363828	0.00154958	0.0384114	0.00355828	0.0384114
XM_761218.1	2.20919e-12	4.74297e-12	0.569405	0.0811049	5.44133	0.118239	0.00432915	-0.00256488	0.00553786	0.00553786
XM_757623.1	2.21088e-12	4.74401e-12	5.28082	0.752201	2.7897	7.5947	0.304695	0.544014	0.0568392	0.544014
XM_757649.1	2.33573e-12	5.00915e-12	3.03149	0.432279	2.28642	2.48509	0.151581	0.128717	0.0914806	0.128717
XM_761078.1	2.83727e-12	6.07144e-12	0.653445	0.0935422	5.13049	0.116954	0.00616699	-0.00247676	0.00695823	0.00695823
XM_759566.1	3.00575e-12	6.42495e-12	0.468116	0.0670898	6.43891	0.169182	0.00169016	0.00506139	0.00354501	0.00506139
XM_761564.1	3.21382e-12	6.85848e-12	0.593352	0.0851533	5.39387	0.385807	0.00516658	0.00472948	0.00571005	0.00571005
XM_758411.1	3.2527e-12	6.93767e-12	2.92595	0.420012	2.49578	4.49517	0.189507	-0.0539868	0.0751086	0.0751086
XM_761249.1	3.48645e-12	7.42411e-12	0.547079	0.078642	5.50701	0.15696	0.00394993	0.00470783	0.00532692	0.00532692
XM_759152.1	3.77507e-12	8.03434e-12	0.65418	0.0941895	5.23084	0.296491	0.00687626	-0.00105759	0.00643123	0.00643123
XM_761321.1	4.34403e-12	9.22517e-12	0.628186	0.090706	5.13429	0.10916	0.00540404	0.00036927	0.00693733	0.00693733
XM_758206.1	4.35013e-12	9.23313e-12	1.21732	0.175778	3.82471	0.43969	0.0250941	-0.00828517	0.0212529	0.0212529
XM_759480.1	4.52697e-12	9.60326e-12	1.58455	0.228992	4.58691	2.72911	0.0591041	0.0195521	0.0108541	0.0195521
XM_759636.1	4.94146e-12	1.04769e-11	0.384524	0.0556697	6.67615	0.0501898	0.00125695	0.00249554	0.00339172	0.00339172
XM_758513.1	5.38337e-12	1.13953e-11	0.472263	0.0684927	6.75099	0.0614177	0.00115808	0.00587879	0.00336989	0.00587879
XM_758485.1	5.6907e-12	1.20263e-11	0.847095	0.122996	4.54609	0.297338	0.0114639	0.00397846	0.011228	0.011228
XM_761127.1	6.00157e-12	1.26696e-11	0.680397	0.0989005	5.01988	0.124774	0.00707577	0.00432383	0.00759619	0.00759619
XM_760238.1	6.64791e-12	1.39813e-11	0.526833	0.0767416	5.62732	0.109325	0.00383914	0.00241749	0.00499477	0.00499477
XM_761167.1	6.98661e-12	1.467e-11	2.11591	0.308534	4.87604	1.52513	0.0119035	0.130887	0.00853235	0.130887
XM_758407.1	7.54494e-12	1.58339e-11	1.10703	0.161683	6.27066	0.39298	0.00195194	0.0372601	0.00373356	0.0372601
XM_758088.1	8.08317e-12	1.69452e-11	0.766772	0.112149	6.99168	0.25169	0.000846781	0.0180194	0.00336218	0.0180194
XM_758146.1	8.49394e-12	1.77873e-11	1.04139	0.152473	4.65659	0.299794	0.0100312	0.0248411	0.0102416	0.0248411
XM_760040.1	8.8548e-12	1.85232e-11	1.1849	0.173637	3.8428	0.627301	0.02433	-0.00256188	0.0208949	0.0208949
XM_758023.1	9.04563e-12	1.89022e-11	1.50034	0.219961	3.66232	0.796755	0.033036	0.039538	0.0247686	0.039538
XM_761352.1	9.36878e-12	1.95566e-11	0.51566	0.0756557	6.3255	0.127381	0.00175601	0.00682966	0.0036657	0.00682966
XM_758677.1	9.67136e-12	2.01667e-11	2.93185	0.430439	2.42678	2.90629	0.197754	-0.173331	0.0801629	0.0801629
XM_761161.1	1.0375e-11	2.15995e-11	0.721925	0.106147	4.86026	0.132363	0.00825673	-0.0070923	0.00864397	0.00864397
XM_760038.1	1.09803e-11	2.28352e-11	1.12802	0.166056	4.02412	1.05506	0.0237029	-0.0126196	0.0176587	0.0176587
XM_758267.1	1.10608e-11	2.29905e-11	0.763609	0.112428	4.69969	0.153407	0.00908087	-0.00763039	0.00987925	0.00987925
XM_760130.1	1.12087e-11	2.32856e-11	1.13165	0.166662	4.53668	0.348736	0.0138068	0.0278575	0.0113159	0.0278575
XM_757968.1	1.18874e-11	2.46823e-11	0.772182	0.113865	4.69837	0.232968	0.00955757	-0.00606025	0.0098902	0.0098902
XM_758470.1	1.27547e-11	2.64551e-11	1.24429	0.183757	4.08399	1.42341	0.0206317	0.0300181	0.0167259	0.0300181
XM_757935.1	1.31637e-11	2.72891e-11	0.790936	0.116884	4.63832	0.167729	0.010094	0.00257727	0.0103989	0.0103989
XM_760727.1	1.3202e-11	2.73539e-11	1.14044	0.168544	6.33184	0.425157	0.0018935	0.040717	0.00365823	0.040717
XM_758625.1	1.51043e-11	3.12625e-11	0.682995	0.101231	4.94884	0.132391	0.00733118	0.000750126	0.00804041	0.00804041
XM_760283.1	1.66104e-11	3.43253e-11	0.539768	0.0801665	5.54501	0.198184	0.00442393	0.00393708	0.00521607	0.00521607
XM_760493.1	1.81608e-11	3.74896e-11	0.675695	0.100549	4.88002	0.123852	0.00666051	0.0057888	0.0085045	0.0085045
XM_758501.1	1.9097e-11	3.94014e-11	0.495804	0.0738599	5.72168	0.301664	0.00342645	0.00177173	0.00475649	0.00475649
XM_758231.1	1.96685e-11	4.05592e-11	0.763077	0.113748	5.50868	0.163992	0.00420088	0.0152072	0.00532192	0.0152072
XM_758664.1	2.06162e-11	4.24687e-11	1.81644	0.271046	4.27834	0.898987	0.017332	0.092867	0.0140859	0.092867
XM_760067.1	2.09137e-11	4.30589e-11	0.802017	0.119713	4.6052	0.334067	0.0108066	-0.00595813	0.0106902	0.0106902
XM_759148.1	2.20342e-11	4.53182e-11	1.1016	0.164618	3.94898	0.389735	0.0217271	-0.00082563	0.0189215	0.0189215
XM_757748.1	2.43156e-11	4.99579e-11	0.395543	0.0592358	6.42757	0.0485239	0.0017075	-0.000302993	0.00355581	0.00355581
XM_758534.1	2.51075e-11	5.1531e-11	0.54066	0.0810252	5.49476	0.183907	0.00448337	0.00437404	0.00536424	0.00536424
XM_758304.1	2.69308e-11	5.52151e-11	0.420091	0.0630536	6.18148	0.0827811	0.00210789	-0.00139348	0.00385574	0.00385574
XM_761285.1	2.83807e-11	5.81574e-11	1.01537	0.152579	5.78015	0.329544	0.00319548	0.0317249	0.00461316	0.0317249
XM_757949.1	3.09317e-11	6.33518e-11	0.408639	0.0615229	6.24582	0.0434732	0.00191141	0.000637273	0.00376619	0.00376619
XM_757654.1	3.18762e-11	6.52521e-11	1.42391	0.21452	3.53602	1.37896	0.0411108	-0.0157259	0.0279176	0.0279176
XM_760785.1	3.34413e-11	6.83487e-11	0.848993	0.128042	6.55111	0.221996	0.00149595	0.0230963	0.00345457	0.0230963
XM_758259.1	3.58556e-11	7.31306e-11	1.40058	0.211559	4.71585	0.535393	0.00991271	0.0572231	0.00974672	0.0572231
XM_758149.1	4.42234e-11	8.9963e-11	0.351614	0.0533623	7.55847	0.0415857	0.000535646	0.00245965	0.00373565	0.00373565
XM_760648.1	5.66645e-11	1.14795e-10	0.78403	0.119658	4.54893	0.20254	0.0102752	-0.000923795	0.0112017	0.0112017
XM_761495.1	5.83242e-11	1.18096e-10	0.499058	0.0762157	5.64985	0.163762	0.00377615	-0.00105711	0.00493711	0.00493711
XM_760765.1	6.42528e-11	1.29832e-10	0.533705	0.0816876	5.49231	0.306052	0.00463749	-0.00129792	0.00537181	0.00537181
XM_760457.1	6.46058e-11	1.3041e-10	1.16936	0.179002	3.74059	0.432809	0.0250588	-0.0198411	0.0230038	0.0230038
XM_759189.1	6.84928e-11	1.38114e-10	0.443258	0.0679435	5.86225	0.0523085	0.00249828	0.00204423	0.00442619	0.00442619
XM_758480.1	7.17996e-11	1.44633e-10	0.825225	0.126629	5.18582	0.186313	0.00498253	0.01907	0.00666067	0.01907
XM_757923.1	7.35682e-11	1.48044e-10	1.22858	0.188629	4.51086	2.04305	0.0418098	-0.022791	0.0115613	0.0115613
XM_757735.1	7.37956e-11	1.48425e-10	1.50588	0.23122	5.20214	0.621425	0.00660372	0.0735904	0.00657614	0.0735904
XM_758158.1	8.28725e-11	1.66425e-10	0.572908	0.0882036	5.59692	0.103679	0.00391889	0.00775092	0.00507419	0.00775092
XM_760314.1	8.31248e-11	1.66846e-10	0.518431	0.079822	5.4431	0.0734441	0.00402555	-0.000380457	0.00553179	0.00553179
XM_757931.1	8.90698e-11	1.78596e-10	1.52268	0.234822	5.94987	6.41063	0.0784667	-0.0758712	0.00424511	0.00424511
[truncated: 588 more rows]

## Sheet: Sporozoite downregulated 
target_id	pval	qval	b	se_b	mean_obs	var_obs	tech_var	sigma_sq	smooth_sigma_sq	final_sigma_sq
[truncated: 1,517 more rows]

[truncated: 2 more sheets: Schizont upregulated , Schizont downregulated ]
